# Supplementary material for: Flexible model-based clustering of mixed binary and continuous data: application to genetic regulation and cancer
Source: Nucleic Acids Res. 2016 Dec 19;45(7):e53. doi: 10.1093/nar/gkw1270 (PMC5399749; doi:10.1093/nar/gkw1270)
Supplement: Supplementary Data [file gkw1270_supplementary_data.zip]

Archive with 9 entries (9 files):
- nar-02952-met-n-2016-File011.docx
- nar-02952-met-n-2016-File015.txt
- nar-02952-met-n-2016-File007.docx
- nar-02952-met-n-2016-File010.docx
- nar-02952-met-n-2016-File008.docx
- nar-02952-met-n-2016-File012.doc
- nar-02952-met-n-2016-File013.docx
- SuplementaryFigureS2.pdf
- nar-02952-met-n-2016-File014.txt
