# Supplementary material for: Flexible model-based clustering of mixed binary and continuous data: application to genetic regulation and cancer
Source: Nucleic Acids Res. 2016 Dec 19;45(7):e53. doi: 10.1093/nar/gkw1270 (PMC5399749; doi:10.1093/nar/gkw1270)
Supplement: Supplementary Data [file gkw1270_supplementary_data.zip › nar-02952-met-n-2016-File015.txt]

NItems: 328
NBinary: 17
NContinuous: 18
Agglomerative
IC: AIC
MergeSplitProbability: 0.25
MaximumIterations: 100
StartTemp: 500
TempFactor: 0.999
MaxTemps: 100000
MaxRepIters: 5000
Seed: 1
EMIterations: 300
OutInterval: 100
ClustFile: clustfile-norm.txt
NormExp: 1
Nrun: 0
YIL140W 0 0 0 0 0 0 1 0 0 0 0 0 0 0 0 0 0 -3.1954542007 -1.8356864557 4.1812858158 2.5495645218 1.087814196 -1.1897967768 -2.3455993601 -2.0396516174 -1.8356864557 0.1359767745 4.0793032349 2.6515471027 0.4419245171 0.5779012916 -0.0679883872 -0.3739361299 -2.8215180708 -2.8215180708
YBR007C 0 0 0 0 0 0 1 0 0 0 0 0 0 0 0 0 0 -0.3059477426 -0.8498548406 0.1699709681 0.3059477426 1.7676980685 0.4419245171 -0.271953549 -1.3257735513 -0.3739361299 -0.9858316151 0.3739361299 -0.3739361299 -0.2039651617 1.359767745 1.9716632302 -0.9858316151 -0.7478722597 -0.7478722597
YOR372C 0 0 0 0 1 0 0 0 0 0 0 0 1 1 0 1 0 -2.8215180708 -1.5637329067 -1.4617503258 0.6798838725 0.6798838725 1.359767745 0.8498548406 -0.543907098 -0.4759187107 -1.5637329067 0.3059477426 0.4079303235 0.6798838725 0.5099129044 0.5099129044 0.7818664534 1.631721294 1.631721294
YJR043C 0 0 0 0 0 0 1 0 0 0 0 0 0 0 0 0 0 -0.6458896789 -1.1558025832 1.2577851641 1.2577851641 1.3937619386 -0.4079303235 0.271953549 -0.2379593554 -0.2379593554 -0.1699709681 -0.0679883872 0.5099129044 1.0198258087 -1.359767745 -0.2379593554 -1.087814196 0.5099129044 -0.6458896789
YOL017W 0 0 0 0 0 0 1 0 0 0 0 0 0 0 0 0 0 -2.3795935537 -0.4079303235 3.977320654 3.161460007 1.3257735513 -1.1897967768 -0.6458896789 -1.4617503258 -2.4475819409 0.4419245171 0.543907098 2.0056574238 0.8498548406 -0.6458896789 -1.6657154876 -1.0538200023 -1.3937619386 0.9858316151
YDR224C 0 0 0 0 0 0 0 0 0 0 0 0 0 1 0 1 0 -5.1331232372 -5.337088399 -4.5892161393 0.1359767745 4.4192451711 3.9093322668 3.1954542007 -0.271953549 -0.4419245171 -2.4475819409 -2.5495645218 -0.8838490342 3.3314309752 3.1954542007 3.705367105 1.0538200023 0.2379593554 -1.4617503258
YEL032W 0 0 0 0 0 0 0 1 0 0 0 0 0 0 0 0 1 -0.8498548406 0.5779012916 1.6997096812 0.3739361299 -3.7733554923 -1.3937619386 -3.8753380731 0.6798838725 3.3314309752 2.6855412963 2.1076400047 -0.2039651617 -0.9178432279 -1.9376690366 0.0339941936 -0.2379593554 1.6997096812 1.6997096812
YJL078C 1 0 0 1 1 0 1 0 0 0 0 0 0 0 1 0 0 -0.1359767745 -0.6798838725 -1.4617503258 -2.5835587154 -1.9716632302 -0.6798838725 -1.8016922621 -2.8215180708 -2.5835587154 -0.1359767745 1.6997096812 4.5552219456 4.1132974285 1.5977271003 2.4135877473 1.4277561322 -0.9858316151 -0.9858316151
YNL173C 0 0 0 0 1 0 0 0 0 0 0 0 0 0 0 0 0 -0.6118954852 2.5495645218 0.3059477426 -0.4079303235 -0.3399419362 -0.1359767745 -1.4617503258 -1.3937619386 -0.4759187107 0.4759187107 0.2379593554 1.0538200023 0.7478722597 3.0934716198 -2.4135877473 -0.6798838725 -0.6118954852 0.1019825809
YNL233W 0 0 0 0 0 0 1 0 0 0 0 0 0 0 0 0 0 -1.2577851641 -1.3937619386 2.7195354899 3.0934716198 0.8498548406 -0.1019825809 -0.6798838725 -1.1218083896 -1.7676980685 0.0339941936 0.271953549 2.1756283919 0.7478722597 -0.6118954852 -1.4617503258 -1.5297387131 -1.2577851641 1.1897967768
YDR261C 0 0 0 0 0 0 0 0 0 0 0 0 0 1 0 0 0 -0.1699709681 -1.1897967768 0.1359767745 -0.6798838725 0.9858316151 0.3739361299 1.8356864557 -0.4079303235 0.1019825809 -0.6798838725 -0.6118954852 -1.5637329067 0.0 1.4957445195 0.7138780661 0.3739361299 -0.6798838725 -0.6798838725
YOR315W 0 0 0 1 1 0 0 1 0 1 0 0 0 1 0 1 0 -3.2634425879 0.6118954852 -3.705367105 -1.7676980685 -3.1274658134 0.6798838725 0.7478722597 2.4815761346 2.4135877473 0.6118954852 -0.7478722597 -0.2379593554 -0.2379593554 -1.9036748429 0.3399419362 1.1558025832 3.6373787178 2.3116051664
YIL076W 0 0 0 1 0 0 0 1 0 0 0 0 0 0 0 0 0 0.4419245171 -0.3059477426 0.5779012916 0.3399419362 0.3399419362 0.7478722597 -0.1019825809 0.4759187107 0.4759187107 -1.9716632302 0.7138780661 -0.6118954852 0.1019825809 -0.4419245171 0.3059477426 0.8498548406 -0.9518374215 -1.0198258087
YML109W 0 0 0 0 0 0 1 1 0 0 0 0 0 0 0 0 0 -1.5637329067 0.1359767745 0.1019825809 1.2577851641 -0.0679883872 1.2237909705 -0.3739361299 -0.271953549 -0.0679883872 0.0339941936 0.1359767745 0.271953549 -0.7478722597 0.4079303235 0.1019825809 0.1359767745 -0.7478722597 -0.7478722597
YGL028C 1 0 0 1 1 0 0 0 0 0 0 0 0 0 1 0 0 8.3285774379 -1.6997096812 -3.3994193624 -4.3512567839 -2.1416341983 -4.7251929137 -4.0113148476 -4.7251929137 -4.0113148476 -0.3059477426 4.1472916221 6.1869432396 5.5750477543 2.7875238772 2.6855412963 1.2577851641 0.1359767745 -1.6997096812
YLR383W 0 0 0 0 0 0 1 0 0 0 0 0 0 0 0 0 0 -2.2436167792 1.3937619386 3.0254832325 -1.631721294 1.1558025832 0.271953549 -0.5099129044 -1.6997096812 -1.0198258087 0.1699709681 0.6458896789 0.6458896789 0.0679883872 0.3739361299 -0.3399419362 -0.3059477426 -0.3059477426 -0.3059477426
YBL030C 0 0 0 0 0 0 0 0 0 0 0 0 0 1 0 1 0 -0.2379593554 -1.5637329067 1.3937619386 0.543907098 1.9716632302 -0.2379593554 1.5297387131 0.1359767745 0.2379593554 -0.2379593554 -0.271953549 -0.9518374215 -0.3059477426 -0.271953549 0.543907098 -1.1897967768 0.0679883872 -1.1897967768
YBR094W 0 0 0 0 1 0 0 0 0 0 0 0 0 0 0 0 0 -0.4759187107 -0.9518374215 0.8498548406 -1.2917793577 -1.359767745 -2.2776109728 0.3059477426 1.1897967768 0.9518374215 1.5297387131 -0.3059477426 0.0 -0.3739361299 -0.1359767745 -0.3059477426 1.3937619386 0.3059477426 0.9178432279
YBL061C 0 0 0 0 0 0 1 0 0 0 0 0 0 0 0 0 0 0.5099129044 -0.2379593554 -0.3059477426 0.0 0.0679883872 -1.5637329067 -0.3739361299 -0.4759187107 -0.0679883872 0.1019825809 -0.1019825809 1.3937619386 0.4419245171 0.3739361299 0.3399419362 0.1019825809 -0.4079303235 0.1699709681
YLR273C 0 0 0 0 0 0 0 1 0 0 0 0 0 0 0 0 0 0.1359767745 1.5297387131 3.0934716198 1.5637329067 0.6798838725 -0.9858316151 -1.8016922621 -1.7337038748 -0.7818664534 -0.6798838725 2.4815761346 1.4957445195 -0.0679883872 -2.1756283919 -1.359767745 -2.2776109728 0.0 0.8498548406
YJL115W 0 0 0 0 0 0 1 0 0 0 0 0 0 0 0 1 0 -1.4957445195 1.2577851641 1.6997096812 4.4872335584 1.5637329067 0.6118954852 -1.9376690366 -1.8016922621 -0.5779012916 -0.2039651617 0.7818664534 1.5637329067 0.815860647 -0.7478722597 -1.4957445195 -0.8498548406 -1.8016922621 -1.8696806493
YDL127W 1 0 0 0 0 0 0 0 0 0 0 0 0 1 1 1 0 6.2209374332 -1.6997096812 -0.815860647 -0.8838490342 -0.8838490342 0.3399419362 -1.087814196 -3.5014019433 -2.8215180708 2.1756283919 3.1274658134 2.5155703282 1.5637329067 0.4759187107 -0.7478722597 -1.6997096812 -0.9518374215 -1.3257735513
YKL069W 0 0 0 1 1 0 0 0 0 0 0 0 0 0 0 0 0 -0.9858316151 -0.2379593554 -1.359767745 -0.5099129044 -0.0679883872 1.4957445195 1.3937619386 0.815860647 1.1558025832 0.5779012916 -0.8498548406 -0.9178432279 -0.5779012916 -1.5297387131 0.4419245171 0.7138780661 -0.0679883872 0.5099129044
YOL011W 0 0 0 0 0 0 0 1 0 0 0 0 0 1 0 0 0 -0.543907098 -1.2577851641 3.3314309752 1.087814196 0.0339941936 -1.1897967768 0.5099129044 -1.8016922621 -0.2379593554 0.6798838725 1.0198258087 1.087814196 0.0679883872 -0.6798838725 -0.4419245171 -1.359767745 -0.7478722597 0.4079303235
YDL211C 0 0 0 0 0 0 0 0 0 0 0 0 0 1 0 1 0 -0.9518374215 -0.1699709681 1.3937619386 0.7138780661 0.7818664534 0.3059477426 -1.6657154876 0.2039651617 -0.6798838725 0.1699709681 0.3399419362 -0.3399419362 0.0679883872 -0.0339941936 0.4079303235 -0.543907098 -0.543907098 -0.543907098
YGR189C 0 0 0 0 0 0 1 0 0 0 0 0 0 1 1 1 0 -1.087814196 -2.2096225856 2.9574948453 3.7393612986 3.977320654 1.4957445195 1.2577851641 -3.161460007 -4.9291580755 -1.9376690366 0.5099129044 3.1274658134 2.7535296836 0.4079303235 0.5099129044 -1.3257735513 -2.0396516174 -4.0793032349
YKL103C 0 0 0 0 0 0 1 0 0 0 0 1 0 1 0 0 0 1.3257735513 -0.4759187107 0.9518374215 0.4419245171 0.6458896789 -0.1019825809 0.1019825809 -1.4957445195 -2.0056574238 -1.4277561322 -0.1019825809 0.4759187107 1.1897967768 -0.271953549 1.1897967768 -0.0339941936 0.6458896789 -1.1218083896
YNR009W 0 1 0 0 0 0 1 0 0 0 0 0 0 0 0 1 0 -3.9433264604 -4.4872335584 0.1019825809 1.359767745 1.7676980685 3.1274658134 1.3937619386 0.7818664534 -0.3739361299 -2.9914890389 0.4079303235 0.9518374215 0.4419245171 2.5495645218 1.359767745 -0.3739361299 -2.0396516174 -2.0396516174
YNL160W 0 0 0 0 0 0 0 1 0 0 0 0 0 0 1 0 0 -4.4192451711 -0.2039651617 2.0396516174 1.6997096812 0.7138780661 -0.7818664534 -3.0934716198 -1.9376690366 2.6855412963 0.7138780661 3.8073496859 0.9858316151 0.543907098 -1.8696806493 -0.6458896789 -1.1558025832 0.4079303235 0.543907098
YOR153W 0 0 0 0 0 0 0 0 0 0 0 1 0 0 0 0 0 -0.5099129044 -1.7337038748 -2.4135877473 -2.5155703282 -1.2237909705 0.3399419362 1.5297387131 1.2237909705 1.3257735513 -0.2379593554 -0.5099129044 -1.0198258087 -1.3937619386 -0.7138780661 1.3937619386 2.9574948453 1.5297387131 1.9716632302
YBR010W 0 0 0 1 1 0 0 0 0 0 0 0 0 0 0 0 0 -6.152949046 -6.5948735631 -4.521227752 0.0339941936 5.1331232372 3.0934716198 2.3455993601 0.3739361299 -1.359767745 -2.6515471027 -3.8073496859 -0.3059477426 3.2634425879 4.4872335584 4.2152800094 1.9376690366 1.1897967768 -0.6798838725
YDR297W 0 0 0 0 0 0 1 0 0 0 0 0 0 0 0 0 0 -1.5297387131 -2.9574948453 -0.271953549 0.3399419362 1.5637329067 2.0736458111 1.1218083896 -0.543907098 -0.3739361299 -1.7337038748 1.2917793577 0.815860647 1.8016922621 0.1699709681 1.0198258087 -0.7478722597 -0.271953549 -1.8016922621
YDR461W 0 0 0 0 0 0 0 1 0 0 0 0 0 0 0 0 0 8.0226296953 7.9886355017 7.8186645335 7.1727748547 5.9489838842 2.5835587154 0.543907098 0.9178432279 0.3739361299 -3.4674077497 -1.9376690366 -5.2011116245 -4.6232103329 -5.4050767862 -4.8951638819 -4.4872335584 -5.9149896906 -5.4050767862
YDR451C 0 1 0 1 1 0 1 1 0 1 0 0 0 0 0 1 0 -3.9093322668 -1.5297387131 0.7818664534 -1.0538200023 2.0396516174 1.6997096812 1.2577851641 0.1699709681 -2.4135877473 -0.7138780661 -0.6458896789 -0.1699709681 0.3399419362 1.9036748429 3.0934716198 -0.0679883872 -0.9178432279 -0.9178432279
YJR092W 0 0 0 1 1 0 0 1 0 1 0 0 0 0 0 1 0 -2.5155703282 -1.631721294 -3.7393612986 -2.8215180708 -1.7337038748 0.3059477426 2.1416341983 2.1076400047 2.5495645218 1.6657154876 0.0679883872 -0.4079303235 -2.0736458111 -0.7478722597 0.4079303235 2.2436167792 2.2776109728 1.8696806493
YDR488C 0 0 0 1 0 0 0 0 0 0 0 0 0 0 0 0 0 -1.087814196 -1.9036748429 0.8498548406 1.359767745 0.2379593554 -0.4419245171 -0.1699709681 -0.7818664534 0.4419245171 1.2577851641 -0.1019825809 0.7818664534 -0.271953549 0.2379593554 -0.3739361299 -0.3739361299 -0.3739361299 -0.3739361299
YGR108W 0 0 0 1 1 0 0 0 0 0 0 1 0 0 0 0 0 -6.3909084013 -3.2294483943 -4.1472916221 -3.7393612986 -3.0934716198 -0.2039651617 1.6997096812 4.0793032349 3.7733554923 0.7478722597 1.5977271003 -0.0679883872 -0.4079303235 -0.4079303235 1.4277561322 3.3314309752 2.3795935537 2.6515471027
YMR179W 0 0 0 0 0 0 1 0 0 0 0 0 1 1 0 1 0 -4.4192451711 0.2379593554 3.3314309752 3.8073496859 0.4419245171 0.6458896789 -1.9716632302 -2.1416341983 -3.0594774262 0.3059477426 1.8356864557 4.8951638819 1.4277561322 0.1359767745 -1.359767745 -1.5977271003 -0.4079303235 -2.0736458111
YDR085C 0 0 0 1 0 0 0 0 0 0 0 0 0 0 0 0 0 7.3767400164 0.4419245171 1.6997096812 0.9518374215 0.3739361299 -1.087814196 -0.6118954852 -1.5977271003 -0.4759187107 -0.7818664534 0.6458896789 0.6118954852 -0.5099129044 -1.7676980685 -1.2917793577 -1.6657154876 -0.4419245171 -1.8356864557
YLR142W 0 0 0 0 1 0 0 0 0 0 0 0 0 0 0 0 0 -0.9858316151 0.0679883872 1.3937619386 0.2379593554 1.5297387131 0.5099129044 1.4957445195 1.5297387131 1.1558025832 0.7478722597 -0.8838490342 -0.543907098 -0.4419245171 -1.5637329067 -1.8356864557 -0.6118954852 -1.5637329067 -0.3059477426
YDL037C 0 0 0 0 1 0 0 0 0 1 0 0 0 0 0 0 0 8.0906180825 4.9291580755 2.3455993601 -0.8838490342 -1.2577851641 -0.9858316151 0.3059477426 0.1019825809 -0.1699709681 -1.7337038748 -1.5977271003 -3.0254832325 -0.6458896789 -0.271953549 -2.3795935537 -1.9036748429 -0.7478722597 -0.1019825809
YLR131C 0 0 0 1 1 0 0 0 0 0 0 0 0 0 0 0 0 -5.2351058181 -0.4759187107 -3.5693903305 -3.9433264604 -2.3455993601 0.271953549 2.0736458111 2.5835587154 2.5495645218 1.4957445195 -0.815860647 -1.0198258087 2.5835587154 -0.7478722597 0.5779012916 1.2577851641 3.161460007 1.5297387131
YAL040C 0 0 0 0 0 0 0 1 0 0 0 0 0 0 0 1 0 3.5353961369 0.6458896789 1.5977271003 -3.5014019433 -2.1416341983 -2.3116051664 0.3399419362 -0.0679883872 1.8016922621 2.3116051664 1.7337038748 -0.6798838725 -1.1558025832 -2.0056574238 -1.0538200023 -0.8498548406 0.3739361299 1.4957445195
YKL096W.A 0 0 0 1 1 0 0 0 0 0 0 0 1 1 0 1 0 -0.4079303235 -2.0056574238 -1.087814196 -1.4617503258 0.6118954852 -1.3937619386 2.0396516174 -0.1019825809 0.543907098 -1.2237909705 -1.4617503258 -2.2436167792 0.9178432279 -0.3399419362 3.2634425879 0.6118954852 3.1274658134 0.6118954852
YIL056W 0 0 0 0 0 0 0 0 0 0 0 0 0 0 0 1 0 1.1558025832 2.0736458111 0.271953549 -0.7478722597 0.5099129044 -0.2039651617 0.6118954852 0.0679883872 -0.3739361299 -0.5099129044 -1.1218083896 -1.2577851641 -0.3059477426 -1.0538200023 0.6458896789 -0.1019825809 0.543907098 -0.2039651617
YBR157C 1 0 0 1 1 0 0 0 0 0 0 0 0 0 1 0 0 1.2577851641 -1.087814196 1.4957445195 -1.087814196 0.3399419362 0.1359767745 -1.2577851641 -0.0339941936 -1.9716632302 0.5099129044 0.2039651617 0.9858316151 0.0679883872 0.5099129044 -0.7818664534 -0.3739361299 0.7138780661 0.4419245171
YKL164C 0 1 0 0 0 0 0 1 0 0 0 0 0 0 1 0 0 -1.5637329067 2.889506458 -0.1019825809 -1.5637329067 -5.7790129161 -4.0113148476 -7.6146993718 -5.2011116245 -3.3994193624 5.4050767862 8.6005309869 6.9008213057 4.5892161393 0.5099129044 0.3399419362 -1.8016922621 0.0679883872 1.7337038748
YDL197C 0 0 0 0 0 0 1 0 0 0 0 0 0 0 0 0 0 -2.9235006517 -0.9858316151 1.4277561322 1.5637329067 1.0198258087 0.3399419362 -2.1416341983 -0.3059477426 -1.0538200023 -1.5297387131 2.1756283919 1.3257735513 0.4079303235 0.4759187107 0.0679883872 1.4957445195 -0.7818664534 -0.5099129044
YMR031C 0 0 0 0 1 0 0 1 0 0 0 0 0 0 0 0 0 -1.8356864557 1.7337038748 2.1416341983 -0.1699709681 -2.2096225856 -3.1954542007 -0.7138780661 1.0198258087 1.8016922621 1.8016922621 1.4957445195 0.4419245171 -1.7676980685 -1.9376690366 -1.5977271003 -0.3059477426 1.359767745 1.9036748429
YLR353W 0 0 0 1 1 0 0 0 0 0 0 0 0 0 0 0 0 -1.4617503258 -0.6798838725 0.3739361299 -0.6118954852 -1.3937619386 0.815860647 0.1699709681 0.271953549 1.359767745 0.4079303235 -0.2039651617 -0.3739361299 -0.8838490342 -0.1359767745 0.9518374215 0.4759187107 0.8838490342 0.8838490342
YGL255W 0 0 0 1 0 0 0 0 0 0 0 0 0 0 0 0 0 -0.7138780661 1.2237909705 1.1897967768 -0.1019825809 0.0679883872 0.3059477426 0.1359767745 -0.815860647 0.3739361299 -0.6458896789 -0.271953549 -0.7818664534 0.543907098 -0.7138780661 0.7138780661 0.271953549 -0.4759187107 -0.271953549
YOR247W 0 0 0 0 1 0 1 0 0 1 0 0 1 1 0 1 0 -5.880995497 -6.152949046 -0.9858316151 0.9858316151 3.5693903305 1.9036748429 2.9914890389 -0.7818664534 -0.2379593554 -4.2832683966 -1.7337038748 -0.7818664534 2.7195354899 1.8016922621 4.793181301 2.8215180708 1.0538200023 -1.8356864557
YGR086C 0 0 0 0 1 0 1 1 0 0 0 0 0 1 1 0 0 -3.2294483943 -1.0538200023 0.3059477426 0.4079303235 -0.6798838725 -1.359767745 -2.5495645218 -1.2577851641 -0.815860647 0.1699709681 3.8073496859 3.0934716198 2.6855412963 0.6798838725 0.8838490342 0.4079303235 -1.0538200023 -0.543907098
YCL061C 0 0 0 0 0 0 1 0 0 0 0 0 0 0 0 0 0 -2.3455993601 -0.9858316151 1.9376690366 3.8753380731 0.4419245171 0.2379593554 -1.0538200023 0.5779012916 -2.9914890389 -1.4277561322 0.4419245171 1.1218083896 0.9178432279 -0.2039651617 -0.6118954852 1.9716632302 -0.5099129044 -1.4957445195
YFR027W 0 0 0 0 0 0 1 0 0 0 0 0 0 0 0 0 0 -1.6997096812 0.7478722597 1.631721294 2.2776109728 -0.1359767745 -0.4759187107 -1.0538200023 -0.8498548406 -0.3399419362 -0.9178432279 0.7138780661 1.6997096812 0.4759187107 -0.2039651617 0.0679883872 -0.2379593554 -0.9178432279 -0.7478722597
YNL102W 0 0 0 0 0 0 1 0 0 0 0 0 0 0 0 0 0 -2.5495645218 6.8328329184 0.2039651617 2.9235006517 1.6997096812 -1.0198258087 -1.1897967768 -1.1218083896 -0.7478722597 -2.6175529091 0.5099129044 2.0396516174 2.0056574238 -0.1359767745 0.2379593554 -2.2436167792 -2.7875238772 -2.0396516174
YPR149W 0 0 0 0 1 0 0 0 0 1 0 0 0 0 0 0 0 -6.7308503376 -2.0736458111 -0.271953549 -3.161460007 -2.0736458111 -2.9914890389 2.2436167792 1.7676980685 4.8951638819 2.889506458 2.1416341983 -1.3257735513 -0.4759187107 -2.3795935537 0.815860647 -0.2039651617 3.9093322668 3.0254832325
YDL227C 0 0 0 0 0 0 1 1 0 0 0 0 0 1 1 1 0 -0.543907098 0.5779012916 -0.9518374215 -0.0679883872 -1.8696806493 -0.1359767745 1.359767745 -0.6798838725 1.2917793577 0.5779012916 0.7138780661 0.4759187107 0.3399419362 0.0339941936 -1.4617503258 0.3399419362 0.3399419362 0.3399419362
YPL032C 0 0 0 1 0 0 0 0 0 0 0 0 0 0 0 0 0 -0.6458896789 -2.2096225856 -0.8498548406 0.0339941936 2.2776109728 1.5297387131 2.6515471027 0.3399419362 -0.6458896789 -2.0396516174 -2.4135877473 -1.4957445195 0.6118954852 0.3739361299 1.2917793577 0.5099129044 0.6798838725 0.0339941936
YER001W 0 0 0 0 0 0 1 0 0 0 0 0 0 1 0 1 0 -7.7846703399 2.6175529091 5.4390709799 1.8016922621 1.8696806493 -1.2917793577 -1.8356864557 -3.6713729114 -3.1954542007 0.2379593554 4.5892161393 3.4674077497 3.3994193624 0.6798838725 -0.1359767745 -3.2974367815 -2.9574948453 -2.9574948453
YIL026C 0 0 0 0 0 0 1 0 0 0 0 0 0 0 0 1 0 -0.9858316151 2.8555122644 0.3059477426 1.087814196 0.1699709681 -0.271953549 -0.8498548406 -0.9858316151 -0.3739361299 -0.5779012916 1.1558025832 0.5779012916 0.6798838725 -0.5779012916 0.3739361299 0.2379593554 -1.7337038748 -1.087814196
YDR191W 0 0 0 0 0 0 0 1 0 0 0 0 0 0 0 0 1 -0.0339941936 0.815860647 -0.2379593554 -1.5297387131 -1.4617503258 -1.9036748429 -0.4759187107 2.1416341983 0.6458896789 1.9036748429 0.1699709681 0.5779012916 -0.4759187107 -0.6458896789 0.543907098 -0.4759187107 0.4419245171 0.4419245171
YER095W 0 0 0 1 1 0 1 0 0 0 0 0 0 0 0 1 0 -1.9376690366 1.4277561322 3.5014019433 4.5892161393 2.1756283919 1.4277561322 -1.359767745 -3.0594774262 -2.4815761346 -1.5977271003 0.6798838725 2.6515471027 0.9518374215 -0.1699709681 -0.3739361299 -0.4419245171 -2.9574948453 -3.0594774262
YMR078C 0 0 0 1 0 0 1 0 0 0 0 0 0 0 0 0 0 -3.2634425879 -1.7676980685 1.2917793577 2.2096225856 1.087814196 0.6458896789 0.1699709681 -0.4419245171 -1.0538200023 -1.4957445195 1.1558025832 1.9376690366 1.2917793577 0.1699709681 0.9858316151 0.8498548406 -2.5495645218 -1.1897967768
YPL274W 0 0 0 0 0 0 0 1 0 0 0 0 0 0 0 0 0 0.5099129044 0.6798838725 2.3116051664 -0.4759187107 -0.3739361299 0.6798838725 3.3314309752 0.2039651617 -0.9858316151 -0.5779012916 -1.0198258087 -1.4617503258 -2.0396516174 -0.9178432279 0.4079303235 -0.0339941936 -0.2379593554 -0.2379593554
YMR002W 0 0 0 0 0 0 0 1 0 1 0 0 0 0 0 0 0 -1.3937619386 -2.1416341983 -0.6458896789 -0.5779012916 0.1019825809 0.6458896789 2.7535296836 1.8016922621 1.5977271003 -0.0339941936 0.3059477426 -1.2577851641 -0.4079303235 -1.8356864557 0.7818664534 -0.271953549 1.4617503258 -0.8498548406
YEL061C 0 0 0 0 0 0 1 0 0 0 0 0 0 0 0 0 0 -1.5297387131 -1.2577851641 1.359767745 0.543907098 1.0538200023 0.4759187107 1.1558025832 -0.5779012916 -0.9858316151 -1.0538200023 -0.4079303235 0.4759187107 0.4079303235 0.543907098 0.543907098 0.271953549 -1.0538200023 -1.0538200023
YKL163W 0 1 0 0 0 0 0 1 0 0 0 0 0 0 1 0 0 0.6458896789 4.1132974285 2.2436167792 -0.1699709681 -2.889506458 -5.8130071097 -5.1331232372 -5.1331232372 -2.0736458111 3.5014019433 7.41073421 4.8611696882 3.1274658134 0.1019825809 -0.4079303235 -1.9376690366 -2.6515471027 0.1699709681
YML027W 0 0 0 0 0 0 1 0 0 0 0 0 0 1 0 1 0 -5.8470013033 -2.2436167792 5.880995497 4.3852509775 1.7337038748 0.9518374215 0.7818664534 -1.8696806493 -3.2974367815 -1.631721294 1.9376690366 2.9914890389 1.6997096812 -0.0339941936 0.3739361299 -1.1218083896 -1.4957445195 -3.1954542007
YJL079C 0 0 0 0 0 0 0 1 0 1 0 1 0 0 0 0 0 -2.3116051664 -1.0198258087 3.0934716198 3.0254832325 3.3654251688 3.1954542007 2.0736458111 0.3399419362 1.6997096812 0.2379593554 1.0198258087 -1.9376690366 -2.4475819409 -2.3795935537 -2.3116051664 -2.6855412963 -0.7818664534 -2.1416341983
YNL031C 0 0 0 0 0 0 1 0 0 0 0 0 0 0 0 0 0 -5.8130071097 -4.5892161393 -4.9631522691 0.3739361299 3.1954542007 4.6232103329 2.4815761346 -0.2039651617 -0.8498548406 -2.4135877473 -3.161460007 0.0 3.0594774262 3.8073496859 3.6373787178 0.9858316151 0.815860647 -0.9178432279
YOR074C 0 0 0 0 0 0 1 0 0 0 0 0 0 0 0 1 0 -3.8753380731 -1.0538200023 1.9376690366 3.6713729114 3.977320654 1.9376690366 1.0538200023 -2.5155703282 -2.3116051664 -0.3399419362 -1.2917793577 2.5495645218 2.4815761346 0.3059477426 -0.9178432279 -0.7478722597 -2.1076400047 -2.7195354899
YNL273W 0 0 0 0 0 0 1 0 0 0 0 0 0 0 0 1 0 -1.0538200023 -0.4419245171 0.1359767745 1.6997096812 0.8498548406 -0.4419245171 -0.6798838725 -1.5977271003 0.8838490342 0.8838490342 1.4617503258 1.1897967768 0.0 -1.4277561322 -0.3739361299 -0.6798838725 -0.3739361299 -0.3739361299
YMR307W 0 0 0 0 0 0 1 0 0 0 0 0 1 1 0 1 0 -3.8073496859 -5.5750477543 -1.3937619386 -0.3399419362 1.4957445195 1.2237909705 1.4957445195 0.5099129044 0.0339941936 -2.1756283919 0.0339941936 0.7818664534 1.8356864557 2.7195354899 3.0594774262 2.9914890389 -0.8498548406 -2.0396516174
YGR041W 1 0 0 1 0 0 1 1 0 0 0 0 0 1 1 1 0 -4.1472916221 0.2039651617 0.0339941936 -2.1076400047 0.6118954852 -3.5693903305 -3.9433264604 -2.8555122644 0.543907098 2.9914890389 5.4050767862 3.1954542007 2.0056574238 0.7818664534 1.1558025832 -0.3399419362 -0.3399419362 -0.3399419362
YNL263C 0 0 0 0 0 0 1 0 0 0 0 0 0 0 0 0 0 -1.2917793577 -1.4277561322 1.2237909705 0.1359767745 1.8016922621 -0.4759187107 1.087814196 -1.2917793577 -0.7818664534 -0.5779012916 -0.1019825809 0.2379593554 1.6997096812 -0.7138780661 0.6118954852 -1.1897967768 -0.0339941936 1.087814196
YER070W 0 1 0 1 1 0 1 0 0 0 0 0 0 1 0 1 0 -4.9631522691 -2.5835587154 3.6713729114 5.0991290436 2.5155703282 1.5977271003 -2.3795935537 -2.3116051664 -3.5014019433 -1.8696806493 1.1897967768 4.2152800094 2.4815761346 0.6798838725 0.0 0.3739361299 -1.8016922621 -2.4475819409
YML100W 0 0 0 0 0 0 0 0 0 0 0 0 0 0 1 0 0 -3.2634425879 6.2549316268 3.5693903305 1.5297387131 -0.9178432279 -1.4277561322 -2.1416341983 -2.7875238772 -1.6657154876 0.4759187107 -0.6118954852 1.631721294 0.8838490342 -0.543907098 0.3059477426 -0.2039651617 -1.0198258087 -1.0198258087
YDL157C 0 0 0 0 0 0 1 0 0 0 0 0 0 0 0 0 0 -1.087814196 -0.4759187107 -0.4419245171 0.9858316151 0.8498548406 1.1218083896 -0.5779012916 0.3059477426 0.6798838725 -1.4277561322 0.3399419362 -0.3739361299 0.3059477426 0.543907098 0.0 0.9178432279 -1.0198258087 -0.6118954852
YLR049C 0 0 0 0 0 0 1 0 0 0 0 0 0 0 0 0 0 -3.2974367815 1.2577851641 2.1756283919 0.4079303235 -1.0198258087 -2.9235006517 -2.9235006517 -2.9235006517 2.5495645218 4.8271754946 3.7733554923 2.2776109728 0.0339941936 -0.1019825809 -1.359767745 -2.3455993601 -0.4759187107 -0.4759187107
YLR190W 0 0 0 0 1 0 0 1 0 1 0 0 0 0 0 0 0 -4.2832683966 -1.2237909705 -2.6515471027 -1.5977271003 -3.5353961369 0.1019825809 1.6997096812 2.6175529091 4.0453090413 3.6033845242 1.1218083896 -0.1359767745 -2.2096225856 -2.6515471027 -1.0198258087 1.6997096812 1.7337038748 2.6855412963
YDL089W 0 0 1 0 0 0 0 1 0 0 0 0 0 0 0 0 0 0.5779012916 0.5779012916 1.5297387131 1.1558025832 0.3059477426 -1.1558025832 0.0 -1.0198258087 0.0339941936 0.2039651617 0.7818664534 0.1359767745 0.7138780661 -0.5099129044 -0.9518374215 -0.8838490342 -1.2917793577 -0.2379593554
YFL011W 0 0 0 0 0 0 1 0 0 0 0 0 0 0 0 0 0 0.3739361299 1.4617503258 2.6515471027 -0.6118954852 1.5637329067 -2.7195354899 -0.8498548406 -0.8838490342 -1.359767745 -0.6458896789 3.161460007 1.2917793577 0.9178432279 0.1019825809 -2.0736458111 -1.1897967768 -1.1897967768 -1.1897967768
YMR032W 0 0 0 0 1 0 0 1 0 0 0 0 0 0 0 0 0 -0.6798838725 -3.1954542007 -2.9574948453 -2.9574948453 -2.0396516174 -1.6997096812 1.5297387131 2.4135877473 4.3512567839 2.4815761346 0.9178432279 -0.2039651617 -1.4277561322 -0.2039651617 -1.6997096812 0.9518374215 2.0736458111 2.3795935537
YMR198W 0 0 0 1 1 0 0 0 0 0 0 0 0 0 0 0 0 7.3767400164 -0.3399419362 -2.8555122644 -2.3795935537 -0.1359767745 0.9858316151 0.8838490342 -0.271953549 -0.1359767745 -0.2379593554 -2.2436167792 -1.7676980685 -0.5779012916 0.4079303235 0.5779012916 0.271953549 0.8838490342 -0.4759187107
YOR313C 0 0 0 1 1 0 0 1 0 1 0 0 0 1 0 1 0 -0.8498548406 1.087814196 -1.2577851641 0.6118954852 0.6458896789 0.6458896789 0.1019825809 -0.3739361299 -1.2577851641 0.9858316151 0.6458896789 -1.1558025832 -1.4957445195 -0.6798838725 0.8838490342 1.4277561322 1.4277561322 1.4277561322
YGL055W 0 0 0 0 0 0 0 0 0 0 0 1 0 0 0 0 0 3.5014019433 2.889506458 2.1416341983 -1.5297387131 -2.9235006517 -7.0028038866 -4.7251929137 -4.3852509775 -2.5835587154 0.5779012916 4.0113148476 3.8073496859 3.8073496859 3.1274658134 2.2096225856 -1.1558025832 -0.9178432279 -0.9178432279
YJR048W 0 0 0 0 0 0 0 0 0 0 0 0 0 1 0 0 0 -1.4957445195 -0.7478722597 -0.6118954852 0.6798838725 1.4277561322 1.3257735513 1.4957445195 -0.1699709681 -0.6118954852 -0.271953549 -0.271953549 -0.6798838725 0.8838490342 -0.7478722597 0.5779012916 -0.815860647 1.6997096812 -1.6657154876
YDR144C 0 0 0 0 0 0 1 0 0 0 0 0 0 0 0 0 0 0.1019825809 -1.0538200023 -0.4759187107 1.4957445195 1.5977271003 -0.2379593554 0.1699709681 -1.6657154876 -0.1699709681 -1.0538200023 0.271953549 0.3739361299 0.6458896789 0.1699709681 0.3399419362 -0.1699709681 0.271953549 -0.6458896789
YKL151C 1 0 0 0 0 0 0 0 0 0 0 0 0 0 0 0 0 0.3739361299 0.9178432279 1.8696806493 1.631721294 0.815860647 -0.7478722597 0.815860647 -0.9858316151 -0.0679883872 -0.8838490342 -0.7138780661 -0.815860647 -0.2379593554 -1.5637329067 -0.2379593554 -0.5779012916 1.7676980685 -1.3257735513
YBR092C 0 0 0 0 1 0 0 0 0 1 0 0 0 0 0 0 0 -0.3739361299 -1.1218083896 -1.4617503258 -2.5155703282 -2.9914890389 -4.0793032349 -0.6118954852 1.0198258087 5.5750477543 3.0254832325 3.0594774262 0.9178432279 0.1699709681 -0.9858316151 -3.705367105 1.087814196 1.3937619386 1.5977271003
YJR154W 0 0 0 0 0 0 1 0 0 0 0 0 0 0 0 0 0 1.4277561322 2.0736458111 0.815860647 1.359767745 0.1359767745 1.2917793577 -0.4419245171 -1.5297387131 -0.6458896789 0.5779012916 -0.5779012916 -0.7478722597 1.087814196 -1.5977271003 0.1359767745 -1.2917793577 -2.1076400047 -2.1076400047
YOR152C 0 0 0 0 0 0 0 0 0 0 0 1 0 0 0 0 0 -0.1359767745 0.6458896789 -0.1019825809 -0.7138780661 0.5779012916 1.9036748429 2.0056574238 1.6657154876 0.6798838725 -0.3399419362 -2.7195354899 -2.4135877473 -0.543907098 -0.8838490342 -0.1019825809 -0.543907098 1.2237909705 -0.2039651617
YMR163C 0 0 0 0 1 0 0 0 0 0 0 0 0 0 0 0 0 0.6458896789 -0.6118954852 -0.815860647 0.0679883872 0.6458896789 1.2237909705 0.3739361299 -0.1019825809 0.1699709681 -1.1558025832 -1.0198258087 -0.3059477426 0.5779012916 -0.3739361299 0.543907098 0.0679883872 0.0679883872 0.0679883872
YKL043W 0 0 0 0 0 0 0 0 0 0 0 0 0 1 1 1 0 0.1699709681 7.7166819527 1.0538200023 -0.1359767745 -0.9178432279 -0.6458896789 -1.6997096812 -2.9235006517 -1.9376690366 0.1019825809 -0.543907098 0.2379593554 0.0339941936 -0.4759187107 0.543907098 0.1019825809 -0.4759187107 -0.2039651617
YML116W 0 0 0 0 0 0 0 0 0 0 0 1 0 0 0 0 0 -0.3739361299 2.4475819409 0.5099129044 -2.1076400047 -0.543907098 -0.3739361299 0.9858316151 0.7138780661 0.2379593554 0.0339941936 -0.9178432279 -0.6118954852 -0.7138780661 -0.3739361299 0.5099129044 0.1359767745 0.0339941936 0.3399419362
YFL037W 0 0 0 1 0 0 0 0 0 0 0 0 0 0 0 0 0 -1.5637329067 -3.1274658134 -1.9716632302 -0.6458896789 0.7478722597 0.3399419362 2.3455993601 0.6798838725 1.1558025832 -0.2379593554 -0.1699709681 -0.5779012916 0.3399419362 -0.4759187107 1.0198258087 1.0538200023 0.9178432279 0.1699709681
YER111C 0 0 0 0 0 0 1 1 0 0 0 0 0 1 0 1 0 -4.1132974285 -0.8838490342 4.6232103329 4.6572045265 1.8356864557 0.6118954852 -2.889506458 -2.7875238772 -2.5495645218 0.2379593554 3.0254832325 2.6515471027 1.2577851641 -0.6458896789 -0.3739361299 -1.8356864557 -1.1558025832 -1.5977271003
YLR254C 0 0 0 0 0 0 0 0 0 0 0 1 0 0 0 0 0 0.6458896789 0.271953549 -0.1699709681 -2.4815761346 -0.3739361299 -0.7138780661 -0.3059477426 0.1699709681 1.0538200023 1.3937619386 -0.5099129044 0.543907098 -0.3059477426 -0.7138780661 0.1699709681 -0.4419245171 0.4079303235 1.3257735513
YKL101W 0 0 0 0 0 0 1 0 0 0 0 1 0 1 0 0 0 -0.9518374215 -1.4617503258 -0.0679883872 1.2917793577 2.7195354899 -0.0679883872 0.5779012916 -0.543907098 -1.9716632302 -1.4617503258 -0.7478722597 1.8016922621 2.3455993601 0.271953549 0.1699709681 -0.5099129044 -0.3739361299 -0.9518374215
YJR148W 0 0 0 0 0 0 0 0 0 0 0 0 0 1 0 0 0 -1.3937619386 -0.7818664534 0.7818664534 0.271953549 1.3257735513 1.0198258087 1.7676980685 0.3399419362 1.1558025832 0.2379593554 0.7818664534 -0.4759187107 0.1019825809 -2.7195354899 -0.271953549 -1.3257735513 0.3399419362 -1.087814196
YBR158W 1 0 0 1 1 0 0 0 0 0 0 0 0 0 1 0 0 5.8130071097 5.5070593671 -4.3852509775 -2.889506458 -5.0311406564 -3.0254832325 -6.0169722715 -7.2407632419 0.7818664534 3.5014019433 4.4532393648 3.9093322668 1.0538200023 1.2917793577 1.2577851641 0.9858316151 0.0679883872 0.0679883872
YJL187C 0 0 0 0 0 0 1 0 0 0 0 0 0 1 0 1 0 -3.0254832325 -2.0056574238 0.0339941936 1.9036748429 1.4957445195 -0.2039651617 -0.4759187107 -0.6458896789 -1.359767745 -2.3116051664 0.9518374215 2.2096225856 2.1416341983 0.8838490342 1.1558025832 0.6798838725 -1.4957445195 -1.4957445195
YJR030C 0 0 0 0 0 0 1 0 0 0 0 0 0 0 0 0 0 -0.9518374215 -1.1897967768 2.7875238772 1.9716632302 0.6458896789 0.0679883872 -1.7337038748 -0.7478722597 -1.359767745 -0.7478722597 3.6373787178 0.3739361299 0.2379593554 0.3399419362 0.4419245171 -2.0396516174 -1.8016922621 -1.8016922621
YDR309C 0 1 0 0 0 0 1 0 0 0 0 1 1 1 0 1 0 2.0396516174 -1.8696806493 1.3937619386 1.5297387131 0.6118954852 -2.2436167792 -3.4674077497 -3.3314309752 -1.359767745 -0.7818664534 5.4050767862 2.2776109728 2.4475819409 -0.7818664534 2.0396516174 -0.3059477426 -2.4135877473 -1.1558025832
YEL040W 0 1 0 0 0 0 1 1 0 0 0 0 1 1 0 1 0 0.3739361299 0.7138780661 2.5155703282 1.6997096812 -0.9858316151 -1.5977271003 -1.1558025832 -0.9858316151 -0.1359767745 0.815860647 2.0056574238 1.1218083896 0.7818664534 -1.0538200023 -1.0538200023 -1.5297387131 -1.6997096812 0.2379593554
YIL119C 0 0 0 0 1 0 0 0 0 0 0 0 0 0 0 0 0 0.271953549 2.6515471027 -1.9036748429 -1.4957445195 -2.1076400047 -2.7195354899 0.1359767745 0.2039651617 0.6798838725 0.9178432279 0.7478722597 0.6118954852 0.4759187107 -0.4079303235 0.3399419362 0.6118954852 1.0538200023 1.0538200023
YPL267W 0 0 0 0 0 0 1 0 0 0 0 0 0 1 0 0 0 -3.8073496859 -1.2237909705 4.6572045265 3.977320654 0.5779012916 -1.7337038748 -0.6798838725 -2.0056574238 -2.4475819409 -1.5297387131 2.889506458 3.3994193624 1.3937619386 -0.4759187107 -0.9178432279 -1.087814196 -1.7337038748 0.7478722597
YHR098C 0 0 0 0 0 0 0 1 0 1 0 0 0 0 0 0 0 0.6118954852 -0.5099129044 -0.815860647 -0.2379593554 0.7138780661 1.1218083896 1.2577851641 -0.4419245171 -0.0679883872 -0.8838490342 -0.6798838725 -0.3059477426 0.4079303235 -0.5099129044 1.2237909705 0.5099129044 -0.7478722597 -0.6798838725
YLL062C 0 0 0 0 0 0 0 0 1 0 0 0 0 0 0 0 0 -0.4079303235 -0.543907098 0.815860647 -0.6118954852 0.1699709681 1.1558025832 1.8696806493 1.1897967768 0.1019825809 -0.3059477426 0.543907098 -0.9178432279 -1.4617503258 -1.359767745 -0.1699709681 -0.2039651617 0.6458896789 -0.4759187107
YNL192W 0 0 0 0 0 0 1 0 0 0 0 0 0 0 1 0 0 6.9348154993 2.9914890389 -0.1019825809 -2.0396516174 -1.2237909705 -2.3116051664 -1.8016922621 -4.2832683966 -4.4192451711 2.1076400047 4.6911987201 3.161460007 1.2577851641 -1.359767745 -0.9518374215 -1.5637329067 -1.6657154876 0.543907098
YJL073W 0 0 0 0 0 0 1 0 0 0 0 0 0 0 0 0 0 0.1359767745 -0.4419245171 2.8555122644 3.5014019433 1.087814196 0.2379593554 -0.3399419362 -1.1897967768 -1.3937619386 -0.5779012916 -0.4079303235 1.0538200023 0.3059477426 -0.4419245171 -0.815860647 -1.0538200023 -1.6657154876 -0.815860647
YOR383C 0 0 0 0 0 0 0 0 0 0 0 1 0 0 0 0 0 -3.1274658134 -4.7251929137 -3.2294483943 -5.6770303352 -0.7818664534 -5.3030942054 1.7337038748 -0.3399419362 3.4674077497 3.3654251688 2.8555122644 2.1756283919 2.4135877473 1.5297387131 1.7337038748 1.9376690366 -2.4135877473 4.3512567839
YKL067W 0 0 0 0 0 0 1 0 0 0 0 0 0 0 0 1 0 -1.9716632302 0.5099129044 1.3257735513 3.2634425879 2.3795935537 2.9574948453 0.7478722597 -0.6458896789 -1.631721294 -1.2577851641 -1.2577851641 -0.3059477426 1.0198258087 -0.6798838725 0.3399419362 -1.0198258087 -1.087814196 -2.7195354899
YPL058C 0 1 0 0 0 0 0 0 0 0 0 0 0 0 0 0 0 1.7676980685 0.5099129044 1.1218083896 -0.3739361299 0.9858316151 -1.4957445195 0.3739361299 -0.4079303235 -0.4759187107 -0.7478722597 0.4079303235 -0.4079303235 -0.815860647 0.543907098 -0.6798838725 -1.0198258087 0.6798838725 0.6798838725
YPR018W 0 0 0 0 0 0 1 0 0 0 0 0 0 0 0 0 0 -1.2237909705 2.0396516174 2.1416341983 0.9518374215 -0.1699709681 -0.1359767745 -1.4277561322 -0.6798838725 -0.6118954852 0.5099129044 1.0198258087 0.7138780661 -1.2237909705 -0.2379593554 -0.1359767745 -1.2917793577 -0.3059477426 -0.3059477426
YNL300W 0 0 0 0 0 0 0 0 0 0 0 0 0 1 0 1 0 -4.2152800094 -2.6515471027 1.0538200023 4.9631522691 3.7733554923 2.1076400047 0.2379593554 -0.7818664534 -1.9716632302 -3.433413556 -0.815860647 0.7818664534 2.6855412963 1.1218083896 1.8356864557 -0.3059477426 -1.0538200023 -3.433413556
YFL026W 0 0 0 0 0 0 0 1 0 0 0 0 0 0 0 0 0 7.4447284037 4.8951638819 0.4419245171 -2.1416341983 -3.6033845242 -3.161460007 -2.6175529091 -0.4419245171 0.8838490342 1.2577851641 0.2379593554 0.1019825809 -2.3795935537 -1.5977271003 -2.1416341983 1.3257735513 1.4617503258 1.4617503258
YNL225C 0 0 0 0 0 0 1 0 0 0 0 0 0 0 0 0 0 -1.359767745 -0.1019825809 1.9036748429 -0.0339941936 0.5779012916 -0.5099129044 -0.271953549 -0.3739361299 0.6458896789 0.1699709681 2.4815761346 0.8838490342 -1.2917793577 -1.9036748429 0.4759187107 -1.1897967768 -0.1359767745 -0.1359767745
YHR154W 0 0 0 0 0 0 1 0 0 0 0 0 0 0 0 0 0 0.7478722597 0.4079303235 -0.3739361299 0.4079303235 0.1699709681 0.3739361299 0.4079303235 0.1699709681 0.7478722597 -0.6458896789 -1.2917793577 0.6798838725 -0.6458896789 -0.4759187107 -0.4419245171 -0.1019825809 -0.0339941936 -0.0339941936
YPR013C 0 1 0 1 1 0 0 0 0 0 0 0 0 1 0 0 0 0.6798838725 -0.4759187107 -0.543907098 -0.4079303235 0.1019825809 -0.3399419362 0.6798838725 -0.271953549 0.2379593554 -0.1359767745 -0.9518374215 -0.4079303235 -0.271953549 -0.0679883872 0.1019825809 -0.8838490342 0.3399419362 2.5835587154
YER118C 0 0 0 0 0 0 1 0 0 0 0 0 0 0 0 0 0 -1.4277561322 -1.0198258087 -0.4419245171 2.0396516174 0.9178432279 1.3937619386 -0.5779012916 0.1019825809 -0.1699709681 -2.5495645218 -0.3399419362 0.6798838725 1.2917793577 0.7818664534 0.815860647 0.4079303235 -0.7818664534 -1.1218083896
YOR273C 0 0 0 0 0 0 0 0 0 0 0 0 0 0 1 0 0 1.6997096812 4.1812858158 1.3937619386 -1.4957445195 0.1699709681 -1.4957445195 -1.2237909705 -0.7138780661 0.7818664534 0.1699709681 2.2776109728 -1.2237909705 -1.1218083896 -2.4815761346 0.8838490342 -0.7818664534 -0.7818664534 -0.271953549
YLR084C 0 0 0 0 0 0 0 1 0 1 0 0 0 1 0 0 0 -0.3739361299 -0.7138780661 -0.2379593554 -0.7818664534 -0.5779012916 -0.6458896789 0.7478722597 0.271953549 0.8838490342 0.5779012916 0.1699709681 0.8498548406 -0.543907098 -0.4079303235 -0.3059477426 0.4759187107 0.0339941936 0.6118954852
YLR462W 0 0 0 0 0 1 0 0 0 0 1 0 0 0 0 0 0 -2.889506458 0.1019825809 2.8555122644 3.1954542007 -0.8498548406 -0.5099129044 -1.6657154876 -1.7337038748 -0.9518374215 0.6458896789 2.3795935537 3.433413556 0.8838490342 -0.7818664534 -1.1558025832 -0.7818664534 -1.6657154876 -0.4759187107
YLR214W 0 0 0 0 0 0 0 0 0 0 0 1 0 0 0 0 0 -3.161460007 -4.5552219456 -4.6572045265 -2.6175529091 -0.9858316151 0.5099129044 1.2577851641 1.359767745 2.2096225856 2.4135877473 1.6657154876 1.3257735513 0.4759187107 0.1359767745 0.7478722597 1.4957445195 0.8498548406 1.4957445195
YGR153W 0 0 0 0 0 0 1 0 0 0 0 0 0 1 0 1 0 -1.1218083896 0.5779012916 1.3937619386 0.815860647 1.087814196 -0.4419245171 0.1019825809 0.3059477426 0.2039651617 -0.1359767745 0.4079303235 0.2039651617 -0.2039651617 -1.1897967768 -0.3059477426 -0.9518374215 -0.7138780661 -0.7138780661
YGR230W 0 0 0 0 1 0 0 0 0 1 0 0 0 0 0 0 0 -0.3739361299 -0.6118954852 -0.3059477426 -0.1699709681 -0.4419245171 0.1359767745 0.815860647 -0.3059477426 0.8838490342 0.4759187107 0.4419245171 -1.087814196 -0.3739361299 0.3059477426 -0.2039651617 0.815860647 0.815860647 0.815860647
YPR135W 0 0 0 0 0 0 1 0 0 0 0 0 0 0 0 0 0 -1.3257735513 -2.0396516174 2.7195354899 4.3512567839 2.2776109728 0.1359767745 -0.9858316151 -2.1076400047 -2.0396516174 -2.2776109728 0.9858316151 2.4815761346 2.0396516174 -0.4079303235 -0.0339941936 -0.9858316151 -0.8498548406 -1.8696806493
YDR033W 0 0 0 0 1 0 0 0 0 1 0 0 0 0 0 0 0 -5.06513485 -4.3172625903 -6.6628619503 -5.06513485 -6.2889258205 0.2379593554 1.8016922621 5.4730651735 5.4050767862 5.3710825926 2.889506458 2.5495645218 -0.7818664534 -0.5779012916 -0.7818664534 1.9376690366 3.9433264604 3.9433264604
YPR120C 0 0 1 0 0 0 1 0 0 0 0 0 0 1 0 1 0 -3.3314309752 -1.2917793577 3.1274658134 3.2974367815 0.8838490342 -0.3059477426 -0.6118954852 -1.359767745 -1.1897967768 -1.1218083896 2.3795935537 2.0736458111 1.0538200023 -0.7818664534 0.3399419362 -0.6798838725 -0.7138780661 -1.6997096812
YGR279C 0 0 0 0 0 0 0 0 0 0 0 0 0 1 0 1 0 0.6798838725 -0.1699709681 0.815860647 0.7818664534 1.8696806493 1.3257735513 2.6515471027 1.3937619386 2.7875238772 1.2237909705 -0.3399419362 -3.161460007 -2.3795935537 -2.5155703282 -1.0538200023 -1.1558025832 -1.7337038748 -0.9858316151
YDR528W 0 0 0 0 0 0 1 1 0 1 0 0 0 1 0 1 0 -5.5410535607 2.6175529091 5.1331232372 2.5835587154 -0.3399419362 -0.1019825809 -1.8356864557 -2.0736458111 -0.1019825809 0.5779012916 1.359767745 0.9858316151 0.3739361299 -0.271953549 -1.087814196 -0.3399419362 -1.6657154876 -0.2379593554
YHR149C 0 0 0 0 0 0 0 1 0 0 0 0 0 1 0 1 0 -2.889506458 -2.3795935537 2.7535296836 2.3795935537 1.9716632302 -0.1699709681 -1.0198258087 -1.5977271003 -0.815860647 -0.815860647 2.9914890389 2.0396516174 1.1218083896 -0.2039651617 -0.0339941936 0.271953549 -1.9376690366 -1.6657154876
YDL117W 0 0 0 0 0 0 0 0 0 0 0 0 0 0 1 0 0 -1.1897967768 3.705367105 -1.0538200023 -1.9376690366 -1.1218083896 -1.8356864557 -0.9858316151 -1.5297387131 -0.7818664534 3.2294483943 4.4532393648 2.4815761346 1.0538200023 -0.8498548406 -1.0538200023 -1.2577851641 -1.7676980685 0.3739361299
YPL127C 0 0 0 0 0 0 1 0 0 0 0 0 0 1 0 1 0 -6.7648445312 -6.3569142077 -1.087814196 1.9376690366 3.1274658134 3.3654251688 2.9235006517 1.087814196 -0.5779012916 -2.1416341983 -2.5835587154 0.1359767745 1.5637329067 2.0056574238 1.4277561322 1.5637329067 1.0198258087 -0.6458896789
YKR091W 0 0 0 0 0 0 1 0 0 0 0 0 0 0 0 0 0 4.2832683966 1.5637329067 1.7337038748 0.1019825809 -0.1359767745 0.1699709681 -1.4617503258 -1.5637329067 -0.7478722597 -0.5779012916 -0.4759187107 0.0679883872 -0.7478722597 -0.0339941936 -0.9518374215 -0.3059477426 -0.9178432279 -0.9178432279
YOL012C 0 0 0 0 0 0 0 1 0 0 0 0 0 1 0 0 0 -4.0113148476 -3.1954542007 -2.0736458111 0.4079303235 3.0594774262 2.5495645218 1.2917793577 0.1359767745 -1.4277561322 -1.7676980685 -2.3795935537 0.3399419362 0.0 2.5835587154 1.0538200023 2.1076400047 1.2917793577 1.2917793577
YGR092W 0 0 0 1 1 0 0 1 0 1 0 0 0 0 0 0 0 0.5779012916 0.0679883872 -0.1019825809 -2.2776109728 -2.889506458 -1.8696806493 -1.8696806493 1.7676980685 3.5353961369 1.087814196 2.8555122644 0.5779012916 -0.8498548406 -1.359767745 -0.4079303235 0.5099129044 0.6118954852 0.6118954852
YJR054W 0 0 1 0 0 0 0 0 0 0 0 0 0 1 0 1 0 1.5977271003 -0.2039651617 -0.3399419362 2.2776109728 1.0198258087 0.9858316151 -0.5779012916 -0.8498548406 -1.6997096812 -1.7676980685 -0.4079303235 0.7478722597 0.815860647 0.1359767745 0.271953549 0.271953549 -1.4617503258 -0.8498548406
YNL126W 0 0 0 0 0 0 0 0 0 0 0 1 0 0 0 0 0 -3.161460007 -2.7535296836 -0.7478722597 0.7818664534 2.0736458111 1.3937619386 1.5637329067 0.9518374215 -1.1218083896 -2.2436167792 -1.9036748429 -0.815860647 1.3257735513 1.7337038748 1.9716632302 2.889506458 -0.815860647 -1.0538200023
YNR050C 0 0 0 0 0 0 0 0 1 0 0 0 0 0 0 0 0 -1.6997096812 -0.6798838725 -1.631721294 -0.9858316151 -1.3257735513 -0.6798838725 -0.2039651617 -1.1897967768 0.1699709681 0.3739361299 0.4759187107 1.0538200023 1.087814196 0.543907098 1.4277561322 0.6798838725 1.0538200023 1.4617503258
YER003C 0 0 0 0 0 0 1 0 0 0 0 0 0 0 0 0 0 -4.521227752 -2.3455993601 -1.631721294 0.5099129044 0.6798838725 2.1416341983 1.3257735513 1.4957445195 0.3059477426 0.1699709681 0.2039651617 0.3059477426 0.4079303235 0.5779012916 -0.1699709681 1.087814196 -0.271953549 -0.3059477426
YKL045W 0 0 0 0 0 0 1 0 0 0 0 0 0 0 0 0 0 -2.7195354899 0.0339941936 2.9235006517 2.8555122644 1.7337038748 0.4759187107 -1.359767745 -2.1756283919 -2.7195354899 1.3937619386 2.9914890389 2.5495645218 1.5637329067 -0.9178432279 -0.3399419362 -0.7818664534 -1.4277561322 -4.1132974285
YKR077W 0 0 0 0 0 0 1 0 0 0 0 0 0 0 0 0 0 -1.631721294 1.9036748429 4.6232103329 2.2096225856 -0.4759187107 0.1359767745 -1.9716632302 -1.9036748429 -2.5495645218 1.5297387131 2.4135877473 1.8696806493 0.0679883872 -3.161460007 -0.2379593554 -1.3257735513 -1.4957445195 -1.4957445195
YER124C 1 0 0 1 1 0 0 0 0 0 0 0 0 0 0 0 0 3.1274658134 0.6458896789 -0.4079303235 -4.2152800094 -0.9858316151 -2.5155703282 -2.3455993601 -3.6713729114 -5.5410535607 -3.6713729114 1.0538200023 5.4050767862 4.6232103329 3.1274658134 2.4135877473 1.9716632302 1.8016922621 -0.815860647
YOR075W 0 0 0 0 0 0 1 0 0 0 0 0 0 0 0 1 0 0.543907098 -0.3399419362 1.087814196 1.4617503258 1.1897967768 1.087814196 0.4419245171 0.4079303235 -0.6458896789 -1.5637329067 0.4419245171 -0.3739361299 -0.7478722597 -0.9178432279 -0.1019825809 0.1019825809 -1.2237909705 -0.7818664534
YOR058C 0 0 0 0 1 0 0 0 0 0 0 0 0 0 0 0 0 -2.4475819409 1.4617503258 0.3739361299 1.631721294 -0.4419245171 -1.087814196 0.0 -0.0679883872 3.7393612986 -0.543907098 0.7138780661 -0.8838490342 -0.3739361299 -1.8016922621 1.8356864557 -1.1897967768 -0.8838490342 -0.0679883872
YDR190C 0 0 0 0 0 0 0 1 0 0 0 0 0 0 0 0 1 -0.2379593554 -0.9518374215 -0.7478722597 -0.0679883872 -1.1558025832 -0.4419245171 -1.3937619386 -0.4419245171 1.2237909705 1.6657154876 1.9036748429 0.1699709681 0.0339941936 -0.6798838725 -0.4759187107 0.4759187107 -0.0679883872 1.1897967768
YNL172W 0 0 0 0 1 0 0 0 0 0 0 0 0 0 0 0 0 -2.0736458111 -0.9518374215 -0.6118954852 -0.2379593554 -0.7138780661 1.5637329067 0.0339941936 0.9518374215 0.7478722597 0.1019825809 1.3257735513 -0.6798838725 -0.8498548406 -1.4617503258 0.8838490342 0.5779012916 0.543907098 0.8838490342
YNL262W 0 0 0 0 0 0 1 0 0 0 0 0 0 0 0 0 0 2.8555122644 -1.7676980685 1.631721294 1.9716632302 2.9574948453 0.7818664534 -0.6458896789 -2.2096225856 -1.4957445195 -1.6997096812 0.0679883872 1.087814196 1.4617503258 0.271953549 0.1359767745 -1.9036748429 -1.1218083896 -2.4475819409
YDR113C 0 0 0 1 1 0 1 0 0 0 0 0 0 0 0 1 0 -2.6515471027 -1.7676980685 0.8838490342 0.6798838725 1.631721294 1.631721294 0.9178432279 0.0339941936 -0.9858316151 -2.0736458111 -0.9858316151 0.1359767745 1.0538200023 0.5779012916 1.1897967768 -0.0679883872 0.2379593554 -0.3739361299
YNL058C 0 0 0 0 1 0 0 1 0 1 0 0 0 0 0 0 0 -2.1416341983 -1.6657154876 -3.8753380731 -6.152949046 -3.0934716198 -2.5495645218 1.2237909705 3.6033845242 5.2011116245 3.2294483943 1.8356864557 0.3059477426 -0.3399419362 -3.2294483943 -0.8498548406 0.815860647 3.3994193624 4.2832683966
YDL018C 0 0 0 1 0 0 1 0 0 0 0 0 0 0 0 1 0 -0.815860647 0.3399419362 2.4475819409 3.0254832325 1.5297387131 0.7478722597 0.2379593554 -1.8016922621 -2.0736458111 -0.815860647 -0.2039651617 0.8838490342 1.359767745 -0.271953549 -0.4759187107 -1.8696806493 -0.4419245171 -1.7337038748
YBL111C 0 0 0 0 0 1 0 0 0 0 1 0 0 0 1 0 0 -2.2436167792 -1.5977271003 2.3116051664 2.4475819409 -0.4079303235 -2.1756283919 -1.7337038748 -1.4957445195 -1.1558025832 1.9036748429 1.2577851641 3.1954542007 0.6458896789 0.1359767745 -1.5977271003 0.7478722597 -1.2917793577 1.087814196
YLR437C 0 0 0 0 0 0 1 0 0 0 0 0 0 0 0 1 0 -1.359767745 -1.2237909705 -1.4617503258 0.2039651617 0.2379593554 0.2379593554 1.7676980685 0.2039651617 0.6798838725 0.1019825809 0.1019825809 -1.0198258087 -0.1699709681 0.1019825809 0.815860647 1.5297387131 -0.1359767745 -0.5779012916
YHR205W 0 0 0 0 0 0 0 0 0 0 0 0 0 1 0 0 0 0.6118954852 -1.2237909705 -1.2917793577 -0.4079303235 0.1019825809 -0.2379593554 1.3937619386 0.815860647 0.1699709681 0.4079303235 -0.6118954852 -0.4079303235 -0.3059477426 -1.087814196 0.2039651617 0.5779012916 0.7138780661 0.5779012916
YLR212C 0 0 0 0 0 0 1 0 0 0 0 1 0 0 0 0 0 -3.0934716198 -0.4759187107 -0.815860647 2.0056574238 0.0 0.6798838725 -0.4419245171 -0.9518374215 0.7138780661 0.7138780661 0.3739361299 2.3795935537 0.6798838725 -1.087814196 0.4419245171 -0.3059477426 -0.3739361299 -0.4759187107
YGR099W 0 0 0 1 1 0 0 0 0 0 0 0 0 0 0 0 0 -0.7478722597 -0.5099129044 -0.3739361299 1.2917793577 0.4079303235 1.2237909705 -0.271953549 -0.1699709681 -0.3399419362 -1.2577851641 0.4079303235 0.6798838725 -0.5099129044 0.1699709681 0.543907098 0.1699709681 -0.6798838725 -0.6798838725
YPL116W 0 0 0 1 1 0 0 0 0 0 0 0 0 0 0 0 0 -1.5977271003 -0.6118954852 -0.7138780661 -0.3399419362 -0.4759187107 0.815860647 1.8016922621 2.0396516174 -0.3059477426 -0.3399419362 -1.4957445195 -1.359767745 0.3399419362 0.1699709681 1.8696806493 1.8696806493 -0.9178432279 -0.7138780661
YMR305C 0 0 0 0 0 0 1 1 0 0 0 0 0 1 0 1 0 6.4588967886 2.7875238772 3.2294483943 2.2436167792 2.9235006517 -0.0339941936 0.3739361299 -3.1274658134 -4.0793032349 -5.7790129161 -2.0736458111 -0.0339941936 2.4475819409 1.5297387131 2.3455993601 -1.5977271003 -2.0396516174 -5.5750477543
YAR007C 0 0 0 0 0 0 1 0 0 0 0 0 0 0 0 0 0 -1.631721294 -1.4277561322 2.9574948453 3.1274658134 2.2776109728 -0.6118954852 -1.1897967768 -3.6033845242 -2.7535296836 -0.6118954852 1.8016922621 2.7195354899 1.5297387131 0.543907098 -0.3059477426 -1.1897967768 -0.3739361299 -1.1897967768
YKL185W 0 0 0 0 0 0 0 0 0 0 0 0 0 0 1 0 0 0.6798838725 -2.0736458111 0.4419245171 -2.889506458 -3.3654251688 -3.8753380731 -5.0991290436 -3.8753380731 0.3739361299 7.1047864674 7.41073421 4.1132974285 1.5977271003 0.3059477426 -1.2577851641 -0.9518374215 -1.6997096812 3.0594774262
YDL003W 0 0 0 0 0 0 1 0 0 0 0 0 0 1 0 1 0 -4.1472916221 -2.5155703282 4.5552219456 5.0991290436 2.1416341983 0.9858316151 -1.8696806493 -2.2096225856 -2.5835587154 -2.9914890389 2.3455993601 4.249274203 2.1076400047 -0.0339941936 -1.2237909705 -0.1359767745 -1.8696806493 -1.8696806493
YLR300W 0 1 0 1 1 0 1 0 0 0 0 0 0 0 1 1 0 -0.1699709681 -3.705367105 -3.2974367815 -2.1076400047 1.1897967768 1.4277561322 3.2294483943 -1.2237909705 -2.7195354899 -2.1076400047 1.8016922621 1.9376690366 2.889506458 1.2577851641 2.3455993601 0.9858316151 0.0 -1.7337038748
YNL145W 0 0 0 1 1 0 0 1 0 1 0 0 0 0 0 0 0 7.0028038866 4.6232103329 2.0056574238 -2.7195354899 -2.5835587154 -6.1189548523 -3.5014019433 -4.4192451711 0.4079303235 2.9574948453 3.977320654 1.1558025832 1.4957445195 -2.5835587154 -1.2237909705 -3.3314309752 1.1218083896 1.6657154876
YLR180W 0 0 0 0 0 0 0 0 1 0 0 0 0 0 0 0 0 1.1558025832 0.1019825809 -0.4759187107 -1.9716632302 -0.9858316151 -0.6798838725 3.1954542007 1.4957445195 1.6657154876 0.1359767745 -0.3739361299 -1.2917793577 -0.6798838725 -2.2436167792 -0.1699709681 -0.0679883872 1.1558025832 0.0
YGR188C 0 0 0 1 0 0 1 0 0 0 0 0 0 0 0 0 0 -0.9518374215 0.6118954852 0.2379593554 0.7818664534 -0.2039651617 -0.4419245171 0.3059477426 -0.4079303235 -0.9178432279 0.7818664534 -1.2237909705 1.0538200023 -0.3399419362 1.2237909705 1.1897967768 -1.2577851641 -0.4419245171 -0.4419245171
YNL289W 0 0 0 0 0 0 1 1 0 0 0 0 1 1 0 1 0 0.1359767745 2.1076400047 1.4957445195 0.4419245171 0.6118954852 -0.2379593554 0.3059477426 -1.1218083896 0.3399419362 -0.5099129044 -0.1359767745 -0.6798838725 0.1019825809 -1.359767745 0.3399419362 -1.8696806493 0.9178432279 -0.815860647
YDR507C 0 0 0 0 0 0 1 0 0 0 0 0 0 1 0 1 0 -5.9829780778 -1.1558025832 0.6118954852 3.6373787178 1.2577851641 1.087814196 -1.6997096812 -0.8498548406 -1.631721294 -0.8498548406 2.6855412963 3.2974367815 1.8016922621 0.4419245171 0.2379593554 0.4759187107 -1.9036748429 -1.3937619386
YOR033C 0 0 0 0 0 0 1 0 0 0 0 0 0 0 0 0 0 -1.0198258087 -1.1558025832 1.5637329067 2.0056574238 0.4419245171 -0.3399419362 -0.4419245171 -0.9518374215 -0.6798838725 -0.9178432279 1.1218083896 1.4277561322 0.8498548406 -0.4079303235 -0.1359767745 0.1699709681 -0.6798838725 -0.8498548406
YEL065W 0 0 0 0 0 0 0 0 0 0 0 1 0 0 0 0 0 -3.7393612986 -4.4192451711 -0.6118954852 -0.8498548406 -0.543907098 -1.0538200023 0.9858316151 1.1218083896 2.5495645218 1.4957445195 1.6997096812 0.0679883872 -0.2039651617 -0.8838490342 1.1897967768 0.6798838725 2.2096225856 0.3059477426
YGL021W 0 0 0 0 1 0 0 1 0 1 0 0 0 0 0 0 0 -3.5353961369 -1.7337038748 -4.7251929137 -3.5353961369 -2.6515471027 0.7818664534 3.5014019433 3.2294483943 3.2294483943 1.3257735513 -0.7478722597 -1.6657154876 -2.0736458111 -0.8498548406 1.359767745 2.1756283919 3.9433264604 1.9716632302
YJL051W 0 0 0 0 1 0 0 1 0 1 0 0 0 0 0 0 0 -2.9235006517 -3.1274658134 -2.1076400047 -1.8016922621 -0.4759187107 2.4815761346 2.6855412963 3.977320654 0.4419245171 0.7138780661 -1.6657154876 -2.2096225856 -2.3795935537 0.3739361299 1.3937619386 2.5835587154 2.0056574238 2.0056574238
YGL008C 1 1 0 0 1 0 0 0 0 1 0 0 0 0 0 0 0 -2.1416341983 -2.1416341983 -2.2096225856 -2.0396516174 -2.1416341983 0.0 -0.0679883872 1.2577851641 2.1756283919 2.7875238772 1.8356864557 0.3399419362 -0.9518374215 -0.4419245171 -0.3059477426 2.1416341983 0.0339941936 1.8356864557
YGR152C 0 0 0 0 0 0 1 0 0 0 0 0 0 1 0 1 0 -1.8016922621 -2.0736458111 2.5835587154 2.7195354899 1.8016922621 1.0538200023 -0.1699709681 -1.5297387131 -1.7337038748 -1.3937619386 1.359767745 1.7337038748 1.3257735513 0.6118954852 0.0339941936 -1.1558025832 -0.7138780661 -2.5495645218
YKL209C 0 0 0 0 0 0 0 1 0 0 0 0 0 0 0 0 0 2.1756283919 0.2379593554 0.4759187107 -1.5637329067 0.6798838725 -2.8555122644 -2.9914890389 -1.3257735513 0.6458896789 1.359767745 5.06513485 0.815860647 -0.7138780661 -1.3257735513 0.3399419362 0.4079303235 -1.087814196 -0.3399419362
YBR053C 0 0 0 0 1 0 0 0 0 0 0 0 0 0 0 0 0 1.3937619386 1.359767745 1.5977271003 0.4419245171 -0.1019825809 -0.543907098 -0.7138780661 -0.8838490342 -1.1558025832 -0.2039651617 -1.1558025832 0.7478722597 0.271953549 -0.3059477426 -1.1558025832 2.1416341983 -1.6997096812 -0.1019825809
YBL035C 0 0 0 0 0 0 1 0 0 0 0 0 0 0 0 0 0 -1.3257735513 -1.9716632302 3.6713729114 4.1132974285 1.7676980685 -1.1218083896 -1.9716632302 -0.271953549 -3.4674077497 1.7337038748 0.3739361299 1.1558025832 1.3257735513 0.3399419362 -1.5977271003 -0.1699709681 -1.8016922621 -0.815860647
YIL066C 0 0 0 0 0 0 0 0 0 0 0 0 1 0 0 0 0 -3.705367105 2.7875238772 3.5693903305 3.0594774262 -0.7138780661 -1.8696806493 -2.3116051664 -2.8555122644 1.359767745 3.0594774262 2.5495645218 0.6118954852 0.7818664534 -0.2379593554 -3.8073496859 -2.2436167792 -2.2436167792 -2.2436167792
YMR215W 0 0 0 1 1 0 0 0 0 0 0 0 0 0 0 1 0 -4.8951638819 -5.5750477543 -4.4872335584 -2.8555122644 2.1076400047 2.3455993601 5.0311406564 2.1416341983 1.631721294 -0.9858316151 -2.7195354899 -2.4475819409 0.4759187107 0.8838490342 3.4674077497 2.7195354899 2.7875238772 0.3399419362
YMR144W 0 0 0 1 1 0 1 0 0 0 0 0 0 1 0 1 0 -4.1472916221 0.9518374215 0.6458896789 0.9178432279 0.5779012916 1.5637329067 0.0679883872 -0.271953549 -0.6798838725 -0.4079303235 0.0339941936 0.5099129044 -1.1897967768 0.8838490342 0.3739361299 0.6458896789 -0.5099129044 -0.5099129044
YNL056W 0 0 0 0 1 0 0 1 0 1 0 0 0 0 0 0 0 0.7818664534 0.543907098 -0.0339941936 -0.0679883872 -0.3059477426 -0.0679883872 0.4419245171 0.7138780661 1.087814196 -0.6458896789 -0.0679883872 -0.7818664534 0.0679883872 -1.1558025832 -0.4079303235 -0.4759187107 0.4759187107 -0.0679883872
YDR146C 0 0 0 0 1 0 0 1 0 1 0 0 0 0 0 0 0 -4.3852509775 -2.3795935537 -1.1218083896 -2.9914890389 -0.6458896789 0.1699709681 0.0679883872 2.3116051664 2.5495645218 2.1756283919 1.4277561322 -0.2379593554 -2.6855412963 -0.6458896789 2.4815761346 2.1756283919 1.7337038748 1.7337038748
YER032W 0 0 0 1 0 0 0 0 0 0 0 0 0 0 0 0 0 -2.6855412963 -3.433413556 -2.0396516174 -0.8498548406 0.9178432279 2.5495645218 1.8016922621 1.5977271003 0.5779012916 -1.0198258087 -1.1558025832 -1.6997096812 -0.0339941936 0.3059477426 2.1756283919 1.2917793577 1.6657154876 0.0679883872
YDR150W 0 0 0 0 1 0 0 0 0 0 0 0 0 0 0 0 0 -1.4957445195 -2.5835587154 -2.3795935537 -2.2096225856 -0.4759187107 -0.3399419362 1.4957445195 0.7478722597 1.4277561322 0.5099129044 0.4419245171 0.2039651617 0.3739361299 0.5099129044 0.7138780661 1.0198258087 1.3937619386 0.6118954852
YPL158C 0 0 0 0 0 0 0 0 0 0 0 0 0 0 1 0 0 -3.9433264604 -4.6911987201 -5.609041948 -1.8696806493 -2.889506458 -3.0934716198 -2.889506458 0.7818664534 6.8328329184 7.1387806611 5.609041948 3.1274658134 1.0198258087 -1.8696806493 -0.7818664534 -0.6798838725 3.9093322668 3.9093322668
YJL159W 1 1 0 0 0 0 0 1 0 0 0 0 0 0 1 0 0 2.3455993601 2.4475819409 2.9914890389 1.087814196 -2.4815761346 -5.2691000117 -4.6572045265 -4.249274203 0.1019825809 2.5835587154 5.0311406564 3.705367105 2.4815761346 -0.4759187107 -1.1218083896 -2.2096225856 -2.6855412963 0.3739361299
YPL255W 0 1 0 0 0 0 0 0 0 0 0 0 1 0 0 1 0 -2.9574948453 -2.7535296836 1.631721294 1.5297387131 2.1416341983 1.3257735513 -0.7818664534 -0.1699709681 -0.1699709681 -1.3257735513 0.1019825809 1.1218083896 0.7818664534 0.0 0.8838490342 -0.3739361299 0.1019825809 -1.1218083896
YFL008W 0 0 0 0 0 0 1 0 0 0 0 0 0 0 0 0 0 -0.7138780661 -0.9178432279 1.0538200023 -0.0679883872 0.7818664534 0.7138780661 0.6118954852 -0.6798838725 -0.4759187107 -0.7138780661 2.0736458111 0.1359767745 -0.1359767745 -0.0679883872 0.2039651617 -0.6118954852 -0.2379593554 -0.9518374215
YLL012W 0 0 0 0 0 0 0 0 0 0 0 0 0 1 0 0 0 -1.359767745 -2.1756283919 1.087814196 1.3257735513 0.9178432279 2.1076400047 2.3116051664 -0.3739361299 -0.4419245171 -1.4277561322 -1.359767745 -0.6798838725 0.7818664534 -0.6798838725 1.1558025832 0.2379593554 -0.0679883872 -1.4277561322
YEL017W 0 0 0 0 1 0 0 0 0 0 0 0 0 0 0 0 0 -1.6997096812 -1.5297387131 -1.1897967768 -1.0198258087 0.5779012916 0.543907098 2.5835587154 1.5297387131 0.5779012916 -0.271953549 -1.359767745 -1.359767745 0.6458896789 0.0339941936 1.5637329067 0.3059477426 0.7478722597 -0.7138780661
YLR103C 0 0 0 0 0 0 1 0 0 0 0 0 0 0 0 1 0 -2.1416341983 -0.6458896789 3.0934716198 2.5495645218 1.6657154876 0.271953549 -0.9858316151 -1.1218083896 -1.5637329067 -1.1218083896 1.3937619386 2.0396516174 1.1558025832 -0.4759187107 -0.815860647 -0.4759187107 -1.4957445195 -1.2577851641
YBR054W 0 0 0 0 1 0 0 0 0 0 0 0 0 0 0 0 0 -4.5892161393 -3.7393612986 -1.3257735513 -4.8271754946 -4.1472916221 -6.2549316268 -1.6657154876 1.2577851641 4.1132974285 5.2351058181 4.7251929137 3.8073496859 1.0198258087 0.7138780661 -1.087814196 0.7138780661 2.2096225856 3.8413438795
YBR071W 0 1 0 0 0 0 1 0 0 0 0 0 0 1 0 1 0 -2.7535296836 0.0679883872 3.6713729114 2.5155703282 -0.3399419362 -0.7818664534 -2.1756283919 -2.1756283919 -4.1132974285 0.815860647 4.3172625903 3.8413438795 1.6657154876 -0.2039651617 -1.3257735513 -0.3399419362 -3.3994193624 0.7478722597
YPR106W 1 0 0 0 0 0 0 0 0 0 0 0 0 0 0 0 0 -1.5297387131 -2.2096225856 -1.2917793577 0.4079303235 1.9716632302 0.6798838725 -0.543907098 -1.5297387131 -2.5835587154 -1.1218083896 0.8838490342 1.9716632302 1.0198258087 2.2436167792 0.2379593554 1.7337038748 -0.3739361299 -0.3739361299
YGR143W 0 0 0 0 1 0 0 0 0 1 0 0 0 0 0 0 0 1.7337038748 -0.543907098 0.3739361299 -1.087814196 -0.9518374215 -1.5297387131 0.4079303235 -0.3399419362 1.0538200023 0.4079303235 0.2379593554 0.1359767745 0.0339941936 -1.087814196 -0.7138780661 -0.0339941936 1.1558025832 0.7478722597
YBL002W 0 0 0 0 0 0 1 0 0 0 0 0 0 0 0 0 0 -7.0028038866 -6.7308503376 -5.5750477543 -0.7138780661 4.1132974285 2.3455993601 2.889506458 1.4617503258 -1.087814196 -2.6175529091 -3.7393612986 -0.0679883872 2.9914890389 4.4192451711 4.3852509775 4.3852509775 0.543907098 0.0
YGL032C 0 0 0 0 0 0 0 1 0 0 0 0 0 0 0 0 0 11.8639735748 8.7365077614 5.8130071097 1.5637329067 -4.1472916221 -3.0594774262 -4.7251929137 -3.9093322668 -3.1274658134 -1.2237909705 0.1699709681 -0.0679883872 0.2039651617 -1.6657154876 -1.6657154876 -2.2436167792 -1.7337038748 -0.815860647
YPR157W 0 1 0 0 1 0 0 0 0 0 0 0 0 0 0 0 0 2.0396516174 1.1558025832 -0.1699709681 -1.5637329067 0.3399419362 -1.1558025832 -0.3059477426 1.4957445195 0.815860647 0.0679883872 -0.2379593554 -1.4957445195 -1.2917793577 -0.0339941936 -1.2917793577 0.7138780661 0.9518374215 0.9518374215
YOL114C 0 1 0 1 1 0 0 0 0 0 0 0 0 1 0 1 0 -0.7138780661 -1.1558025832 -0.5099129044 -0.8498548406 -0.271953549 0.6798838725 0.7478722597 -0.3399419362 0.271953549 0.1359767745 -1.2917793577 0.1359767745 0.271953549 -1.1558025832 0.4759187107 0.3739361299 0.8838490342 2.3116051664
YJL092W 0 0 0 0 0 0 0 0 0 0 0 0 0 0 0 1 0 -3.977320654 -2.3116051664 -2.3116051664 0.1019825809 1.1218083896 1.6997096812 0.4419245171 0.3399419362 -0.1699709681 0.1699709681 -0.7138780661 1.087814196 0.5099129044 0.271953549 1.2917793577 2.3116051664 0.0339941936 0.1019825809
YLR286C 1 0 0 1 1 0 0 0 0 0 0 0 0 0 1 0 0 4.0113148476 3.1274658134 1.6997096812 -0.5779012916 -3.977320654 -4.8611696882 -5.3710825926 -7.3767400164 -7.3767400164 -5.9489838842 0.2039651617 4.7591871074 6.3909084013 4.4532393648 5.1671174309 3.2294483943 1.9376690366 0.543907098
YPL163C 0 0 0 0 0 0 0 0 0 0 0 0 0 1 0 1 0 -8.226594857 -7.3087516292 2.2436167792 6.7308503376 5.2691000117 2.6515471027 0.4759187107 -3.1954542007 -3.5014019433 -5.0991290436 -0.1019825809 4.249274203 5.4730651735 2.8555122644 2.7875238772 -0.3059477426 -1.631721294 -3.2974367815
YIL123W 0 0 0 0 1 0 0 1 0 1 0 0 0 1 0 1 0 -3.3314309752 -3.2294483943 -3.3314309752 -0.5779012916 0.9518374215 1.2237909705 2.6855412963 0.9858316151 1.5637329067 -1.5637329067 -1.8016922621 -1.2917793577 0.4419245171 1.5297387131 1.9716632302 2.4475819409 0.7478722597 0.5779012916
YDL101C 0 0 0 0 1 0 1 0 0 0 0 0 0 0 0 1 0 -3.0254832325 -0.6118954852 2.3116051664 3.5693903305 0.6118954852 0.4419245171 -1.359767745 -0.0679883872 0.5779012916 -1.6997096812 0.0679883872 1.5297387131 1.0198258087 -0.9858316151 -0.0679883872 0.6458896789 -2.1076400047 -0.815860647
YLL061W 0 0 0 0 0 0 0 0 1 0 0 0 0 0 0 0 0 0.3739361299 0.3739361299 -0.271953549 -2.6515471027 -0.543907098 0.8498548406 4.5552219456 0.8498548406 1.0198258087 -0.2039651617 -0.3399419362 -0.8838490342 -0.543907098 -2.8215180708 0.2379593554 -0.543907098 1.3937619386 -0.815860647
YGL201C 0 0 0 0 0 0 0 1 0 0 0 0 0 0 0 0 0 -0.7818664534 -0.6118954852 0.4079303235 0.0679883872 -1.0538200023 -0.3059477426 -1.631721294 0.5099129044 1.1897967768 -0.2379593554 3.0594774262 0.9518374215 -0.5779012916 -0.6798838725 -0.1359767745 0.7818664534 -1.1897967768 0.2379593554
YOL007C 0 0 0 0 0 0 1 0 0 0 0 0 1 0 0 0 0 -3.8413438795 -3.2294483943 3.8753380731 3.5014019433 3.6373787178 -0.0679883872 -2.9914890389 -3.977320654 -1.3937619386 -0.0679883872 2.9914890389 3.705367105 2.3455993601 0.1019825809 -0.3059477426 -1.8016922621 -2.4815761346 -2.4815761346
YDR097C 0 0 0 0 0 0 1 0 0 0 0 0 0 0 0 0 0 -2.4475819409 -2.889506458 1.8356864557 3.5353961369 2.8555122644 0.815860647 -2.1756283919 -2.8215180708 -1.2237909705 -2.3795935537 3.3654251688 3.6713729114 2.1756283919 0.6118954852 -0.1699709681 0.1019825809 -2.5835587154 -2.2436167792
YMR199W 0 0 0 0 1 0 1 0 0 1 0 0 0 1 0 1 0 -5.3030942054 -3.161460007 4.3852509775 3.1954542007 1.631721294 0.2379593554 -1.8356864557 -3.7733554923 -2.6175529091 2.2436167792 3.8753380731 3.3654251688 1.0198258087 1.1897967768 -0.0679883872 -1.3937619386 -2.9914890389 -2.9914890389
YPR119W 0 0 0 1 1 0 1 1 0 1 0 1 0 1 0 1 0 -8.0226296953 -6.6628619503 -7.7846703399 -4.6232103329 1.359767745 3.705367105 5.2351058181 5.0991290436 3.1274658134 0.1699709681 -0.7818664534 -1.4277561322 -0.9858316151 0.4079303235 2.4815761346 4.5892161393 4.0793032349 4.0793032349
YGR221C 0 0 0 0 0 0 1 0 0 0 0 0 1 1 0 1 0 -1.2917793577 0.0679883872 1.5637329067 2.5155703282 1.0538200023 -0.4419245171 -0.3399419362 -2.0056574238 -1.359767745 -0.1019825809 -0.1019825809 2.3116051664 1.9036748429 -0.2379593554 -0.7478722597 -0.7478722597 -0.2379593554 -1.7676980685
YGL116W 0 0 0 0 1 0 0 0 0 1 0 0 0 0 0 0 0 -0.6458896789 -0.6458896789 -1.6657154876 -2.6175529091 -1.0538200023 -2.0736458111 -0.1019825809 1.631721294 3.161460007 1.8016922621 0.3739361299 0.5779012916 -1.7337038748 -1.359767745 0.271953549 -0.4079303235 1.9036748429 2.5155703282
YPL075W 0 0 0 0 1 0 0 0 0 0 0 0 0 0 0 0 0 -0.8498548406 -1.0538200023 0.0 -0.9858316151 0.2039651617 0.0679883872 0.271953549 1.4957445195 -0.0679883872 -0.1699709681 0.271953549 -1.2577851641 -1.7337038748 -0.271953549 1.6657154876 1.0538200023 1.631721294 -0.271953549
YDL156W 0 0 0 0 0 0 1 0 0 0 0 0 0 0 0 0 0 -1.3257735513 -0.5779012916 2.0396516174 2.7875238772 0.7478722597 -0.0339941936 -0.3739361299 -0.7478722597 -1.4617503258 -0.2039651617 0.7478722597 1.4617503258 0.8498548406 -0.5779012916 -0.7478722597 -1.0198258087 -0.3399419362 -1.1897967768
YHR152W 0 0 0 0 1 0 0 1 0 1 0 0 0 0 0 0 0 1.7676980685 -1.2237909705 -0.9178432279 -1.7676980685 -0.7478722597 -0.4419245171 0.9178432279 2.3455993601 0.9858316151 0.3059477426 -0.0339941936 -0.2039651617 -1.9036748429 -1.3257735513 -0.815860647 1.7337038748 1.3257735513 1.3257735513
YKR042W 0 0 0 0 1 0 0 1 0 1 0 0 0 0 0 1 0 4.249274203 2.2776109728 2.1756283919 1.0198258087 1.3257735513 -1.0198258087 1.3937619386 -0.3399419362 1.4277561322 0.8838490342 0.0339941936 -2.6175529091 -2.2096225856 -3.6373787178 -1.4617503258 -2.6175529091 -0.0339941936 -0.9178432279
YCR065W 0 1 0 0 0 0 1 0 1 1 0 0 1 1 0 1 0 -4.0113148476 -0.6798838725 1.9376690366 2.3455993601 0.7138780661 0.3399419362 -2.2436167792 -1.4957445195 -1.359767745 -1.9376690366 0.7138780661 2.7535296836 2.3455993601 1.3937619386 0.4419245171 1.0538200023 -1.2237909705 -1.1558025832
YBR093C 0 0 0 0 1 0 0 0 0 0 0 0 0 0 0 0 0 -2.5835587154 -3.3994193624 -1.359767745 -2.1076400047 -1.7337038748 -3.3994193624 -0.4079303235 2.9574948453 4.9971464627 4.7591871074 3.8073496859 2.4135877473 0.0 -1.6997096812 -2.6515471027 -0.7818664534 -0.6798838725 1.8696806493
YJL196C 0 0 0 0 0 0 1 1 0 0 0 0 0 0 0 1 0 -4.8271754946 -3.433413556 0.8498548406 -1.0198258087 0.6798838725 -1.631721294 0.8838490342 -1.2577851641 0.3059477426 0.4079303235 2.1756283919 1.7676980685 3.0934716198 0.2379593554 1.3257735513 -0.7818664534 1.1218083896 0.1019825809
YBL023C 0 0 0 0 0 0 1 0 0 0 0 0 0 0 0 0 0 -1.087814196 -0.815860647 1.0538200023 0.3739361299 -2.2776109728 -3.433413556 -1.9036748429 0.4419245171 1.1218083896 3.6713729114 2.0736458111 2.3455993601 0.4759187107 -1.3257735513 -2.2776109728 0.7478722597 -1.2577851641 2.0396516174
YAR018C 0 0 0 0 1 0 0 1 0 1 0 0 0 0 0 0 1 -1.5637329067 0.4079303235 -0.2039651617 -2.5835587154 -2.3795935537 -2.6855412963 -0.6798838725 -0.2039651617 2.7875238772 1.2237909705 2.3116051664 -0.4419245171 0.6798838725 -1.087814196 0.1359767745 1.9376690366 0.5779012916 1.8016922621
YER145C 0 0 0 0 0 0 0 0 0 0 0 1 0 0 0 0 0 -3.8073496859 -2.889506458 -3.5353961369 -1.4957445195 -1.631721294 -0.3739361299 -0.6118954852 0.2039651617 0.6458896789 1.7676980685 1.6997096812 1.4617503258 1.6997096812 1.0198258087 1.2917793577 1.359767745 1.4617503258 1.7676980685
YNL312W 0 0 0 0 0 0 1 0 0 0 0 0 0 0 0 0 0 -2.1756283919 -2.4815761346 1.8016922621 3.433413556 2.8215180708 2.7875238772 0.3059477426 -1.4277561322 -2.4815761346 -1.6997096812 0.3739361299 0.9518374215 1.9716632302 -0.3399419362 0.3739361299 -1.9376690366 -0.5779012916 -1.631721294
YJR001W 0 0 0 0 0 0 1 0 0 0 0 0 0 0 0 0 0 -0.5779012916 -1.2917793577 0.7138780661 0.5779012916 1.3257735513 0.7818664534 2.0736458111 0.1699709681 -0.4079303235 -0.9858316151 -0.815860647 -1.2237909705 -0.3059477426 -0.6458896789 1.1218083896 0.1019825809 0.9518374215 -1.5637329067
YDL105W 0 0 0 0 0 0 1 0 0 0 0 0 0 0 0 0 0 -2.1756283919 -0.1019825809 0.5099129044 1.087814196 0.0679883872 0.3059477426 -1.2237909705 -0.3059477426 1.2577851641 -1.359767745 1.4277561322 0.7138780661 1.2577851641 -0.8498548406 -0.6458896789 0.3059477426 -0.3059477426 -0.3059477426
YHR153C 0 0 0 0 0 0 1 0 0 0 0 0 0 0 0 0 0 -1.0198258087 2.0056574238 1.7337038748 0.7138780661 0.3739361299 0.0679883872 -0.4079303235 -1.1218083896 -0.4759187107 0.1019825809 0.815860647 0.543907098 -0.3059477426 -1.2917793577 -0.3059477426 -0.2039651617 -1.1897967768 -1.1897967768
YER091C 0 1 0 0 0 0 0 0 1 0 0 0 0 0 0 0 0 -1.2237909705 2.3455993601 0.7478722597 -1.8696806493 -3.433413556 1.9716632302 2.2436167792 2.5155703282 0.9178432279 -0.7138780661 -0.271953549 -0.7138780661 -1.6657154876 -1.8016922621 -0.3399419362 1.8016922621 -0.543907098 0.0
YKL096W 0 0 0 0 0 0 0 0 0 0 0 0 0 1 0 1 0 -3.7393612986 0.8838490342 0.815860647 -0.8838490342 0.1019825809 2.3795935537 5.4390709799 2.4475819409 -0.5099129044 4.793181301 -7.0367980802 -7.2407632419 -2.6515471027 -1.5297387131 2.7875238772 1.6997096812 3.0254832325 -0.7818664534
YPR034W 0 0 0 1 1 0 0 0 0 0 0 0 0 0 0 0 0 -0.4079303235 -2.6175529091 -0.8498548406 -1.8356864557 1.1897967768 1.2577851641 1.8356864557 0.1699709681 -0.7818664534 -0.6118954852 -0.1699709681 0.0339941936 -0.2039651617 1.087814196 0.5779012916 1.1558025832 0.2039651617 0.2039651617
YLR194C 0 1 0 0 0 0 0 0 0 0 0 0 0 0 1 0 0 3.7733554923 0.815860647 -3.2294483943 -2.7535296836 -2.5155703282 -1.3257735513 -1.4277561322 -2.9914890389 -0.6798838725 4.2152800094 5.2011116245 3.2974367815 1.1558025832 -0.3739361299 -2.0736458111 -0.4419245171 -0.7478722597 0.1019825809
YLR209C 0 0 0 1 0 0 0 0 0 0 0 0 0 0 0 0 0 0.815860647 -0.7138780661 0.0 -0.3739361299 1.1218083896 -0.1359767745 1.6657154876 0.271953549 0.2379593554 -1.087814196 -1.2917793577 -1.4617503258 0.6118954852 -0.8498548406 0.4419245171 0.1699709681 1.3257735513 -0.7138780661
YPR075C 0 0 0 1 0 0 1 0 0 0 0 0 0 0 0 1 0 -0.0339941936 0.4419245171 0.3059477426 2.1756283919 0.2039651617 1.1558025832 1.1897967768 -0.3399419362 -0.5779012916 -1.1218083896 -1.1897967768 0.0339941936 0.6118954852 0.5099129044 0.0679883872 -0.4079303235 -2.1416341983 -0.8838490342
YPL241C 0 0 0 0 0 0 1 0 0 0 0 0 0 0 0 0 0 -1.2577851641 -2.6855412963 1.631721294 1.4957445195 1.1558025832 1.3257735513 0.2039651617 0.0679883872 0.0339941936 -1.5637329067 0.1699709681 0.3399419362 0.7478722597 -0.6118954852 0.4419245171 -0.7138780661 -0.815860647 0.0339941936
YLR297W 0 1 0 0 0 0 1 0 0 0 0 0 0 0 0 0 0 2.6855412963 -0.0679883872 0.2039651617 -0.4419245171 0.6798838725 0.8498548406 -0.5099129044 0.6798838725 0.7818664534 0.1019825809 -0.4079303235 -0.9178432279 -0.7138780661 -0.3399419362 -1.2577851641 -0.6118954852 -0.543907098 -0.1699709681
YLL066C 0 0 0 0 0 1 0 0 0 0 1 0 0 0 0 0 0 -1.4277561322 -1.087814196 2.0056574238 1.8356864557 1.2917793577 -0.2039651617 -2.4815761346 -0.3059477426 -0.2379593554 -0.5099129044 4.5892161393 1.0538200023 -0.4079303235 -0.5779012916 0.5779012916 0.815860647 -2.3116051664 -2.6855412963
YGL038C 0 0 0 0 0 0 1 0 0 0 0 0 0 1 0 1 0 -2.6855412963 -0.5099129044 1.9376690366 2.1756283919 -0.9858316151 0.4419245171 -2.1076400047 -1.2237909705 -1.1897967768 0.9178432279 1.3257735513 2.3795935537 1.2917793577 0.7138780661 -0.1019825809 -0.1699709681 -1.2917793577 -0.8498548406
YBR070C 0 1 0 0 0 0 1 0 0 0 0 0 0 1 0 1 0 -3.0934716198 -1.1218083896 1.3937619386 2.2776109728 1.4277561322 0.4419245171 -0.2039651617 -0.3399419362 -2.8555122644 0.6458896789 -0.6118954852 1.6997096812 1.8016922621 0.7478722597 -1.1897967768 0.543907098 -1.4277561322 -0.1019825809
YDR279W 0 0 1 0 0 0 1 0 0 0 0 1 0 0 0 0 1 -0.7478722597 -0.5779012916 1.087814196 1.1897967768 0.0339941936 0.4759187107 0.4419245171 -0.271953549 -0.0679883872 -1.0198258087 1.5637329067 0.9178432279 0.8498548406 -1.0198258087 -0.1699709681 -0.7818664534 -0.1699709681 -1.631721294
YPL153C 0 0 0 0 0 0 1 0 0 0 0 0 0 0 0 0 0 -2.0056574238 0.4759187107 3.8413438795 4.0793032349 2.1416341983 -0.1359767745 -1.4277561322 -2.0736458111 -3.2634425879 -1.359767745 1.2237909705 2.4475819409 1.0198258087 -0.0339941936 0.3399419362 -1.8356864557 -1.5637329067 -1.9376690366
YLR013W 0 0 0 0 0 0 0 0 0 0 0 0 0 0 1 0 0 1.1558025832 -0.543907098 0.815860647 0.2379593554 0.1019825809 -0.1019825809 1.1897967768 -0.1019825809 0.4759187107 -0.4419245171 -0.5099129044 -1.3257735513 1.1897967768 -1.3257735513 -0.543907098 -0.0679883872 -0.7478722597 0.543907098
YJL074C 0 0 0 0 0 0 1 0 0 0 0 0 0 0 0 0 0 -2.2436167792 -3.3314309752 1.8696806493 3.9093322668 3.2974367815 0.4079303235 -0.2379593554 -2.3795935537 -2.3116051664 -0.7478722597 0.7138780661 2.4475819409 2.4135877473 -0.3059477426 -0.6458896789 -1.2577851641 -1.1897967768 -0.4079303235
YKL001C 0 0 0 0 0 0 0 0 1 0 0 1 0 0 0 0 0 0.0339941936 0.0339941936 0.5779012916 -0.4759187107 -0.1359767745 1.0198258087 3.977320654 2.2436167792 0.9178432279 -1.2237909705 0.6458896789 -0.8838490342 -0.3059477426 -3.6373787178 0.2379593554 -1.9716632302 0.2379593554 -1.1558025832
YHR143W 1 0 0 1 1 0 0 0 0 0 0 0 0 0 0 0 0 3.705367105 0.543907098 0.543907098 -2.4815761346 -0.8838490342 -3.2294483943 -3.5014019433 -3.5014019433 -4.8271754946 -4.4532393648 1.8696806493 4.2152800094 4.4532393648 2.9914890389 3.3654251688 2.8215180708 0.4419245171 -2.0396516174
YBL003C 0 0 0 0 0 0 1 0 0 0 0 0 0 0 0 0 0 -5.4730651735 -8.6685193741 -3.705367105 -1.8696806493 3.3314309752 3.8753380731 3.0594774262 1.4617503258 -1.3937619386 -1.2917793577 -4.0113148476 -0.543907098 2.6175529091 4.3172625903 3.977320654 4.4192451711 0.1699709681 -0.3059477426
YPR174C 0 0 0 0 0 0 1 0 0 0 0 0 0 0 0 0 0 -0.815860647 -1.359767745 3.2974367815 2.1076400047 2.0396516174 -0.3739361299 -0.1359767745 -2.3795935537 -1.359767745 -0.815860647 0.8498548406 1.0198258087 1.5637329067 -0.4419245171 -0.2039651617 -1.0538200023 -1.1218083896 -0.815860647
YML064C 0 0 0 0 1 0 0 0 0 0 0 0 0 0 0 0 0 -0.3059477426 -2.5835587154 0.0679883872 -0.8498548406 0.7138780661 -0.8498548406 1.2237909705 1.2917793577 1.5977271003 -0.271953549 -0.271953549 -1.3937619386 -0.2039651617 -0.9178432279 0.7478722597 0.3399419362 1.9376690366 -0.271953549
YNL328C 1 0 0 0 0 0 0 0 0 0 0 0 0 0 1 0 0 -1.9716632302 -1.4277561322 -0.4759187107 4.0793032349 0.8498548406 0.1359767745 -0.6798838725 0.0339941936 -1.1218083896 0.0339941936 0.7478722597 1.087814196 -0.4079303235 -0.1699709681 -0.4079303235 0.9518374215 -0.7478722597 -0.4759187107
YAL053W 0 0 0 0 1 0 0 0 0 0 0 0 0 0 0 0 0 0.7138780661 -0.6798838725 0.6798838725 0.5099129044 1.2917793577 1.2577851641 0.0339941936 -1.359767745 -1.4617503258 -2.1076400047 0.6118954852 0.815860647 -0.2379593554 -0.543907098 0.9518374215 1.4617503258 -0.7138780661 -1.1218083896
YBR161W 0 0 0 0 0 0 0 0 0 0 0 0 0 1 0 0 0 -1.5637329067 0.0 1.4277561322 0.9518374215 1.7337038748 0.1019825809 0.5779012916 -0.6118954852 -1.9716632302 -0.7818664534 -0.4079303235 0.9178432279 0.6798838725 -0.1699709681 0.9858316151 0.9518374215 -1.8016922621 -0.9178432279
YDR077W 0 0 0 0 1 0 0 0 0 0 0 0 0 0 0 0 0 -0.0679883872 0.2039651617 1.2917793577 1.1218083896 0.0339941936 -1.359767745 -2.1756283919 -0.1699709681 1.6997096812 0.0679883872 2.7535296836 0.271953549 -0.4419245171 -1.5637329067 -1.1218083896 0.1359767745 -0.9518374215 0.2379593554
YLR274W 0 0 0 0 0 0 0 1 0 0 0 0 0 0 0 0 0 1.087814196 1.1897967768 2.7195354899 -1.5297387131 -2.8555122644 -2.6175529091 -2.1076400047 0.815860647 2.4475819409 3.2294483943 1.7676980685 -0.2039651617 -1.5297387131 -2.4135877473 -1.631721294 -0.543907098 2.0736458111 2.0736458111
YLR438W 0 0 0 0 0 0 1 0 0 0 0 0 0 0 0 1 0 -5.3710825926 -2.7875238772 -2.1416341983 -1.4957445195 -0.3059477426 1.631721294 4.0453090413 2.7875238772 3.8073496859 2.8215180708 1.5637329067 0.4079303235 -0.3739361299 -2.4475819409 -1.3257735513 0.1699709681 -0.6458896789 -0.3739361299
YPL256C 0 1 0 0 0 0 0 0 0 0 0 0 1 0 0 1 0 -4.793181301 -2.3455993601 4.7251929137 6.7308503376 2.5155703282 0.7138780661 -1.2237909705 -4.4872335584 -5.0991290436 -3.6373787178 1.1897967768 5.337088399 3.7393612986 1.9036748429 0.6118954852 -1.087814196 -1.2917793577 -3.5353961369
YDR501W 0 0 0 1 1 0 1 0 0 0 0 0 1 1 0 1 0 -2.3116051664 0.5779012916 -0.4419245171 2.2096225856 0.4759187107 0.815860647 -0.6798838725 0.0 0.3399419362 -1.9376690366 -0.3739361299 1.087814196 0.7138780661 0.2379593554 0.3399419362 0.7138780661 -0.5099129044 -1.2237909705
YKL165C 0 0 0 0 0 0 1 0 0 0 0 0 0 0 0 0 0 -1.359767745 -1.9376690366 0.9518374215 1.4957445195 2.4135877473 0.7818664534 -0.1019825809 -1.4277561322 -0.9518374215 -1.0198258087 1.4957445195 0.4759187107 1.2577851641 0.2039651617 0.6458896789 0.0679883872 -1.9376690366 -1.0198258087
YCL027W 0 0 0 1 0 0 0 0 0 0 0 0 0 0 0 0 0 8.3965658251 1.0198258087 -1.4617503258 -0.4079303235 -1.8696806493 -0.6458896789 -1.7337038748 -0.7478722597 -3.6033845242 -0.3739361299 1.4277561322 0.7818664534 0.271953549 -0.4079303235 -2.0056574238 1.8356864557 -0.7478722597 0.271953549
YMR183C 0 0 0 1 1 0 0 0 0 0 0 0 0 0 0 0 0 -1.5297387131 -0.6118954852 -1.5297387131 -0.9858316151 -1.0538200023 1.1558025832 0.9858316151 1.5977271003 0.9858316151 0.3399419362 -1.9716632302 -0.6118954852 -0.6118954852 0.271953549 0.0 0.8838490342 1.5637329067 1.0538200023
YDR545W 0 0 1 0 0 1 0 0 0 0 1 0 0 0 0 0 0 -2.0056574238 -0.4079303235 2.7195354899 2.9914890389 0.7478722597 -1.9036748429 -1.6997096812 -1.631721294 1.087814196 -0.4079303235 1.631721294 2.3795935537 0.271953549 -1.0538200023 0.271953549 -1.5637329067 -0.9178432279 -0.5779012916
YNL078W 1 0 0 0 0 0 1 0 0 0 0 0 0 0 1 0 0 0.4079303235 0.7138780661 -3.2634425879 -3.7733554923 -2.0396516174 -2.4815761346 -3.0934716198 -2.1756283919 -3.0934716198 3.0594774262 5.3030942054 4.0793032349 3.0254832325 0.7818664534 0.7818664534 -0.2039651617 0.543907098 1.4277561322
YIL009W 1 0 0 0 0 0 0 0 0 0 0 0 0 0 1 0 0 -0.271953549 -2.2096225856 -0.7138780661 -2.0056574238 -1.2917793577 -2.5155703282 -0.7818664534 -2.2096225856 -0.2039651617 1.8016922621 3.3314309752 3.5693903305 2.1076400047 0.4759187107 0.0339941936 -0.0339941936 0.4759187107 0.4079303235
YHR110W 0 0 0 0 0 0 1 0 0 0 0 0 0 0 0 0 0 -1.5297387131 -0.5099129044 1.8016922621 2.7535296836 1.631721294 1.0198258087 0.8498548406 -0.7818664534 -2.2776109728 -1.7337038748 -0.7818664534 0.5779012916 1.7676980685 0.4419245171 0.6458896789 -1.087814196 -0.1359767745 -2.6855412963
YLR121C 0 0 0 0 0 0 0 0 0 0 0 0 0 1 0 0 0 1.0198258087 1.087814196 1.2577851641 1.3937619386 -0.3059477426 1.2917793577 -1.2237909705 -0.3399419362 -1.2237909705 -1.5297387131 0.543907098 1.2577851641 -0.3059477426 0.1019825809 -0.543907098 -0.3059477426 -0.7138780661 -1.5297387131
YBR138C 0 0 0 1 1 0 0 1 0 0 0 0 0 0 0 0 0 -1.8356864557 3.5693903305 2.0056574238 1.3257735513 -2.2436167792 -1.3257735513 0.1359767745 -0.3739361299 -0.815860647 -0.815860647 1.1558025832 -0.7138780661 -0.7138780661 -0.7138780661 -0.7138780661 -0.7138780661 -0.7138780661 -0.7138780661
YOR066W 0 0 0 0 0 0 1 1 0 0 0 0 0 0 0 0 0 -0.0339941936 0.6118954852 1.3257735513 -1.1897967768 -2.0736458111 -1.359767745 -3.1274658134 -1.2577851641 0.9858316151 4.6232103329 3.7393612986 1.6657154876 -0.4419245171 -1.6997096812 -1.9716632302 -2.5835587154 0.2039651617 2.5495645218
YOL030W 0 0 0 1 0 0 0 0 0 0 0 0 0 0 0 0 0 -0.6458896789 -1.087814196 -1.2577851641 -1.0538200023 -0.8498548406 0.9518374215 2.5835587154 2.3455993601 1.8016922621 -0.9858316151 -0.543907098 -2.7875238772 -1.3257735513 -1.0538200023 1.1558025832 0.7138780661 2.0056574238 -0.0339941936
YOR342C 0 0 0 0 0 0 1 0 0 0 0 0 0 0 0 0 0 4.1812858158 -1.2577851641 0.7818664534 1.631721294 -0.6118954852 -1.1897967768 -0.7478722597 -2.1416341983 -1.4957445195 1.1218083896 1.5977271003 1.8356864557 2.0396516174 -0.4759187107 -1.5977271003 -2.4135877473 -1.2577851641 -1.2577851641
YLR079W 0 0 0 0 0 0 0 0 0 0 0 0 0 0 1 0 0 -2.2436167792 0.3399419362 -1.9376690366 -0.7138780661 -1.5297387131 -1.4277561322 -2.6175529091 -1.8016922621 -1.5977271003 2.7535296836 4.793181301 3.433413556 2.3116051664 0.7138780661 -0.1359767745 -0.3059477426 -0.9518374215 0.9178432279
YHL040C 0 0 0 0 0 0 0 0 0 0 0 1 0 0 0 0 0 -2.2776109728 -3.9433264604 -1.4277561322 -1.7676980685 -1.5977271003 -2.2436167792 -0.3399419362 0.4079303235 2.0396516174 1.5637329067 2.7535296836 1.2577851641 0.7818664534 -0.5099129044 0.7818664534 -0.271953549 3.0934716198 1.6997096812
YHR005C 0 0 0 0 0 0 0 1 0 0 0 0 0 0 0 0 0 3.3654251688 2.5495645218 0.1699709681 -1.4277561322 -3.433413556 -1.359767745 -3.433413556 -1.359767745 0.3399419362 2.9914890389 2.8555122644 2.1076400047 0.0339941936 -2.1416341983 -2.8555122644 -0.9518374215 0.3399419362 2.2096225856
YOR230W 0 0 0 0 1 0 0 0 0 0 0 0 0 0 0 0 0 0.7478722597 1.4617503258 1.5637329067 0.9178432279 -0.1359767745 -1.5637329067 -0.7138780661 -1.6997096812 -1.2237909705 -0.4079303235 0.271953549 0.5099129044 1.1218083896 -0.6118954852 0.5099129044 -0.815860647 0.271953549 -0.2379593554
YLR210W 0 0 0 1 0 0 0 0 0 0 0 0 0 0 0 0 0 0.1699709681 0.0339941936 -0.9178432279 0.7818664534 1.2237909705 1.2917793577 1.2237909705 -0.1019825809 -0.3739361299 -0.3059477426 -1.4277561322 -0.271953549 -0.4759187107 0.7478722597 0.5779012916 0.3739361299 -2.6855412963 0.1359767745
YIL131C 0 0 0 0 1 0 0 0 0 0 0 0 0 0 0 0 0 -1.7337038748 -2.4815761346 -1.5637329067 -2.2776109728 1.9376690366 2.5835587154 1.9376690366 0.6118954852 0.9178432279 -0.7818664534 1.4957445195 -3.0254832325 -1.1558025832 -0.1359767745 2.3795935537 0.8838490342 1.1897967768 -0.815860647
YGL184C 0 0 0 0 0 0 0 0 1 0 0 0 0 0 0 0 0 -0.9178432279 0.9858316151 0.0679883872 -1.8016922621 -1.631721294 2.2096225856 3.9433264604 1.4957445195 -0.6458896789 0.0679883872 -1.9376690366 -0.9858316151 -0.8838490342 -0.8838490342 0.1699709681 0.6458896789 0.3059477426 -0.2379593554
YHR094C 0 0 0 1 0 0 0 0 0 0 0 0 0 0 0 0 0 0.6118954852 0.7478722597 -0.5779012916 -0.5779012916 0.1699709681 -0.2379593554 -0.6458896789 -0.271953549 -0.3399419362 -1.3937619386 2.0056574238 0.4759187107 1.4957445195 0.6118954852 0.3739361299 -0.2379593554 -1.4617503258 -0.7818664534
YPL014W 0 0 0 0 0 0 1 0 0 0 0 0 0 0 0 0 0 -0.7138780661 0.4759187107 2.8215180708 1.359767745 -0.5099129044 -0.4419245171 -0.7818664534 -1.359767745 -0.6458896789 0.9518374215 1.1558025832 2.5835587154 0.9178432279 -0.0339941936 -2.9235006517 -1.2577851641 -1.1897967768 -0.4419245171
YOL158C 0 0 0 0 0 0 0 0 0 0 0 1 0 0 0 0 0 -1.5637329067 -1.9036748429 -1.8016922621 -3.5693903305 -2.1416341983 -2.4135877473 0.7478722597 -0.0339941936 2.5495645218 2.8215180708 2.9914890389 2.0056574238 0.6118954852 -1.8696806493 0.3399419362 0.4079303235 1.3937619386 1.3937619386
YPL242C 0 0 0 0 1 0 0 0 0 0 0 0 0 0 0 0 0 -3.1954542007 -1.8356864557 -2.6515471027 -2.5155703282 -3.8413438795 -2.3116051664 1.2237909705 1.9036748429 3.9433264604 2.6515471027 1.4617503258 0.4759187107 -0.6458896789 -1.4277561322 0.3059477426 1.4277561322 1.8696806493 3.1954542007
YHR061C 0 0 0 0 1 0 1 0 0 0 0 0 1 1 0 1 0 -0.9858316151 -0.9178432279 0.1019825809 0.4419245171 1.1558025832 0.9178432279 1.631721294 0.6458896789 -1.4277561322 -1.1897967768 -1.4277561322 -0.2379593554 1.0198258087 -0.1699709681 0.9178432279 0.1699709681 0.7478722597 -1.4277561322
YLR342W 0 1 0 0 0 0 1 0 0 0 0 0 1 1 0 1 0 -0.815860647 -1.4617503258 -0.0339941936 1.1897967768 2.1076400047 0.5099129044 1.2917793577 -2.0056574238 -0.5099129044 -2.6855412963 -1.4617503258 -0.3399419362 -0.1699709681 1.1218083896 1.3257735513 2.7535296836 0.7478722597 -1.4617503258
YBR067C 0 1 0 0 0 0 0 0 0 0 0 0 0 0 0 0 0 5.337088399 3.5014019433 4.1472916221 1.0538200023 0.543907098 -1.6657154876 -3.4674077497 -3.6713729114 -2.7195354899 -0.6118954852 0.3399419362 0.9178432279 1.3257735513 -0.1699709681 -1.4277561322 0.543907098 -3.6713729114 -0.271953549
YGR140W 0 0 0 0 0 0 1 0 0 0 0 0 0 0 0 0 0 0.2379593554 0.2039651617 0.3059477426 -0.2039651617 1.1897967768 -0.6118954852 0.7818664534 0.1359767745 1.1897967768 -0.4419245171 -1.0198258087 -0.6118954852 -0.4419245171 -0.5779012916 1.5297387131 -0.6798838725 -0.9178432279 -0.9178432279
YGR138C 0 0 0 0 0 0 1 0 0 0 0 0 0 0 0 0 0 0.3399419362 -1.0198258087 -1.8696806493 -1.8016922621 -2.3795935537 -2.3116051664 0.0 1.631721294 3.9433264604 1.1897967768 2.8555122644 -0.7818664534 -1.6997096812 -1.4277561322 0.0339941936 1.5637329067 0.7138780661 1.0538200023
YMR001C 0 0 0 0 0 0 0 1 0 1 0 0 0 0 0 0 0 -3.3654251688 -4.0453090413 -4.521227752 -5.4050767862 -2.5155703282 0.1699709681 3.433413556 2.8215180708 4.1472916221 2.3795935537 0.543907098 -0.7138780661 -1.8016922621 -0.7138780661 1.087814196 2.3795935537 3.7733554923 2.3795935537
YNL030W 0 0 0 0 0 0 1 0 0 0 0 0 0 0 0 0 0 -7.6486935654 -6.6968561439 -5.9149896906 0.8838490342 4.2832683966 4.7591871074 3.2294483943 0.7478722597 -0.5099129044 -3.2974367815 -2.5155703282 -0.271953549 3.8753380731 3.2634425879 4.7591871074 1.8696806493 0.3739361299 -1.1218083896
YDR342C 0 0 0 0 0 0 0 1 0 0 1 0 0 0 0 0 0 0.3739361299 2.0056574238 2.1416341983 1.1558025832 0.9518374215 -1.4957445195 -0.271953549 -2.4135877473 -1.1558025832 0.8498548406 0.271953549 -0.1359767745 1.3937619386 -0.4079303235 -0.7138780661 -1.359767745 -0.6118954852 -0.6118954852
YMR253C 0 0 0 0 0 0 0 1 0 0 0 1 0 0 0 0 0 0.7478722597 -0.4079303235 -0.1359767745 -1.4957445195 0.5099129044 -0.3059477426 0.543907098 1.0198258087 1.5297387131 -0.2039651617 0.6118954852 -0.815860647 -1.8016922621 -0.9858316151 -0.4759187107 0.6458896789 0.9858316151 0.9858316151
YML110C 0 0 0 0 0 0 1 1 0 0 0 0 0 0 0 0 0 1.0198258087 1.1218083896 1.631721294 0.5099129044 0.7478722597 -0.6798838725 1.0198258087 -1.6657154876 0.1359767745 0.1359767745 0.1699709681 0.1699709681 0.2379593554 -1.1558025832 0.0 -1.5977271003 -0.4759187107 -1.359767745
YAR008W 0 0 0 0 0 0 1 0 0 0 0 0 0 0 0 0 0 -1.1897967768 0.3399419362 1.5977271003 1.3257735513 0.5779012916 -0.6118954852 -0.7138780661 -0.271953549 -1.2237909705 -0.271953549 -0.6798838725 1.6997096812 0.1699709681 -0.6798838725 -0.3739361299 1.0198258087 -0.7138780661 -0.7138780661
YNL176C 0 0 0 1 1 0 0 0 0 0 0 0 0 0 0 0 0 -0.3739361299 -0.6798838725 -1.087814196 -0.8838490342 0.9518374215 1.0198258087 0.3059477426 0.6458896789 0.8498548406 -1.5977271003 0.9518374215 -1.3937619386 -0.5099129044 -0.0339941936 2.0396516174 1.2917793577 -0.0339941936 -1.4617503258
YNL231C 0 0 0 0 0 0 1 0 0 0 0 0 0 1 0 1 0 -2.5835587154 -0.1699709681 0.6118954852 1.9376690366 0.9858316151 0.8838490342 0.1019825809 -0.4419245171 -0.3739361299 0.1359767745 -0.271953549 1.0538200023 0.7138780661 0.3399419362 -0.5099129044 -0.9858316151 -1.0198258087 -0.4419245171
YJL194W 0 0 0 0 0 0 1 1 0 0 0 0 0 0 0 1 0 -5.2011116245 -0.4079303235 1.8696806493 -1.9716632302 -0.7478722597 0.543907098 -0.3059477426 -0.543907098 3.4674077497 2.9914890389 1.5637329067 0.3399419362 -1.3257735513 -1.2577851641 -0.815860647 0.2379593554 1.5977271003 1.5977271003
YBR139W 0 0 0 1 1 0 0 1 0 0 0 0 0 0 0 0 0 -1.4277561322 -0.0339941936 0.6458896789 -0.3059477426 -0.4759187107 -2.3116051664 -0.543907098 1.1218083896 0.9858316151 0.3739361299 1.1897967768 0.7138780661 -1.2917793577 -1.359767745 -0.3059477426 1.3257735513 0.1019825809 1.5977271003
YPL124W 0 0 0 0 0 0 0 0 0 0 0 0 0 1 0 0 0 -1.5637329067 -0.7138780661 2.1076400047 1.1558025832 0.9518374215 0.2379593554 0.5779012916 -0.6458896789 -1.1218083896 -0.4419245171 -1.359767745 0.5779012916 0.6118954852 -0.271953549 -0.5779012916 -0.1019825809 -1.2577851641 1.8696806493
YMR076C 0 0 0 1 0 0 1 0 0 0 0 0 0 0 0 1 0 -0.6798838725 -0.3739361299 0.9518374215 1.4957445195 1.6997096812 0.2039651617 0.0 -0.3399419362 -1.2237909705 -1.087814196 1.3937619386 -0.2379593554 -0.3059477426 -0.6118954852 0.7478722597 -0.2379593554 -1.3937619386 -1.3937619386
YBR083W 0 0 0 0 0 0 0 0 0 0 0 0 0 0 1 0 0 2.5495645218 0.9858316151 -1.9376690366 -0.1019825809 -1.9376690366 -3.2974367815 -1.6657154876 -1.8356864557 -0.5779012916 1.1897967768 3.0934716198 1.631721294 0.3739361299 0.0339941936 1.087814196 -1.2237909705 0.4079303235 1.1558025832
YLR056W 0 0 0 0 0 0 1 0 0 0 0 0 0 1 0 1 0 -3.2634425879 -4.5892161393 -2.9574948453 -1.9036748429 1.3257735513 0.9858316151 3.7393612986 0.7478722597 1.7337038748 0.3739361299 0.2039651617 -0.4419245171 0.815860647 -0.271953549 1.7676980685 0.5099129044 1.8016922621 -0.543907098
YML012W 0 0 0 0 0 0 1 0 0 0 0 0 0 0 0 0 0 -1.3257735513 -0.9178432279 -0.2379593554 1.5297387131 0.8498548406 0.9858316151 1.7337038748 -0.5099129044 0.0 -0.6458896789 -0.5779012916 -0.5779012916 1.1558025832 -0.7818664534 1.2237909705 -0.3399419362 -0.6458896789 -0.9178432279
YBR073W 0 0 0 0 0 0 1 0 0 0 0 0 0 0 0 0 0 -1.631721294 6.0849606587 1.2917793577 0.2039651617 -0.3739361299 -0.543907098 -0.4759187107 -0.543907098 -2.1416341983 -1.8356864557 -0.0679883872 1.2917793577 0.4419245171 -0.9858316151 0.271953549 0.6458896789 -1.5637329067 -1.5637329067
YJL158C 0 0 0 0 1 0 0 1 0 1 0 0 0 1 0 1 0 -6.5268851758 -7.8866529208 -2.9574948453 -1.087814196 1.4957445195 0.6458896789 3.8413438795 2.1756283919 2.6855412963 -0.0339941936 -0.3059477426 -0.8498548406 1.4957445195 0.7818664534 2.4475819409 1.2577851641 2.9914890389 -0.1359767745
YER189W 0 0 1 0 1 1 1 0 0 1 1 1 0 0 1 0 0 -3.161460007 -0.6118954852 3.0594774262 2.7875238772 -0.7138780661 0.0679883872 -2.4135877473 -1.1218083896 -1.1558025832 1.5977271003 3.1274658134 3.3994193624 0.0339941936 -0.5779012916 -1.5637329067 -0.5779012916 -1.5977271003 -0.543907098
YEL060C 0 0 0 0 0 0 0 0 0 0 0 1 0 0 0 0 0 2.0396516174 3.5014019433 2.9914890389 2.6855412963 1.0538200023 -0.3399419362 0.2039651617 -0.5099129044 -1.2237909705 -0.9178432279 -1.1218083896 -0.3739361299 -0.8498548406 -2.0736458111 -1.3257735513 -1.359767745 -1.1897967768 -1.1897967768
YBR038W 0 0 0 0 1 0 0 0 0 0 0 0 0 0 0 0 0 -4.0793032349 1.9036748429 -2.4135877473 -7.6146993718 -5.7110245288 -1.9376690366 2.4475819409 2.5155703282 5.5410535607 0.3399419362 1.7337038748 1.5637329067 -2.4135877473 2.9235006517 -0.6798838725 0.1699709681 4.9631522691 0.7138780661
YKL113C 0 0 0 0 0 0 1 0 0 0 0 0 0 0 0 1 0 -3.0594774262 -0.7818664534 1.7337038748 3.433413556 1.7676980685 0.6118954852 -1.1218083896 -1.9036748429 -2.1756283919 -1.6657154876 1.5637329067 2.6175529091 2.4475819409 -0.1359767745 0.1359767745 -0.1019825809 -2.2776109728 -1.1218083896
YGR109C 0 0 0 0 0 0 1 0 0 0 0 0 1 1 0 1 0 -6.0849606587 7.2407632419 5.9489838842 0.7818664534 0.5099129044 -2.2436167792 -2.6175529091 -2.4815761346 -0.5099129044 3.8753380731 4.793181301 1.5637329067 -0.7138780661 -2.6175529091 -1.9036748429 -3.5353961369 -1.9716632302 -1.9716632302
YKR013W 0 0 0 0 0 0 0 0 0 0 0 0 0 1 0 1 0 1.5637329067 -0.9858316151 3.6033845242 3.3314309752 3.0594774262 0.8838490342 -0.7818664534 -4.3512567839 -4.8951638819 -4.9631522691 -1.8356864557 2.8215180708 3.5014019433 3.2294483943 2.7875238772 -1.087814196 -1.7676980685 -4.1812858158
YCL063W 0 0 0 1 1 0 0 0 0 0 0 0 0 0 0 1 0 -3.1954542007 -3.1954542007 -1.087814196 -0.2379593554 0.6118954852 0.9858316151 1.7676980685 1.0538200023 0.9858316151 -0.0339941936 -0.6798838725 0.0 0.4759187107 -0.1019825809 0.3059477426 0.3059477426 1.4957445195 0.5099129044
YKL008C 0 0 0 0 1 0 1 0 0 0 0 0 0 1 0 1 0 -1.0198258087 -1.8356864557 -0.8498548406 -1.1558025832 2.0396516174 2.0396516174 -0.4419245171 -0.8498548406 -1.8356864557 -0.6458896789 0.2039651617 2.0396516174 0.9858316151 2.1416341983 0.6798838725 0.815860647 -2.3116051664 -2.3116051664
YDR225W 0 0 0 0 0 0 0 0 0 0 0 0 0 1 0 1 0 -4.9631522691 -7.8186645335 -4.793181301 -0.9178432279 4.7591871074 4.0113148476 3.7733554923 0.271953549 -0.6118954852 -2.7875238772 -3.0594774262 -1.5637329067 3.3314309752 3.9093322668 4.9971464627 1.9716632302 0.6118954852 -1.1897967768
YPL155C 0 0 0 1 1 0 0 0 0 0 0 0 0 0 0 0 0 -2.5155703282 -2.8555122644 -1.9036748429 -2.3455993601 -0.7478722597 1.3937619386 1.8356864557 2.0396516174 1.359767745 1.2577851641 -0.1359767745 -0.9858316151 -1.0198258087 -0.5099129044 0.543907098 0.7818664534 1.631721294 2.1756283919
YHR086W 0 0 0 1 0 0 0 0 0 0 0 0 0 0 0 0 0 -0.815860647 -0.4419245171 -0.5099129044 -0.3399419362 1.2577851641 0.8838490342 1.9036748429 -0.3739361299 -1.087814196 -1.631721294 -0.271953549 0.3399419362 -0.7818664534 1.1897967768 0.5099129044 0.7818664534 -0.5779012916 -0.5779012916
YPR156C 0 1 0 0 1 0 0 0 0 0 0 0 0 0 0 0 0 0.3059477426 -2.3116051664 -2.4135877473 -6.3229200141 -3.6373787178 -2.4135877473 1.8696806493 1.9376690366 5.1331232372 3.0254832325 1.6657154876 -0.3059477426 -1.1558025832 -2.8215180708 0.1359767745 0.4079303235 4.3852509775 2.5835587154
YJL060W 0 0 0 0 0 0 0 0 1 0 0 0 0 0 0 0 0 -0.0679883872 1.8356864557 0.9518374215 0.1359767745 0.1699709681 1.6997096812 0.0 1.7676980685 -0.7138780661 -1.4957445195 -1.4277561322 -0.3059477426 -1.9036748429 0.0679883872 -1.0538200023 0.7138780661 -0.3059477426 -0.3059477426
YOR317W 0 0 0 0 1 0 0 0 0 0 0 0 0 0 0 0 0 0.0339941936 0.6798838725 1.8696806493 2.5835587154 0.3399419362 -0.5099129044 -0.3739361299 -1.0538200023 -1.0538200023 -1.1218083896 -0.4419245171 0.6458896789 0.6798838725 -0.9178432279 0.0 -0.3059477426 -0.4419245171 -0.6458896789
YPL141C 0 0 0 1 1 0 0 0 0 0 0 0 0 0 0 0 0 -2.9574948453 -2.1416341983 -4.4532393648 -3.3314309752 -2.5495645218 -0.2379593554 1.9716632302 2.7875238772 3.8413438795 1.1218083896 -0.1359767745 -0.7478722597 -1.631721294 -0.4759187107 0.5099129044 2.0396516174 3.3654251688 3.0254832325
YHR151C 0 0 0 0 1 0 0 1 0 1 0 0 0 0 0 0 0 -0.8838490342 -1.4277561322 -0.1359767745 -0.8838490342 -0.5099129044 -1.359767745 -0.3739361299 0.7138780661 2.1756283919 0.6458896789 2.6175529091 -0.543907098 -0.0679883872 -0.6118954852 -0.3059477426 0.7138780661 -0.543907098 0.8498548406
YHL028W 0 0 0 0 1 0 0 0 0 1 0 0 0 0 0 1 0 -1.0538200023 -0.5099129044 -1.5637329067 -0.1019825809 -0.7818664534 -1.2577851641 0.8498548406 0.5779012916 0.1359767745 0.271953549 -1.2577851641 -0.3399419362 -0.6798838725 2.3795935537 0.7818664534 2.4815761346 2.4815761346 2.4815761346
YPR175W 0 0 0 0 0 0 1 0 0 0 0 0 0 0 0 0 0 -1.3937619386 -1.9376690366 3.9093322668 2.3455993601 2.0736458111 0.0 -0.7478722597 -1.6997096812 -1.4617503258 -1.1218083896 0.7478722597 2.1756283919 1.4277561322 -0.3059477426 -0.1019825809 -1.6997096812 -0.271953549 -1.9376690366
YAL022C 0 0 0 0 0 0 0 0 0 0 0 0 1 0 0 0 0 -1.2237909705 -1.4277561322 0.9858316151 -0.4759187107 -0.6458896789 -1.7676980685 0.1359767745 0.1359767745 1.2577851641 0.815860647 0.4419245171 0.7478722597 0.1359767745 -0.815860647 -0.7478722597 -0.3399419362 0.7478722597 2.0736458111
YGR014W 0 0 0 0 0 0 0 0 0 1 0 0 0 1 0 1 0 -2.2096225856 -2.7535296836 0.815860647 0.8838490342 0.3739361299 -0.1359767745 -0.0339941936 -1.4617503258 -1.359767745 -2.6515471027 -0.7818664534 1.5297387131 2.5835587154 2.3455993601 2.0056574238 2.2096225856 -1.1218083896 -0.3059477426
YDL055C 1 0 0 0 0 0 1 0 0 0 0 0 0 1 0 1 0 -2.4815761346 -3.6033845242 -2.6855412963 -0.0679883872 0.543907098 1.4957445195 0.1019825809 0.3739361299 -0.6798838725 -4.2832683966 -1.2577851641 0.1019825809 2.2776109728 2.3116051664 2.9574948453 3.2294483943 1.5297387131 0.1699709681
YJL157C 0 0 1 0 0 0 0 1 0 0 0 0 0 0 0 0 0 7.2067690483 0.4419245171 -2.889506458 -4.793181301 -2.2436167792 -3.2974367815 -2.2436167792 -2.4815761346 -0.8498548406 2.889506458 3.977320654 1.8016922621 0.3059477426 0.0339941936 -0.9178432279 -0.1019825809 0.7818664534 2.3795935537
YNL327W 1 0 0 0 0 0 0 0 0 0 0 0 0 0 1 0 0 -4.9631522691 -3.8753380731 -4.3852509775 -5.6430361416 -6.3909084013 -4.9631522691 -7.2747574356 5.4390709799 9.2124264721 9.2124264721 6.5608793694 2.7875238772 2.4135877473 -1.2917793577 3.161460007 3.161460007 3.161460007 3.161460007
YBR009C 0 0 0 1 1 0 0 0 0 0 0 0 0 0 0 0 0 -8.0226296953 -9.2124264721 -4.9631522691 -0.543907098 5.1331232372 5.609041948 2.3116051664 1.3937619386 -1.0538200023 -1.1218083896 -2.5155703282 -0.0339941936 3.2974367815 3.433413556 4.6232103329 2.2776109728 0.271953549 -0.8838490342
YGR238C 0 0 0 0 0 0 0 0 0 0 0 1 0 0 0 0 0 -1.2917793577 0.543907098 0.9518374215 0.6458896789 0.543907098 -0.3059477426 -0.1699709681 -0.9858316151 -1.5297387131 -0.5099129044 -0.0339941936 1.9716632302 1.1897967768 0.1359767745 -0.1699709681 -0.4419245171 0.1359767745 -0.7138780661
YIL122W 0 0 0 0 0 0 0 1 0 0 0 0 0 0 0 0 0 1.359767745 -0.3059477426 -0.6118954852 1.3257735513 -1.359767745 0.5779012916 0.8838490342 0.7138780661 -0.6798838725 -0.0679883872 0.0679883872 -1.2237909705 -2.2436167792 -0.6798838725 0.6458896789 1.5297387131 1.5297387131 1.5297387131
YIL158W 0 0 0 0 0 0 0 0 0 1 0 0 0 0 0 0 0 -2.1416341983 -2.9235006517 -2.2436167792 -1.3937619386 -0.2039651617 -0.3739361299 2.889506458 2.6515471027 2.7535296836 1.0198258087 -0.8838490342 -0.5779012916 -1.3937619386 -1.3257735513 -0.0339941936 0.6458896789 1.9376690366 1.631721294
