# Supplementary material for: Flexible model-based clustering of mixed binary and continuous data: application to genetic regulation and cancer
Source: Nucleic Acids Res. 2016 Dec 19;45(7):e53. doi: 10.1093/nar/gkw1270 (PMC5399749; doi:10.1093/nar/gkw1270)
Supplement: Supplementary Data [file gkw1270_supplementary_data.zip › nar-02952-met-n-2016-File014.txt]

NItems: 170
NBinary: 154
NContinuous: 500
Agglomerative
IC: AIC
MergeSplitProbability: 0.25
MaximumIterations: 100
StartTemp: 500
TempFactor: 0.999
MaxTemps: 10000000
MaxRepIters: 10000
Seed: 1
EMIterations: 100
OutInterval: 10
ClustFile: clustfile.txt
NormExp: 0
Nrun: 0            
TCGA-AB-2916-03 0 0 0 0 0 0 0 0 0 1 0 0 0 0 0 0 0 0 0 0 0 0 0 0 0 0 0 0 0 0 0 0 0 0 0 0 0 0 0 1 0 0 0 0 0 0 0 0 0 0 0 0 0 0 0 0 0 0 0 0 0 0 0 0 0 0 0 0 0 0 0 0 0 0 0 0 0 0 0 0 0 0 0 0 0 0 1 0 0 0 0 0 0 0 0 0 0 0 0 0 0 0 0 0 0 0 0 0 0 0 0 0 0 0 0 0 0 0 0 0 0 0 0 0 0 0 0 0 0 0 0 0 0 0 0 0 0 0 0 0 0 0 0 0 0 0 0 0 0 0 0 0 0 0 0 0 0 0 0 0 0 0 0 0 0 0 0 0 0 0 0 0 0 0 0 0 0 0 0 0 0 0 0 0 0 0 0 0 0 0 0 0 0 0 0 0 0 0 0 0 0 0 0 0 0 0 0 0 0 0 0 0 0 0 0 0 0 0 0 0 0 0 0 0 0 0 0 0 0 0 0 0 0 0 0 0 0 0 0 0 0 0 0 0 0 0 0 0 0 0 0 1 0 0 9.6945718611 7.7282791032 7.0524235652 11.6291640515 10.3049419013 3.2645117861 11.5718821828 2.0328411973 3.2645117861 2.0328411973 7.206651938 2.4631680791 8.8404716332 11.6383785463 10.0014633042 10.6824299421 0 6.8102258532 1.3823160489 9.5780101943 0 0 9.4778244903 4.7486247207 4.0273743831 1.3823160489 0 2.0328411973 0 0 10.092893098 1.3823160489 4.5772190647 9.8360672219 1.3823160489 5.0970227017 4.4902169292 0 3.6026960592 0 3.0404496616 0 1.3823160489 0 0 9.8250629658 0 8.0341057043 9.2333928569 4.8334857252 2.4631680791 0 9.035121155 12.4316933256 0 0 3.0404496616 5.5770476334 2.4631680791 0 5.0376092235 8.8404716332 8.2612765628 3.0404496616 0 3.97747587 8.0968704958 3.4541459902 5.2071152233 4.1323772853 0 0 3.7581085172 0 7.1569170962 3.7581085172 9.5363141867 1.3823160489 6.4292560534 1.3823160489 5.9505771281 0 0 7.0851109782 2.7869955043 3.0404496616 8.7367715017 7.9477253223 3.4541459902 0 2.4631680791 3.9007373933 6.6278551059 9.8287559439 2.4631680791 10.3222615734 7.1783155319 3.9007373933 3.4541459902 3.9007373933 7.2733670718 7.2831019903 1.3823160489 5.4882620371 5.4882620371 0 0 4.7486247207 0 9.8287559439 10.4087299908 5.2071152233 6.2595640547 0 4.9077436461 4.4902169292 0 1.3823160489 3.6026960592 5.307941047 0 2.0328411973 0 0 4.6668425758 8.7055014697 0 3.0404496616 7.6660181676 4.6668425758 9.9225148577 0 7.7948875426 4.4100530602 1.3823160489 1.3823160489 0 1.3823160489 2.0328411973 3.6026960592 2.7869955043 4.1323772853 6.4721492444 3.4541459902 0 3.0404496616 0 3.7581085172 7.2647715262 4.9778203134 11.1007356609 1.3823160489 3.4541459902 4.5772190647 9.0936444978 3.6026960592 7.067733406 3.6026960592 2.0328411973 6.7880474631 7.2961138593 0 4.7486247207 0 1.3823160489 1.3823160489 3.6026960592 5.8523420407 10.0963957975 0 7.249397903 8.6001858998 4.2432510881 3.2645117861 10.2409143113 1.3823160489 8.6271582507 3.9007373933 4.8334857252 2.0328411973 2.0328411973 5.5770476334 6.451555521 2.0328411973 0 5.0376092235 1.3823160489 0 2.0328411973 3.0404496616 11.3357927425 3.7581085172 0 0 0 1.3823160489 5.2071152233 9.1002520611 1.3823160489 11.0874818195 1.3823160489 2.0328411973 3.7581085172 5.4078379943 3.7581085172 5.9221919075 3.6026960592 4.5772190647 0 4.8334857252 5.1536133325 3.0404496616 4.3361824048 7.5206079536 7.2831019903 0 6.5639197527 9.8042349105 3.9007373933 8.7109240824 0 0 4.4100530602 2.0328411973 9.2036131012 2.0328411973 5.1536133325 5.7260533256 6.8471500947 8.2474420117 0 3.4541459902 2.7869955043 2.4631680791 8.6509592 5.0085337547 5.2071152233 8.5230833857 3.4541459902 3.7581085172 7.8690005887 3.0404496616 7.3110653693 10.940719422 5.0970227017 1.3823160489 7.9549113439 0 7.6917548674 2.0328411973 2.0328411973 0 4.6668425758 2.0328411973 2.4631680791 0 0 2.4631680791 6.290455157 8.8977893073 0 8.8538597004 0 3.6026960592 3.4541459902 0 3.4541459902 0 4.8334857252 2.4631680791 4.4100530602 7.3590816009 2.9213546529 11.089278387 2.4631680791 0 2.4631680791 4.3361824048 5.6530186516 4.7486247207 0 5.0970227017 3.2645117861 3.9007373933 5.3597339225 0 1.3823160489 5.9807251832 4.9778203134 0 0 10.8550097811 2.4631680791 2.4631680791 0 1.3823160489 1.3823160489 0 1.3823160489 0 6.3562546842 0 3.0404496616 4.2432510881 7.2377477971 0 2.0328411973 1.3823160489 3.6026960592 8.2684674229 6.8278178354 3.2645117861 0 3.6026960592 4.1323772853 7.1944560797 0 1.3823160489 3.7581085172 3.7581085172 10.214750022 3.9007373933 7.5879694966 0 6.9770330598 5.8523420407 4.2432510881 7.6917548674 6.4016217272 0 9.5194297966 1.3823160489 4.9778203134 0 4.2432510881 3.4541459902 9.5596066782 3.0404496616 9.1899128062 7.0167305532 10.3390257349 5.2583832417 3.9007373933 1.3823160489 0 4.9778203134 3.9007373933 6.3562546842 1.3823160489 1.3823160489 6.3242384078 4.9778203134 7.4624464699 1.3823160489 3.0404496616 2.7869955043 0 7.5300146864 6.1023711975 1.3823160489 1.3823160489 4.2432510881 4.9077436461 0 0 7.1398827119 4.9778203134 3.4541459902 0 4.2432510881 3.2645117861 0 4.0273743831 2.4631680791 2.4631680791 2.4631680791 0 5.4451621457 4.3361824048 0 0 0 6.2595640547 6.9970738897 7.5206079536 5.4078379943 0 2.0328411973 0 1.3823160489 4.8334857252 2.0328411973 3.9007373933 1.3823160489 8.2828821881 4.9077436461 4.1323772853 0 3.0404496616 2.4631680791 0 5.9915063012 3.2645117861 0 1.3823160489 0 2.7869955043 3.2645117861 2.4631680791 2.0328411973 0 5.0376092235 2.4631680791 2.4631680791 6.2274480353 2.0328411973 0 6.896691454 4.1323772853 0 2.4631680791 0 5.0970227017 7.7516853149 5.1536133325 2.7869955043 2.0328411973 3.0404496616 0 3.7581085172 3.2645117861 0 5.2583832417 5.0970227017 9.5144804323 2.4631680791 2.7869955043 2.7869955043 3.0404496616 0 8.5636778912 0 0 0 2.0328411973 3.9007373933 0 3.4541459902 0 8.83072177 5.2583832417 2.0328411973 2.4631680791 3.7581085172 2.4631680791 4.2432510881 6.0113488163 5.5946785601 2.0328411973 0 5.0970227017 1.3823160489 1.3823160489 0 3.7581085172 4.8334857252 0 1.3823160489 2.4631680791 2.4631680791 7.9450164638 6.7449250652 4.4902169292 4.9778203134 1.3823160489 4.7486247207 2.0328411973 3.4541459902 0 2.6557901698 0 2.7869955043 7.3723040334 4.9077436461 8.3346362172 0 3.2645117861 2.4631680791 6.0458179231 4.8334857252 2.0328411973 7.3971997637 2.4631680791 3.9007373933 2.7869955043 2.0328411973 0 0 0 0 5.9807251832 2.0328411973 3.4541459902 3.7581085172 4.1323772853 7.7282791032 9.3093577775 2.0328411973 2.0328411973 0 4.5772190647 3.4541459902 1.3823160489 5.0376092235 2.4631680791 5.8523420407 2.0328411973 2.0328411973 4.5772190647 0 2.0328411973 2.7869955043 6.6278551059 3.0404496616 7.0167305532 2.4631680791 0 0 7.8055034871 3.7581085172 3.7581085172 5.3597339225 2.4631680791 0 4.0273743831 2.0328411973 3.4541459902 3.4541459902 2.7869955043 0 3.7581085172 0 3.0404496616 8.183689509 1.3823160489 4.7903111649 4.9077436461 2.4631680791 0 0 4.2432510881 3.2645117861 7.249397903 2.0328411973 2.0328411973 8.454224854 0 0 2.4631680791 4.0273743831 2.7869955043 4.5772190647 0 6.7449250652 1.3823160489 0 0 2.0328411973 1.3823160489 3.6026960592 1.3823160489 9.6185613548 5.8188699139 0 3.2645117861 2.4631680791 1.3823160489 0 4.9077436461 2.7869955043 6.8102258532 0 3.6026960592 1.3823160489 3.2645117861 2.0328411973 5.8188699139 0 5.7750300663 0 0 1.3823160489 1.3823160489 2.4631680791 4.1323772853 0 2.4631680791 1.3823160489 2.0328411973 2.4631680791 1.3823160489 3.2645117861 1.3823160489 1.3823160489 5.2583832417 0 5.0970227017 0 3.2645117861 2.0328411973 1.3823160489 10.1899280372 2.4631680791 5.8932459557 8.3430719655 1.3823160489 3.0404496616 0 5.9505771281 0 4.7486247207 0 0 3.6026960592 3.6026960592 0 4.7486247207 6.8102258532 4.2432510881 8.6052117114 0 1.3823160489 4.5772190647 3.2645117861 1.3823160489 6.9770330598 0 0 11.0230440838 8.6913742154 3.9007373933 0 0 3.2645117861 1.3823160489 1.3823160489 5.307941047 0 0 5.4882620371 2.7869955043 8.7543705935 6.0113488163 0 5.2583832417 3.2645117861 4.1323772853 0 0 5.1536133325 7.1944560797 6.8471500947 5.9221919075 4.3361824048 7.4327820371 2.0328411973 0 3.6026960592 7.5300146864 1.3823160489 2.4631680791 6.5390664036 2.0328411973 4.5772190647 5.2071152233 0 0 1.3823160489 2.4631680791 1.3823160489 0 8.3194110362 6.6870636909 2.0328411973 4.6668425758 1.3823160489 2.4631680791 7.5938461543 4.1323772853 0 6.9187632038 6.5390664036 6.5134775694 3.2645117861 0 0 3.0404496616 0 2.0328411973 5.307941047 3.9007373933 0 2.0328411973 1.3823160489 3.0404496616 6.2274480353 7.1783155319 3.7581085172 2.0328411973 2.0328411973 5.6167044028 5.6530186516 6.5854478519 3.7581085172 6.6657353954 0 1.3823160489 4.4902169292 0 5.0970227017 2.4631680791 1.3823160489 2.0328411973 3.4541459902 3.0404496616 5.1536133325 0 3.4541459902 5.8523420407 1.3823160489 6.6079114828 3.7581085172 3.2645117861 2.0328411973 2.7869955043 1.3823160489 0 2.0328411973 1.3823160489 3.7581085172 3.0404496616 4.9778203134 3.9007373933 6.5390664036 4.4902169292 6.1285612566 4.6668425758 3.9007373933 2.0328411973 0 0 4.0273743831 2.4631680791 4.9778203134 0 0 0 3.4541459902 0 0 0 4.4100530602 0 1.3823160489 6.7057531311 1.3823160489 0 5.3270491312 4.3361824048 0 0 7.0167305532 0 10.1919360118 0 2.0328411973 3.4541459902 0 4.4902169292 1.3823160489 4.4902169292 0 5.7750300663 0 4.4100530602 4.2432510881 3.0404496616 0 0 0 1.3823160489 0 2.0328411973 5.7750300663 4.1323772853 0 2.7869955043 2.7869955043 5.7260533256 2.0328411973 8.8197248819 1.3823160489 6.1285612566 0 3.0404496616 2.0328411973 6.290455157 8.1602875248 5.4451621457 2.0328411973 0 7.067733406 7.0524235652 5.0970227017 4.9077436461 0 3.4541459902 2.0328411973 2.288863781 0 6.3242384078 4.2432510881 3.0404496616 3.6026960592 2.4631680791 2.7869955043 3.4541459902 1.3823160489 0 4.1323772853 2.0328411973 2.4631680791 7.3590816009 7.1398827119 6.0757271703 1.3823160489 4.6668425758 3.0404496616 0 3.7581085172 7.9970797489 3.7581085172 2.0328411973 0 0 2.4631680791 7.3590816009 5.2071152233 3.2645117861 1.3823160489 0 1.3823160489 2.4631680791 2.7869955043 4.9077436461 1.3823160489 4.1847600213 2.0328411973 1.3823160489 2.0328411973 2.0328411973 2.0328411973 1.3823160489 3.4541459902 3.0404496616 2.4631680791 0 0 0 4.0273743831 0 5.0376092235 5.8188699139 4.5772190647 8.5230833857 0 2.4631680791 7.0524235652 4.0273743831 4.2432510881 0 2.4631680791 2.7869955043 0 1.3823160489 2.7869955043 0 0 0 2.0328411973 1.3823160489 2.7869955043 2.7869955043 0 0 1.3823160489 2.7869955043 1.3823160489 6.1285612566 0 4.5772190647 1.3823160489 7.6554233912 0 2.0328411973 3.0404496616 0 3.9007373933 6.4292560534 2.4631680791 3.0404496616 0 0 4.9778203134 3.7581085172 2.0328411973 4.8334857252 0 2.0328411973 3.6026960592 0 5.4882620371 2.0328411973 0 0 2.0328411973 4.3361824048 4.7486247207 0 5.6823736913 7.3425826963 6.9415996915 3.2645117861 0 7.206651938 2.0328411973 0 3.6026960592 3.6026960592 2.7869955043 5.4882620371 6.2595640547 2.7869955043 1.3823160489 0 0 0 0 4.9077436461 2.7869955043 2.4631680791 0 2.4631680791 4.8334857252 0 2.0328411973 4.8334857252 3.2645117861 0 6.0757271703 1.3823160489 5.3597339225 0 1.3823160489 5.3597339225 2.4631680791 9.3146327461 6.1920577218 0 0 3.4541459902 0 0 0 6.290455157 3.2645117861 4.5772190647 0 6.290455157 0 3.0404496616 5.7260533256 0 0 1.3823160489 2.4631680791 2.4631680791 1.3823160489 2.4631680791 0 3.0404496616 2.0328411973 0 0 0 4.2974615907 2.0328411973 5.0970227017 0 2.0328411973 0 2.0328411973 0 0 0 0 0 0 5.7260533256 2.0328411973 0 0 0 2.0328411973 0 1.3823160489 0 2.7869955043 2.0328411973 5.2071152233 0 0 2.7869955043 0 1.3823160489 1.3823160489 3.9007373933 1.3823160489 0 0 2.4631680791 5.5350826388 4.6668425758 6.6079114828 0 0 2.4631680791 3.0404496616 0 3.0404496616 2.0328411973 2.0328411973 2.4631680791 2.7869955043 4.7486247207 1.3823160489 8.3834623021 6.6657353954 5.2583832417 3.0404496616 3.8266821447 1.3823160489 0 3.4541459902 6.8278178354 1.3823160489 0 0 1.3823160489 4.3361824048 5.1536133325 6.451555521 2.7869955043 0 2.7869955043 0 1.3823160489 0 1.3823160489 3.7581085172 4.9077436461 2.0328411973 2.7869955043 1.3823160489 3.0404496616 0 3.2645117861 0 4.9077436461 2.4631680791 1.3823160489 3.6026960592 5.6530186516 1.3823160489 0 0 6.4016217272 2.0328411973 0 2.2919584787 4.0273743831 1.3823160489 0 0 1.3823160489 4.2432510881 0 3.9007373933 1.3823160489 0 0 0 7.3590816009 1.3823160489 6.2595640547 1.3823160489 2.4631680791 3.2645117861 2.4631680791 1.3823160489 2.7869955043 4.4100530602 2.0328411973 1.3823160489 0 3.6026960592 8.1189727061 2.0328411973 0 1.3823160489 0 2.7869955043 2.4631680791 0 4.1323772853 0 1.3823160489 0 4.4902169292 2.7869955043 5.307941047 4.5772190647 3.2645117861 1.3823160489 0 4.4100530602 1.3823160489 5.7750300663 6.1920577218 2.7869955043 3.7581085172 2.0328411973 3.2645117861 3.6026960592 1.3823160489 0 3.0404496616 0 2.7869955043 4.9077436461 1.3823160489 3.9007373933 2.7869955043 2.0328411973 2.0328411973 2.920217066 1.3823160489 1.3823160489 5.3597339225 3.9007373933 2.0328411973 0 4.4100530602 0 7.1783155319 0 0 0 8.0809879853 3.0404496616 0 1.3823160489 6.4292560534 0 4.1323772853 4.1323772853 1.3823160489 4.0273743831 2.7869955043 2.4631680791 5.307941047 0 5.3597339225 1.3823160489 5.4078379943 5.2583832417 1.3823160489 3.0404496616 0 1.3823160489 0 3.2645117861 0 1.3823160489 0 2.0328411973 1.3823160489 2.0328411973 4.0762063923 3.4541459902 5.8188699139 0 3.0404496616 3.9007373933 2.4631680791 0 3.6026960592 3.0404496616 3.6026960592 2.0328411973 5.9505771281 1.3823160489 0 0 3.6026960592 0 0 2.0328411973 0 0 0 0 4.6668425758 0 2.7869955043 1.3823160489 2.0328411973 0 3.0404496616 3.2645117861 0 1.3823160489 0 0 0 1.3823160489 0 2.4631680791 2.4631680791 0 0 1.3823160489 0 5.3597339225 0 2.0328411973 5.4078379943 3.0404496616 0 0 0 0 0 0 4.2432510881 0 0 3.9007373933 1.3823160489 0 5.9807251832 5.0376092235 1.7649403278 2.4631680791 1.7700759319 1.3823160489 4.5772190647 5.2071152233 5.5350826388 0 0 4.1323772853 1.3823160489 2.4631680791 2.4631680791 5.2583832417 0 0 5.5350826388 6.6079114828 4.1323772853 0 3.0404496616 2.7869955043 0 0 2.0328411973 4.4902169292 0 3.6026960592 3.7581085172 2.4631680791 3.9007373933 1.3823160489 3.6026960592 0 2.4631680791 5.5770476334 0 0 0 0 0 2.0328411973 2.0328411973 5.2071152233 4.0273743831 0 5.4882620371 1.3823160489 4.3361824048 0 3.4541459902 0 1.3823160489 0 0 0 0 4.8334857252 2.0328411973 1.3823160489 0 2.4631680791 3.0404496616 0 0 0 3.4541459902 0 4.8334857252 2.7869955043 0 2.0328411973 1.3823160489 2.4631680791 0 6.6278551059 0 0 0 0 0 2.0328411973 1.3823160489 0 0 2.4631680791 1.3823160489 2.0328411973 0 4.4902169292 0 0 0 0 0 0 7.067733406 0 0 3.2645117861 1.3823160489 3.0404496616 0 0 4.9778203134 1.3823160489 0 0 0 3.7581085172 1.3823160489 0 0 0 0 1.3823160489 0 0 3.6026960592 0 0 3.172577972 2.7869955043 3.7581085172 0 6.9591539535 0 0 0 2.4631680791 1.3823160489 2.0328411973 3.4541459902 0 5.4633289989 2.4631680791 1.3823160489 3.0404496616 0 2.7869955043 3.7581085172 0 0 0 3.7581085172 0 0 0 0 3.0404496616 1.3823160489 4.2432510881 0 0 5.2583832417 4.3361824048 2.0328411973 0 0 0 3.0404496616 2.7869955043 2.4631680791 3.2645117861 0 3.0404496616 0 0 0 0 0 2.4631680791 0 2.0328411973 0 2.0328411973 1.3823160489 0 0 1.3823160489 0 2.7869955043 1.3823160489 0 2.0328411973 0 2.7869955043 0 1.3823160489 3.2645117861 0 0 3.7581085172 0 0 2.7869955043 0 2.4631680791 4.1323772853 0 0 4.0780632558 0 2.7869955043 0 0 0 0 6.8471500947 0 0 1.3823160489 0 2.0328411973 2.0328411973 2.7869955043 0 0 3.9007373933 0 2.7869955043 0 6.5854478519 3.0404496616 1.3823160489 0 3.6026960592 2.0328411973 3.0404496616 2.909205722 1.3823160489 3.0404496616 0 0 1.3823160489 0 3.2645117861 1.3823160489 4.4100530602 6.0757271703 0 3.6026960592 1.3823160489 0 2.0328411973 0 4.6668425758 0 2.0328411973 3.0404496616 1.3823160489 0 2.7869955043 0 4.1323772853 7.9669679764 3.0404496616 3.7581085172 0 1.3823160489 0 2.0328411973 5.5770476334 0 0 2.0328411973 1.3823160489 0 0 0 0 0 0 0 2.4631680791 0 2.4631680791 6.8654590873 0 0 2.4631680791 2.4631680791 3.6026960592 0 0 2.0328411973 0 2.0328411973 2.4631680791 3.0404496616 2.0328411973 2.0328411973 0 4.0273743831 0 0 1.3823160489 1.3823160489 2.4631680791 2.7869955043 1.3823160489 0 0 0 2.0328411973 3.0404496616 0 0 2.4631680791 0 0 0 3.4541459902 3.4541459902 0 1.3823160489 0 0 0 3.7581085172 1.3823160489 0 4.2432510881 4.2432510881 3.0404496616 0 1.3823160489 5.9221919075 0 0 0 3.0404496616 0 1.3823160489 4.8334857252 1.3823160489 4.4100530602 2.7869955043 0 2.0328411973 0 0 2.0328411973 1.3823160489 0 2.0328411973 0 6.6462060514 5.3597339225 0 2.0328411973 2.4631680791 5.4451621457 0 1.3823160489 0 3.4541459902 3.9007373933 0 0 0 0 0 1.3823160489 2.7869955043 1.3823160489 1.3823160489 1.3823160489 3.0404496616 3.9007373933 0 1.3823160489 0 2.4631680791 0 2.0328411973 0 2.4631680791 0 0 2.0328411973 0 0 0 0 0 0 0 0 0 2.6588591919 1.3823160489 0 0 0 0 1.3823160489 0 0 0 0 0 0 3.0404496616 0 3.0404496616 1.3823160489 0 1.3823160489 5.7260533256 0 2.4631680791 2.4631680791 0 4.5772190647 0 0 1.3823160489 2.7869955043 0 0 5.8523420407 0 0 2.0328411973 2.0328411973 0 4.2432510881 3.7581085172 0 2.0328411973 0 0 1.3823160489 0 0 0 2.0328411973 0 2.4631680791 5.9221919075 0 1.3823160489 0 0 3.0404496616 0 1.3823160489 1.3823160489 1.3823160489 0 0 1.3823160489 3.7581085172 2.7869955043 8.5827369037 0 0 4.9077436461 2.0328411973 0 3.7581085172 1.3823160489 0 1.3823160489 4.9077436461 0 0 2.4631680791 0 0 1.3823160489 1.3823160489 0 1.3823160489 0 0 2.0328411973 0 3.4541459902 2.4631680791 0 1.3823160489 0 1.3823160489 1.756512437 1.3823160489 2.0328411973 1.3823160489 0 0 3.2645117861 0 0 3.4541459902 0 0 6.2274480353 0 2.4631680791 0 4.9077436461 3.0404496616 1.3823160489 0 0 1.3823160489 1.3823160489 0 1.3823160489 0 3.0404496616 4.4902169292 1.3823160489 0 0 0 0 0 0 0 0 0 0 3.4541459902 0 0 1.3823160489 0 0 0 0 8.3746493642 4.2432510881 0 0 0 3.0404496616 0 0 0 2.4631680791 0 1.3823160489 1.3823160489 3.4541459902 0 2.2835962126 3.4541459902 1.3823160489 0 0 0 1.3823160489 0 0 0 0 1.3823160489 0 0 0 0 0 0 3.2645117861 0 0 0 3.4541459902 0 0 0 1.3823160489 1.3823160489 3.0404496616 1.3823160489 2.4631680791 0 0 0 0 1.3823160489 0 2.7869955043 2.0328411973 0 2.0328411973 0 0 0 0 1.3823160489 0 0 0 1.3823160489 0 0 0 0 3.0404496616 0 1.3823160489 0 0 0 0 0 1.3823160489 0 0 0 0 0 0 0 1.3823160489 0 1.3823160489 0 0 0 0 3.4541459902 0 0 0 3.0404496616 0 3.2645117861 0 0 0 0 0 0 2.0328411973 0 0 0 0 0 1.3823160489 0 0 0 0 0 0 0 0 0 4.3739307858 2.0328411973 0 4.8334857252 2.0328411973 0 0 0 0 1.3823160489 1.3823160489 0 0 0 0 0 0 0 0 2.0328411973 2.7869955043 2.0328411973 1.3823160489 0 0 0 2.0328411973 0 1.3823160489 0 1.3823160489 0 0 0 2.4631680791 0 0 0 0 1.3823160489 0 0 0 0 2.0328411973 0 1.3823160489 2.7869955043 2.7869955043 2.0328411973 0 1.3823160489 0 0 0 2.7869955043 0 0 0 0 0 0 0 0 0 0 0 0 0 0 0 0 0 0 0 1.3823160489 0 3.7581085172 0 0 0 0 1.3823160489 2.0328411973 0 1.3823160489 0 2.0328411973 3.9007373933 0 5.2071152233 0 0 0 0 0 0 0 0 2.4631680791 0 0 0 0 0 2.0328411973 0 0 2.0328411973 0 0 0 0 0 1.3823160489 1.3823160489 2.0328411973 0 0 0 0 2.0328411973 0 5.4451621457 0 2.0328411973 0 0 1.3823160489 0 0 0 0 2.4631680791 0 4.0273743831 0 1.3823160489 0 0 0 0 1.3823160489 0 0 0 2.7869955043 0 1.3823160489 0 0 0 0 0 0 0 0 2.0328411973 0 0 4.2432510881 0 0 0 2.0328411973 1.3823160489 1.3823160489 0 2.0328411973 2.0328411973 0 0 0 2.0328411973 0 0 0 0 2.0328411973 0 0 0 0 0 0 0 0 1.3823160489 3.4541459902 0 0 0 0 0 0 0 3.9007373933 0 0 0 0 0 2.0328411973 0 0 0 0 0 0 0 2.4631680791 0 0 0 0 0 2.0328411973 0 0 2.0328411973 0 2.0328411973 0 1.0188786515 0 0 0 0 1.3823160489 0 0 0 0 0 2.4631680791 0 2.4631680791 1.3823160489 0 7.7516853149 2.0328411973 0 0 0 0 0 2.7869955043 1.3823160489 0 5.4882620371 2.7869955043 0 0 0 0 0 0 1.3823160489 2.7869955043 2.4631680791 0 0 0 1.3823160489 0 0 0 1.3823160489 0 1.3823160489 0 0 0 2.4631680791 0 0 0 0 0 0 0 0 0 0 0 0 2.0328411973 0 0 0 0 0 1.3823160489 0 0 1.3823160489 1.3823160489 2.6629907326 0 0 0 0 0 0 0 0 0 0 2.0328411973 0 0 0 0 0 1.3823160489 0 0 0 0 0 0 1.3823160489 0 0 1.3823160489 1.3823160489 0 0 0 2.4631680791 0 1.3823160489 0 0 0 0 0 0 0 0 0 0 2.0328411973 0 0 0 2.7869955043 0 1.3823160489 0 0 0 0 0 0 0 0 0 2.0328411973 1.3823160489 1.3823160489 1.3823160489 2.4631680791 0 0 1.3823160489 0 1.3823160489 0 0 0 0 0 1.3823160489 0 0 2.0328411973 0 0 0 0 0 0 2.0328411973 0 0 0 0 2.0328411973 2.0328411973 0 0 0 0 0 0 0 0 0 0 2.0328411973 2.0328411973 0 0 1.3823160489 0 0 0 0 0 1.3823160489 0 0 0 0 2.0328411973 0 0 1.3823160489 0 0 0 0 1.3823160489 0 0 0 0 0 0 0 1.3823160489 0 0 2.0328411973 0 0 0 0 0 0 0 0 0 0 0 0 0 0 0 2.7869955043 0 0 0 0 0 0 0 0 0 1.3823160489 0 0 0 0 0 0 0 0 0 0 0 0 0 0 0 0 0 1.3823160489 0 0 0 0 0 2.0328411973 0 0 0 0 0 0 0 1.3823160489 0 3.6026960592 0 1.3823160489 0 0 1.3823160489 0 0 0 0 0 0 0 0 0 1.3823160489 2.0328411973 0 0 0 0 0 0 0 2.0328411973 0 0 0 0 0 0 0 0 0 0 0 0 0 1.3823160489 0 0 0 0 0 0 0 0 1.3823160489 2.4631680791 0 0 0 0 1.3823160489 1.3823160489 0 0 0 0 0 0 0 0 0 0 0 0 0 0 0 0 0 0 0 1.3823160489 0 0 0 0 0 1.3823160489 0 0 7.7623969063 0 0 0 0 0 2.0328411973 0 0 0 0 0 0 0 2.4631680791 0 0 0 2.0328411973 1.3823160489 0 0 0 0 2.0328411973 0 0 1.3823160489 0 0 0 1.3823160489 2.7869955043 0 0 0 0 0 0 0 0 0 0 0 0 0 0 0 0 0 0 0 0 0 0 0 0 0 1.3823160489 0 0 0 0 2.4631680791 0 0 0 0 4.1323772853 0 0 0 0 0 2.0328411973 0 2.0328411973 0 0 0 1.3823160489 2.0328411973 0 0 0 0 0 0 1.3823160489 0 0 2.0328411973 0 0 0 1.3823160489 0 1.3823160489 2.7869955043 0 0 0 0 0 0 0 0 0 1.3823160489 0 0 0 0 0 0 0 0 0 0 0 0 0 0 0 0 0 0 0 0 0 0 1.3823160489 0 0 0 0 0 0 3.0404496616 0 0 0 0 1.3823160489 0 0 0 0 0 0 2.7869955043 0 0 0 0 0 0 1.3823160489 0 0 0 0 0 0 0 0 0 0 1.3823160489 0 0 0 0 0 0 0 0 0 0 1.3823160489 0 0 0 0 0 0 0 0 0 0 0 0 0 0 0 0 0 0 0 0 1.3823160489 0 0 0 0 0 0 0 0 0 2.0328411973 0 0 0 0 0 0 0 0 0 0 0 1.3823160489 0 0 0 0 0 0 0 0 0 0 1.3823160489 0 0 1.3823160489 0 0 0 1.3823160489 0 0 0 0 0 0 0 0 0 0 0 0 0 0 0 1.3823160489 2.7869955043 0 0 0 0 0 0 0 0 0 1.3823160489 0 0 0 0 2.0328411973 0 0 0 0 0 0 0 0 0 0 0 2.0328411973 0 0 0 0 0 0 0 0 0 2.4631680791 0 0 0 0 0 0 0 1.3823160489 1.3823160489 1.3823160489 0 0 1.3823160489 0 0 0 0 0 0 0 0 0 0 0 0 0 0 0 0 0 3.2645117861 2.0328411973 0 0 0 0 0 0 0 0 0 0 0 1.3823160489 2.0328411973 0 0 1.3823160489 0 0 0 0 0 0 0 0 0 0 0 1.3823160489 0 0 0 0 0 0 2.0328411973 0 0 0 0 1.3823160489 0 0 1.3823160489 0 0 0 0 0 1.3823160489 0 0 0 0 0 0 0 0 0 0 0 0 1.3823160489 1.3823160489 0 0 1.3823160489 0 0 0 0 0 0 1.3823160489 0 0 0 0 0 0 0 0 0 0 0 0 3.7581085172 1.3823160489 0 0 1.3823160489 0 0 0 0 1.3823160489 0 0 0 0 0 2.4631680791 1.3823160489 2.0328411973 0 0 1.3823160489 0 0 0 0 4.2432510881 0 0 0 0 0 3.2645117861 0 0 0 0 0 0 0 0 0 0 0 0 0 0 0 0 2.4631680791 0 0 0 0 0 0 0 0 0 0 0 0 0 0 0 0 0 0 0 0 2.7869955043 0 0 0 0 0 0 0 0 0 1.3823160489 0 0 0 0 0 1.3823160489 0 0 0 0 0 0 0 0 0 0 1.3823160489 0 0 0 0 0 0 0 0 0 0 0 0 0 0 0 0 0 0 1.3823160489 2.0328411973 0 0 0 0 0 0 0 0 0 0 0 0 0 0 0 0 0 0 0 0 0 0 0 0 0 1.3823160489 0 0 0 0 0 0 0 0 0 0 0 0 0 0 0 0 0 0 0 1.3823160489 0 0 0 0 0 0 0 0 0 0 0 1.3823160489 0 0 0 0 1.3823160489 0 0 0 0 0 2.4631680791 1.3823160489 1.3823160489 0 1.3823160489 0 0 0 1.3823160489 0 0 0 0 0 0 0 0 0 0 2.4631680791 0 0 0 0 0 0 0 0 0 0 0 0 0 0 0 0 0 0 2.0328411973 0 0 0 0 0 0 3.0404496616 0 0 0 1.3823160489 0 0 0 0 0 0 0 0 0 0 0 0 0 0 0 0 0 0 0 1.3823160489 0 0 0 0 0 0 0 0 0 0 0 0 0 0 0 0 0 0 0 1.3823160489 0 0 1.3823160489 0 0 0 0 0 0 0 0 0 0 0 0 0 0 0 0 0 0 0 1.3823160489 0 0 0 0 0 0 0 0 1.3823160489 2.0328411973 0 0 0 0 0 0 0 0 0 0 0 0 0 0 0 0 0 0 0 0 1.3823160489 0 0 0 0 0 0 0 0 0 0 0 0 0 0 0 0 0 0 0 1.3823160489 0 0 0 0 1.3823160489 0 0 0 0 0 0 0 0 0 0 0 0 0 0 0 0 0 0 0 0 0 0 0 0 0 0 0 0 0 0 0 0 0 0 0 0 0 0 0 0 0 0 0 0 0 0 0 0 0 0 0 2.0328411973 0 1.3823160489 0 0 0 0 0 0 0 0 0 0 0 0 0 0 0 0 0 2.0328411973 0 0 0 0 0 0 0 0 0 0 0 0 0 0 0 0 0 0 0 0 1.3823160489 0 0 0 0 0 0 1.3823160489 0 0 2.0328411973 0 0 0 0 0 0 0 0 0 0 0 0 0 0 0 0 0 0 1.3823160489 0 0 0 0 0 0 0 0 0 0 0 1.7591425303 0 0 0 0 2.0328411973 0 0 0 1.3823160489 0 0 0 0 0 0 0 0 0 0 1.3823160489 0 0 0 0 0 0 0 0 0 0 0 0 0 0 0 0 0 0 1.3823160489 0 0 0 0 0 0 0 0 0 0 0 0 0 0 0 0 0 0 0 0 0 0 0 0 1.3823160489 0 0 0 0 0 0 0 0 0 0 1.3823160489 0 0 0 0 0 0 0 0 0 0 0 0 0 0 0 0 0 0 0 0 0 0 1.3823160489 0 0 0 0 1.3823160489 0 0 0 0 0
TCGA-AB-2981-03 0 0 0 0 0 0 0 0 0 0 0 0 0 0 0 0 0 0 0 0 0 0 0 0 0 0 0 0 0 0 0 0 0 0 0 0 1 0 0 0 0 0 0 0 0 0 0 0 0 0 0 0 0 0 0 0 0 0 0 0 0 0 0 0 0 0 0 0 0 0 0 0 0 0 0 0 0 0 0 0 0 0 0 0 0 0 0 0 0 0 0 0 0 0 0 0 0 0 0 0 0 0 0 0 0 0 0 0 0 0 0 0 0 0 0 0 0 0 0 0 0 0 0 0 0 0 0 0 0 0 0 0 0 0 0 0 0 0 0 0 0 0 0 0 0 0 0 0 0 0 0 0 0 0 0 0 0 0 0 0 0 0 0 0 0 0 0 0 0 0 0 0 0 0 0 0 0 0 0 0 0 0 0 0 0 0 0 0 0 0 0 0 0 0 0 0 0 0 0 0 0 0 0 0 0 0 0 0 0 0 0 0 0 0 0 0 0 0 0 0 0 0 0 0 0 0 0 0 0 0 0 0 0 0 0 0 0 0 0 0 0 0 0 0 0 0 0 0 0 0 0 1 1 1 7.8804564742 0 0 1.8722976804 2.6189694476 10.504626004 6.7784500351 7.0161621742 3.7261867946 7.0487525977 5.8506020685 3.0351770281 5.9927724511 10.40626223 4.8435711185 5.1360810944 0 2.3258409102 5.3253860403 7.7009556828 2.8523051171 0 10.8468085371 0 3.3444085171 8.023441397 0 4.2890656271 4.7984151847 0 11.4573455282 3.2018941682 4.7984151847 12.6127938819 1.2358816203 6.6943942595 5.2689050887 4.5926368088 4.2890656271 5.1039589914 0 1.8722976804 0 7.0260793888 0 5.7569998615 0 8.3317636619 6.4263862315 8.5215813262 0 6.8874059134 9.3181163242 12.2330519148 4.4811094136 1.2358816203 1.8722976804 9.7083058152 0 0 5.9293713668 9.4567326162 9.5905199285 0 6.5449154903 2.6189694476 7.0027724115 7.9790052212 4.1068415037 0 1.8722976804 0 0 1.2358816203 8.8846531202 3.2018941682 10.8908997258 0 11.9855954518 0 7.7105601672 4.8435711185 3.3444085171 4.2890656271 1.6402849642 1.8722976804 10.8724327794 6.5953945173 1.8722976804 1.2358816203 7.7105601672 6.2486614684 7.2716566832 12.3897716889 1.2358816203 11.9695774526 0 4.011329185 3.0351770281 5.7282840956 0 0 1.2358816203 1.8722976804 1.2358816203 0 5.6326680083 1.2358816203 4.011329185 5.1975742461 7.2292091994 6.0105282676 5.9492135314 1.2358816203 12.0548044487 9.2718588059 5.3777184322 5.2689050887 0 1.2358816203 4.5396603718 8.1450536192 2.3258409102 3.4857235111 0 10.325589968 0 7.3996379487 3.4857235111 2.6189694476 8.1846777444 1.8722976804 7.1964294722 7.3304906107 2.6189694476 0 0 3.4857235111 0 7.5255102407 1.2358816203 0 4.5926368088 0 1.8722976804 4.4811094136 0 0 5.2316196793 1.2358816203 12.7715407244 6.303423973 4.7738828748 6.6367577579 4.2890656271 7.2651228381 1.2358816203 1.2358816203 0 3.4857235111 5.1975742461 0 4.4811094136 5.0617923392 4.1068415037 1.2358816203 1.2358816203 0 8.8604169971 0 4.2890656271 6.9902616422 0 0 11.5024956739 7.8507926913 8.8917548561 0 0 2.3258409102 5.0617923392 5.4759487369 4.9860986389 0 0 0 2.3258409102 0 8.1151928351 0 9.4567326162 4.9860986389 5.4494552214 1.2358816203 1.2358816203 4.7525572641 5.6550901352 6.5099081246 0 10.4390295448 4.4109393465 5.1039589914 5.4494552214 3.3444085171 3.6102045082 13.2912459162 1.2358816203 4.2890656271 5.5070279744 3.0351770281 3.3444085171 13.0835353456 5.8853848139 3.7261867946 5.1039589914 4.5926368088 5.9293713668 10.3296328953 1.8722976804 3.4857235111 2.3258409102 2.6189694476 2.3258409102 6.1961129974 6.668655392 0 3.3444085171 8.169934053 3.3444085171 3.0351770281 1.2358816203 11.9733112218 5.3503983476 1.8722976804 11.3892171111 2.4875960882 5.5677681998 7.2137342476 2.6189694476 4.9361633322 9.3918541561 0 5.6550901352 7.7571083523 1.8722976804 0 6.6367577579 6.2486614684 2.3258409102 1.8722976804 0 0 4.1068415037 5.6811860633 1.8722976804 1.2358816203 2.3258409102 3.0351770281 9.3337787596 9.1168659522 2.6189694476 8.326492872 1.2358816203 6.5587025489 1.2358816203 4.4109393465 3.2018941682 0 10.0963957975 1.8722976804 1.2358816203 8.8311657676 4.011329185 5.8286240982 3.2018941682 6.9819277642 0 2.3258409102 2.8523051171 5.7063812539 4.3521981108 1.2358816203 0 1.8722976804 7.1659934188 3.3444085171 0 1.2358816203 0 1.2358816203 0 8.4903337071 1.2358816203 1.2358816203 4.7525572641 2.3258409102 0 3.7261867946 5.3503983476 2.8523051171 5.6811860633 1.8722976804 0 6.4675601121 11.0194672387 0 1.2358816203 0 3.4857235111 5.9492135314 3.826100933 3.9237725951 1.2358816203 5.7569998615 2.3258409102 12.3041136942 3.0351770281 0 6.5286011636 5.7569998615 9.942346101 0 8.0134124621 0 1.2358816203 4.8435711185 3.9237725951 3.0351770281 7.8091001034 5.4759487369 9.0367693428 0 5.7569998615 0 3.4857235111 5.782605776 9.244248259 5.6550901352 8.1373527633 6.9109467836 5.975857084 4.7984151847 1.2358816203 3.826100933 6.9819277642 0 2.8523051171 0 0 3.3444085171 10.5322663352 3.3444085171 3.9237725951 0 2.6189694476 0 0 10.0496106606 5.782605776 1.8722976804 1.8722976804 0 3.826100933 1.2358816203 4.2890656271 5.5911773543 8.1174864766 3.9237725951 2.8523051171 3.2018941682 1.8722976804 3.826100933 1.2358816203 0 0 3.0351770281 2.8523051171 1.8722976804 3.4857235111 1.2358816203 1.8722976804 4.1068415037 6.7052844287 2.3258409102 1.8722976804 8.6246124586 0 0 0 2.3258409102 2.6189694476 1.2358816203 2.8523051171 4.2049323735 10.7562801872 1.8722976804 7.6966805703 0 4.3521981108 1.8722976804 1.8722976804 3.4857235111 8.2185257268 2.6189694476 0 0 5.5677681998 4.5926368088 0 5.0253860125 1.2358816203 2.6189694476 2.6189694476 2.6189694476 4.8435711185 1.8722976804 5.0253860125 2.6189694476 1.8722976804 2.3258409102 0 0 4.8904017622 10.1997131085 4.9860986389 4.2049323735 1.2358816203 1.2358816203 3.4857235111 1.2358816203 4.5396603718 0 1.8722976804 0 7.4476670534 3.0351770281 5.9492135314 1.2358816203 7.0027724115 1.2358816203 7.9292270903 2.3258409102 2.6189694476 0 0 2.6189694476 0 0 0 7.4262456058 6.1961129974 1.8722976804 3.2018941682 2.6189694476 3.4857235111 6.6575937981 2.8523051171 4.8435711185 1.2358816203 4.4109393465 0 0 5.7063812539 0 0 4.5926368088 0 0 0 0 6.4142228835 3.7261867946 4.1068415037 5.9060397871 3.6102045082 7.3445852031 4.1068415037 4.4811094136 3.826100933 5.7063812539 0 0 3.4857235111 8.89392543 12.9863432556 5.1672304752 1.2358816203 0 4.4109393465 1.2358816203 1.2358816203 11.155116191 0 1.2358816203 7.3445852031 1.8722976804 4.011329185 4.1536408837 0 4.1550013391 5.9060397871 0 5.2316196793 4.1068415037 0 8.7855454143 5.4759487369 7.0945855948 1.2358816203 0 3.9237725951 3.9237725951 0 9.5659935672 3.3444085171 6.8565413059 4.4109393465 0 1.8722976804 0 0 6.4922364946 4.7984151847 1.2358816203 2.8523051171 3.6102045082 0 0 3.3444085171 7.1607196701 5.2316196793 1.2358816203 0 8.7621516258 5.2992328931 2.8523051171 1.8722976804 9.4972037699 1.2358816203 0 3.2018941682 0 1.2358816203 4.9860986389 1.2358816203 2.4928522775 8.4087768961 0 1.2358816203 0 5.6550901352 2.6189694476 5.4276123149 0 3.6102045082 3.7261867946 0 0 4.6450221499 1.2358816203 0 0 0 3.4857235111 6.1768029738 0 0 3.4857235111 0 2.3258409102 0 8.5258542229 8.9439904548 1.2358816203 1.2358816203 0 1.2358816203 0 5.0253860125 0 6.3374980268 2.6189694476 1.2358816203 1.2358816203 1.2358816203 3.826100933 8.1528298145 0 5.0617923392 0 0 0 1.2358816203 0 1.8722976804 3.7261867946 4.7984151847 2.8523051171 6.9743243371 3.2018941682 0 4.8904017622 3.3444085171 1.2358816203 7.8656068336 0 5.5370181632 1.8722976804 4.011329185 6.1768029738 0 6.303423973 1.8722976804 7.2716566832 0 2.3258409102 2.6189694476 0 4.9860986389 1.2358816203 3.3444085171 5.6811860633 1.2358816203 4.2890656271 7.9198373099 0 4.2890656271 5.9492135314 1.2358816203 6.7298144925 0 1.8722976804 7.3102582912 5.1360810944 0 4.011329185 0 4.2049323735 14.8613226212 7.7105601672 3.4857235111 0 0 1.8722976804 0 0 4.9361633322 0 0 5.1975742461 0 4.5396603718 4.7984151847 1.2358816203 5.1039589914 1.8722976804 1.8722976804 0 1.8722976804 5.0253860125 8.4000508737 3.0351770281 9.4972037699 5.6811860633 6.6263866101 1.8722976804 1.2358816203 4.4811094136 4.4811094136 0 0 8.0345667367 3.2018941682 0 5.975857084 0 0 3.2018941682 0 0 0 0 5.1360810944 0 3.826100933 2.6189694476 2.3258409102 3.2018941682 4.2049323735 0 2.6189694476 6.9298042569 1.2358816203 5.782605776 0 2.6189694476 0 2.6189694476 0 1.2358816203 4.011329185 0 1.8722976804 1.8722976804 4.4811094136 2.8523051171 3.3444085171 5.3253860403 1.2358816203 0 4.011329185 6.8343889482 6.6174546065 3.826100933 6.754580642 2.6189694476 0 1.2358816203 0 4.9860986389 0 4.2049323735 0 2.3258409102 4.3521981108 3.4857235111 2.3258409102 3.0351770281 4.8435711185 5.7063812539 7.1244071683 9.0887535778 0 0 1.8722976804 5.7569998615 1.2358816203 0 0 3.9237725951 1.2358816203 4.3521981108 1.8722976804 3.3444085171 5.8069926392 3.4857235111 5.1360810944 1.8722976804 1.2358816203 0 0 0 5.2689050887 0 0 5.8690435439 0 2.8523051171 2.6189694476 1.2358816203 1.2358816203 3.6102045082 1.2358816203 1.8722976804 9.4267386394 2.3258409102 0 4.0567795683 5.782605776 1.8722976804 0 4.4811094136 1.8722976804 5.6144553376 0 1.2358816203 1.2358816203 2.6189694476 2.6189694476 1.2358816203 7.254303187 1.8722976804 10.5162063183 0 0 1.8722976804 1.8722976804 2.3258409102 0 0 1.2358816203 2.3258409102 1.2358816203 4.5396603718 5.0617923392 3.2018941682 1.8722976804 1.2358816203 5.0617923392 0 9.043771676 3.0351770281 5.2992328931 0 1.8722976804 1.8722976804 4.7058794405 6.303423973 3.6102045082 1.2358816203 0 6.0105282676 6.14423912 3.6102045082 0 0 1.2358816203 3.7261867946 2.1466011702 0 4.7525572641 1.8722976804 0 1.2358816203 2.8523051171 2.8523051171 1.8722976804 3.3444085171 0 0 2.3258409102 2.3258409102 8.9074462155 3.4857235111 5.0617923392 0 2.3258409102 2.6189694476 0 0 5.8069926392 5.0253860125 1.2358816203 2.3258409102 1.6321008822 3.826100933 7.9158265538 2.8523051171 4.4811094136 1.8722976804 0 5.2316196793 2.3258409102 5.2316196793 8.3003700006 0 2.4893106764 3.9237725951 0 3.7261867946 6.1285612566 0 1.8722976804 3.7261867946 0 0 1.8722976804 0 0 3.3444085171 2.6189694476 9.3918541561 6.4263862315 4.7058794405 8.1027902589 2.8523051171 2.3258409102 5.8286240982 3.2018941682 2.6189694476 1.2358816203 3.2018941682 1.2358816203 3.0351770281 1.8722976804 1.8722976804 1.2358816203 1.2358816203 0 0 1.2358816203 0 0 0 0 0 3.826100933 3.0351770281 5.1360810944 0 4.8435711185 1.2358816203 4.1068415037 0 1.2358816203 4.4811094136 0 2.3258409102 4.7984151847 1.2358816203 3.6102045082 0 0 5.3777184322 3.3444085171 0 1.8722976804 0 4.9361633322 2.6189694476 1.2358816203 7.3053140409 1.2358816203 4.011329185 0 2.6189694476 1.2358816203 3.9237725951 4.3521981108 4.2890656271 4.6450221499 0 1.8722976804 0 3.9237725951 1.8722976804 0 2.3258409102 0 4.2890656271 4.6450221499 4.2890656271 0 4.011329185 0 0 2.6189694476 0 2.3258409102 5.3777184322 6.0520080327 1.2358816203 5.5677681998 6.0520080327 4.2049323735 0 3.4857235111 2.8523051171 0 5.5677681998 3.0351770281 3.0351770281 0.864714436 2.8523051171 1.8722976804 2.3258409102 5.0617923392 1.8722976804 0 0 3.2018941682 0 0 1.2358816203 9.6338133229 5.782605776 2.3258409102 0 9.7568121667 1.2358816203 0 1.8722976804 0 0 1.8722976804 5.3503983476 0 2.6189694476 2.8523051171 0 1.8722976804 4.3521981108 0 0 0 3.6772711774 1.2358816203 3.0351770281 1.8722976804 0 0 1.2358816203 7.3835293818 1.2358816203 0 2.6189694476 0 0 5.2689050887 0 3.0351770281 0 2.3258409102 1.2358816203 3.3444085171 0 4.5396603718 0 0 0 1.2358816203 0 1.8722976804 0 1.2358816203 0 1.8722976804 0 0 0 0 5.5911773543 3.0351770281 2.6189694476 2.3258409102 5.7282840956 0 3.3444085171 1.8722976804 3.7261867946 2.6189694476 1.8722976804 2.3258409102 3.6102045082 6.033230797 1.2358816203 10.0283981936 1.2358816203 3.3444085171 1.8722976804 3.265397003 0 2.3258409102 2.3258409102 2.6189694476 1.8722976804 0 2.6189694476 0 0 4.2890656271 1.8722976804 5.0253860125 0 0 1.8722976804 1.2358816203 5.1975742461 6.4472828676 7.1410195245 0 3.0351770281 1.2358816203 0 0 0 2.3258409102 1.2358816203 3.4857235111 1.8722976804 2.3258409102 0 4.9361633322 1.2358816203 2.3258409102 0 4.4811094136 0 0 2.1481394449 4.6450221499 4.011329185 1.8722976804 1.2358816203 2.3258409102 2.3258409102 0 4.7058794405 0 2.3258409102 3.0351770281 1.2358816203 5.1039589914 0 3.3444085171 0 1.8722976804 3.3444085171 5.3503983476 0 1.8722976804 3.3444085171 1.2358816203 1.8722976804 1.8722976804 1.2358816203 10.4798469703 1.2358816203 1.2358816203 2.6189694476 0 1.2358816203 1.8722976804 1.2358816203 3.2018941682 0 0 1.2358816203 5.6326680083 1.8722976804 3.826100933 3.2018941682 3.0351770281 4.2890656271 0 4.3521981108 1.2358816203 3.6102045082 4.011329185 1.2358816203 1.8722976804 0 1.2358816203 3.3444085171 0 0 0 0 3.3444085171 1.2358816203 0 0 1.2358816203 3.2724639984 0 4.8622094775 0 1.6386296819 7.5015461803 6.4472828676 1.8722976804 3.4857235111 5.975857084 0 4.2049323735 0 1.2358816203 0 7.7778414545 1.2358816203 0 3.2018941682 2.3258409102 1.8722976804 3.7261867946 1.8722976804 1.2358816203 4.5926368088 7.5792055235 0 4.1068415037 0 5.1975742461 1.8722976804 3.2018941682 0 1.2358816203 1.2358816203 1.2358816203 0 1.2358816203 5.4494552214 0 2.3258409102 0 2.3258409102 4.1068415037 5.975857084 3.4202662517 4.5396603718 4.1068415037 0 2.6189694476 3.2018941682 0 0 1.2358816203 1.8722976804 3.0351770281 2.3258409102 5.8069926392 1.2358816203 0 2.3258409102 2.6189694476 0 1.8722976804 2.3258409102 0 1.2358816203 3.826100933 2.8523051171 3.826100933 0 0 0 0 1.8722976804 2.3258409102 0 0 0 0 0 1.8722976804 0 3.2735247723 0 1.8722976804 1.8722976804 0 2.8523051171 0 5.0617923392 1.2358816203 1.2358816203 1.8722976804 3.2018941682 1.8722976804 0 7.1659934188 1.2358816203 3.6102045082 0 4.8435711185 0 0 3.7261867946 0 0 9.4805351192 5.4276123149 0 1.8722976804 0 1.2358816203 0 0 4.9860986389 3.0351770281 0 3.6102045082 0 0 2.6189694476 3.826100933 4.011329185 0 3.9237725951 4.9361633322 0 2.3258409102 3.0351770281 2.3258409102 0 2.6189694476 1.2358816203 2.3258409102 1.2358816203 3.4857235111 6.5892837906 3.7261867946 1.8722976804 0 8.1078668168 0 3.0351770281 8.023441397 0 0 1.2358816203 1.2358816203 0 0 3.7261867946 1.2358816203 4.4109393465 0 0 0 0 0 1.8722976804 1.2358816203 0 0 2.3258409102 1.8722976804 0 4.8904017622 0 1.8722976804 1.8722976804 1.8722976804 1.8722976804 0 4.2049323735 0 1.2358816203 0 3.2018941682 0 1.2358816203 0 1.2358816203 2.6189694476 0 2.3258409102 0 2.3258409102 0 0 1.2358816203 1.8722976804 1.8722976804 1.8722976804 0 0 0 0 1.2358816203 4.7984151847 1.2358816203 3.3444085171 2.6189694476 0 1.8722976804 1.2358816203 0 0 0 0 0 2.6189694476 0 0 4.6450221499 3.6102045082 0 1.2358816203 1.2358816203 4.1068415037 0 1.2358816203 0 0 0 0 0 0 3.6102045082 0 0 0 2.3258409102 4.7525572641 0 4.1068415037 0 0 2.6189694476 4.2049323735 1.2358816203 1.8722976804 0 1.8722976804 6.3721509708 1.8722976804 0 4.2890656271 1.2358816203 4.9860986389 4.011329185 0 0 1.2358816203 1.8722976804 1.2358816203 1.2358816203 2.6189694476 0 4.011329185 0 5.4042517742 1.2358816203 2.3258409102 5.4276123149 0 3.0351770281 0 0 6.14423912 2.8523051171 1.2358816203 0 1.8722976804 2.8523051171 3.3444085171 0 0 0 1.2358816203 0 1.2358816203 1.8722976804 2.6189694476 1.2358816203 1.2358816203 0 1.2358816203 0 0 0 1.2358816203 1.2358816203 1.2358816203 1.8722976804 1.2358816203 0 0 0 1.8722976804 1.2358816203 0 3.2018941682 0 2.6189694476 1.8722976804 1.2358816203 3.0351770281 2.8523051171 0 0 3.6800231162 0 3.7261867946 0 0 1.2358816203 0 6.0105282676 0 1.2358816203 0 0 0 1.8722976804 1.8722976804 4.1068415037 5.0617923392 5.0617923392 1.2358816203 2.3258409102 0 5.1039589914 0 0 4.9860986389 3.3444085171 1.2358816203 2.8523051171 6.7763962212 0 2.6189694476 1.2358816203 0 0 2.6189694476 0 0 3.3444085171 4.2049323735 0 2.6189694476 0 2.3258409102 0 0 3.7261867946 0 0 2.3258409102 1.2358816203 3.0351770281 1.8722976804 1.2358816203 2.3258409102 7.1318901509 3.4857235111 2.8523051171 0 0 4.7984151847 2.3258409102 2.3258409102 1.8722976804 2.8523051171 0 0 1.2358816203 2.3258409102 0 0 0 3.4857235111 0 0 3.0351770281 2.3258409102 7.0487525977 1.2358816203 0 0 1.8722976804 3.3444085171 0 2.3258409102 1.8722976804 0 0 0 3.9237725951 2.8523051171 3.826100933 1.8722976804 4.2890656271 0 0 0 0 1.2358816203 0 1.2358816203 0 0 1.8722976804 3.0351770281 6.2642882055 0 0 2.8523051171 4.1068415037 1.8722976804 0 4.2049323735 1.8722976804 2.6189694476 1.2358816203 0 1.8722976804 0 2.8523051171 0 0 4.4811094136 5.975857084 3.3444085171 0 1.8722976804 3.2018941682 0 0 0 1.8722976804 1.2358816203 1.2358816203 0 0 6.4142228835 1.2358816203 0 1.2358816203 0 0 1.2358816203 0 0 2.3258409102 1.2358816203 0 3.826100933 1.2358816203 1.2358816203 5.6144553376 2.6189694476 0 3.0351770281 1.8722976804 3.3444085171 0 2.8523051171 1.8722976804 0 2.6189694476 0 0 1.8722976804 1.2358816203 0 0 3.826100933 4.7058794405 1.2358816203 0 0 1.2358816203 3.3444085171 3.826100933 0 0 0 0 2.3258409102 0 0 0 0 0 0 0 1.8722976804 0 0 0 0 1.8722976804 0 0 1.2358816203 1.2358816203 0 0 0 0 0 3.9237725951 0 0 0 0 1.2358816203 3.0351770281 0 3.0351770281 1.2358816203 0 5.5070279744 1.2358816203 1.2358816203 0 0 0 1.2358816203 2.3258409102 1.8722976804 2.3258409102 1.2358816203 3.3444085171 0 0 2.6189694476 0 0 0 2.6189694476 3.0351770281 0 2.3258409102 1.2358816203 1.8722976804 1.8722976804 1.8722976804 0 4.2890656271 1.2358816203 1.2358816203 0 0 0 0 1.2358816203 0 1.2358816203 0 0 3.9237725951 0 10.3157983041 0 0 2.6189694476 3.4857235111 0 0 0 0 1.2358816203 2.3258409102 0 0 0 0 5.4276123149 2.3258409102 0 3.6102045082 1.2358816203 1.2358816203 0 3.3444085171 0 0 0 0 1.2358816203 0 1.2358816203 1.2358816203 0 2.6189694476 1.2358816203 1.2358816203 0 3.2018941682 0 0 2.3258409102 1.2358816203 0 8.4966228619 0 1.2358816203 0 3.3444085171 0 0 0 0 0 0 0 1.8722976804 0 1.2358816203 4.3521981108 1.8722976804 0 1.8722976804 0 0 1.2358816203 0 0 2.6189694476 0 0 1.8722976804 0 2.3258409102 7.2773230415 1.2358816203 0 0 1.2358816203 0 0 0 0 0 2.8523051171 1.2358816203 0 1.2358816203 2.8523051171 1.8722976804 2.6189694476 4.4811094136 2.8523051171 0 0 0 3.0351770281 1.8722976804 0 0 0 0 0 1.2358816203 1.8722976804 3.6102045082 0 0 0 0 1.8722976804 0 0 0 0 1.2358816203 4.4109393465 0 0 0 0 1.2358816203 1.2358816203 2.3258409102 1.2358816203 1.8722976804 3.3444085171 0 0 3.4857235111 0 1.2358816203 1.8722976804 0 2.6189694476 0 0 0 0 0 0 0 0 2.6189694476 0 0 0 0 1.8722976804 0 3.6102045082 0 1.2358816203 4.1068415037 0 0 0 0 1.8722976804 0 0 0 0 0 1.8722976804 2.3258409102 1.2358816203 1.2358816203 1.2358816203 0 0 1.2358816203 1.2358816203 1.2358816203 1.2358816203 0 0 2.6189694476 1.2358816203 0 0 2.6189694476 0 0 3.2018941682 1.2358816203 1.2358816203 0 0 0 0 1.2358816203 1.2358816203 0 0 2.3258409102 0 1.8722976804 0 2.3258409102 5.3095177276 1.8722976804 0 5.0617923392 0 0 2.3258409102 2.3258409102 0 1.2358816203 2.3258409102 0 1.2358816203 0 1.2358816203 0 0 0 0 0 0 1.2358816203 1.2358816203 0 2.3258409102 1.8722976804 0 0 0 1.8722976804 0 0 0 0 1.8722976804 1.2358816203 0 0 0 0 0 1.8722976804 0 0 0 1.2358816203 0 1.2358816203 0 0 0 0 0 4.2049323735 0 0 0 0 1.8722976804 0 0 3.4857235111 0 0 1.2358816203 0 0 0 0 0 0 0 5.7569998615 0 0 0 1.8722976804 3.6102045082 1.8722976804 0 0 2.3258409102 1.2358816203 0 1.8722976804 0 0 0 2.6189694476 1.2358816203 4.5926368088 0 0 0 0 0 0 3.2018941682 0 0 0 1.2358816203 0 1.2358816203 0 0 0 0 0 0 0 1.8722976804 0 0 0 0 0 1.2358816203 1.8722976804 0 0 3.3444085171 0 4.3521981108 0 0 0 0 0 0 1.2358816203 0 0 1.2358816203 0 3.0351770281 1.2358816203 1.2358816203 0 1.2358816203 1.2358816203 0 1.2358816203 2.3258409102 0 1.2358816203 1.8722976804 1.2358816203 2.8523051171 0 1.2358816203 1.2358816203 0 0 0 1.2358816203 0 1.2358816203 0 0 4.4811094136 1.2358816203 0 1.2358816203 0 0 0 0 1.2358816203 1.8722976804 1.8722976804 1.8722976804 0 0 0 0 1.2358816203 0 3.0351770281 0 0 1.2358816203 0 3.3444085171 0 0 0 0 2.8523051171 1.2358816203 0 0 0 0 1.8722976804 0 4.7525572641 1.2358816203 4.2890656271 1.8722976804 0 1.2358816203 0 3.2018941682 0 1.2358816203 0 0 0 1.2358816203 0 0 0 1.2358816203 0 0 1.2358816203 0 0 0 1.8722976804 0 0 1.2358816203 1.8722976804 0 0 0 0 0 0 0 0 0 0 0 0 0 0 6.4472828676 0 0 0 0 0 0 1.2358816203 1.8722976804 0 7.7190520212 4.7984151847 3.3444085171 0 0 1.2358816203 0 0 0 0 1.2358816203 0 0 0 1.8722976804 0 1.2358816203 0 1.2358816203 3.3444085171 1.2358816203 1.8722976804 0 0 1.2358816203 0 0 0 0 1.2358816203 0 0 1.2358816203 0 0 1.2358816203 0 0 0 0 0 0 0 0 0 0 0 0 0 0 0 1.2358816203 0 0 0 0 0 0 0 3.0351770281 0 1.2358816203 1.2358816203 0 1.8722976804 0 0 0 1.2358816203 0 0 0 1.2358816203 0 0 0 0 0 2.3258409102 1.2358816203 0 0 0 0 1.2358816203 0 0 0 1.2358816203 1.2358816203 0 1.2358816203 0 1.8722976804 0 1.2358816203 0 0 0 1.2358816203 0 0 0 0 1.2358816203 0 0 0 1.8722976804 2.6189694476 0 1.2358816203 0 0 0 0 1.8722976804 0 1.8722976804 0 1.2358816203 2.3258409102 0 0 0 1.2358816203 2.1451971836 0 1.2358816203 0 0 0 0 1.6369612367 0 0 1.8722976804 0 0 1.2358816203 0 0 0 0 0 0 1.2358816203 0 0 0 3.6102045082 1.8722976804 0 0 0 0 0 0 0 1.8722976804 0 0 0 0 1.2358816203 0 1.2358816203 0 0 0 0 0 0 0 0 0 0 0 1.2358816203 1.2358816203 0 0 0 0 0 0 1.8722976804 0 0 0 0 0 0 0 0 0 0 0 1.2358816203 0 0 1.8722976804 0 0 1.2358816203 1.2358816203 0 0 1.8722976804 3.2018941682 0 1.2358816203 0 1.2358816203 0 1.2358816203 0 0 1.8722976804 1.2358816203 0 0 0 0 0 0 0 0 0 0 1.2358816203 0 0 0 0 0 0 0 1.2358816203 0 0 0 0 0 0 0 0 0 0 0 0 0 0 0 0 1.2358816203 0 0 0 0 1.8722976804 0 0 0 0 2.6189694476 0 0 1.8722976804 2.3258409102 0 0 1.2358816203 0 0 0 1.6342158701 0 1.2358816203 0 0 0 0 2.3258409102 0 1.8722976804 0 0 0 0 0 2.3258409102 0 0 0 0 0 0 1.8722976804 0 0 0 1.8722976804 0 0 0 1.2358816203 0 0 1.2358816203 0 0 0 0 1.2358816203 0 0 0 0 1.8722976804 0 0 0 0 0 0 0 0 8.0409531881 0 0 0 0 2.7654617758 0 0 0 0 0 0 0 1.2358816203 0 0 0 0 0 1.8722976804 0 0 0 1.2358816203 1.2358816203 0 0 0 0 0 0 0 2.3258409102 0 0 0 0 1.2358816203 0 0 0 1.2358816203 0 0 0 0 1.8722976804 0 1.2358816203 0 0 0 0 0 0 0 0 0 2.3258409102 0 4.2890656271 0 0 0 2.6189694476 0 0 0 0 0 0 0 0 0 0 0 0 0 1.2358816203 0 0 0 0 0 0 1.8722976804 0 0 0 0 0 0 0 0 0 0 0 1.2358816203 0 0 0 0 0 0 0 3.6102045082 0 0 0 0 0 0 0 0 0 0 0 1.2358816203 0 0 0 0 0 0 0 0 0 0 0 1.8722976804 0 0 0 0 0 0 0 0 1.8722976804 0 0 0 0 0 0 0 0 0 0 0 0 0 0 0 0 0 0 0 0 0 0 0 0 0 0 0 0 0 0 0 0 0 0 0 1.2358816203 0 0 0 0 0 0 3.0351770281 0 0 0 0 0 0 0 0 0 1.2358816203 0 0 0 0 0 0 0 0 0 0 0 0 0 0 1.2358816203 0 0 0 0 0 0 0 0 0 0 1.2358816203 0 0 0 0 1.2358816203 1.2358816203 0 0 0 0 0 0 0 0 1.2358816203 0.8674170472 0 0 0 1.2358816203 0 0 0 0 0 1.2358816203 0 1.2358816203 0 0 0 0 0 0 0 0 1.8722976804 0 0 1.2358816203 0 0 1.2358816203 0 1.2358816203 0 0 0 0 0 0 0 0 0 1.2358816203 0 0 0 0 0 0 0 1.8722976804 0 0 0 0 0 0 0 0 0 1.8722976804 0 0 0 0 0 0 0 0 0 0 0 2.3258409102 0 0 0 0 0 3.826100933 0 0 0 0 0 0 0 0 0 0 0 1.2358816203 0 0 0 0 0 0 0 0 0 0 0 0 0 0 0 0 0 0 0 0 0 0 0 0 0 0 1.8722976804 0 0 0 0 0 0 0 0 3.3444085171 1.2358816203 0 0 0 0 0 0 0 0 0 0 0 2.6189694476 0 1.2358816203 0 0 0 1.8722976804 1.2358816203 0 0 2.3258409102 1.2358816203 0 0 0 0 1.2358816203 0 0 1.8722976804 0 0 0 0 0 0 1.2358816203 0 0 0 0 0 0 0 0 0 0 0 0 0 0 0 0 0 0 0 0 0 0 0 0 0 0 0 1.8722976804 0 0 0 0 0 0 0 0 0 0 0 0 0 0 1.2358816203 0 0 0 0 0 0 1.2358816203 0 0 0 0 0 0 0 0 1.8722976804 0 0 1.2358816203 0 0 0 0 0 0 0 0 0 0 0 0 2.3258409102 0 0 0 0 0 0 0 0 0 0 0 0 1.2358816203 0 0 0 0 0 0 0 0 0 0 0 0 0 0 0 0 0 0 0 0 0 0 0 0 0 0 0 0 0 3.0351770281 0 0 0 0 0 1.2358816203 0 0 0 0 0 0 0 0 0 0 0 0 0 0 0 0 0 2.3258409102 1.8722976804 0 0 0 0 0 0 0 0 1.2358816203 0 0 0 0 0 1.2358816203 0 0 0 0 0 1.2358816203 0 0 0 0 0 0 0 0 0 0 0 0 0 0 0 0 1.2358816203 0 0 0 0 0 0 0 0 0 0 0 1.2358816203 1.2358816203 0 0 0 0 0 1.2358816203 0 0 0 0 0 1.2358816203 0 0 0 1.2358816203 0 0 0 0 0 0 0 0 0 0 0 0 0 0 0 0 0 0 0 0 0 0 0 0 1.2358816203 0 0 0 0 0 0 0 0 0 1.2358816203 0 1.2358816203 0 1.2358816203 0 0 0 0 0 0 0 0 0 0 0 0 0 0 0 0 0 0 0 0 0 0 0 0 1.2358816203 0 0 0 0 1.8722976804 0 1.2358816203 0 0 0 0 0 0 0 0 0 0 0 0 0 0 0 0 0 0 0 0 0 0 0 0 0 0 0 0 0 0 0 1.8722976804 0 0 0 0 0 0 0 0 0 0 0 0 0 0 0 0 0 0 0 0 0 1.2358816203 0 0 0 0 1.2358816203 0 0 0 0 0 0 0 0 0 0 0 0 0 0 1.2358816203 0 1.2358816203 0 0 0 0 0 0 0 0 0 0 0 0 0 0 0 0 0 0 0 0 0 0 0 0 0 0 0 0 0 0 0 0 0 0 0 0 0 0 0 0 0 0 0 0 0 0 0 0 0 1.2358816203 0 1.2358816203 0 1.2358816203 0 0 0 0 1.2358816203 0 0 0 0 0 0 0 0 0 0 0 0 1.2358816203 0 0 0 0 0 0 0 0 0 0 0 0 0 0 0 1.2358816203 0 0 0 0 0 0 0 0 0 0 0 0 0 0 1.2358816203 0 0 0 0 1.2358816203 0 0 0 0 0 0 0 0 0 0 0 0 0 0 0 0 0 0 0 0 0 0 0 0 1.2358816203 0 0 0 0 0 0 0 0 0 0 0 0 0 0 0 0 0 0 0 0 1.2358816203 0 1.2358816203 0 0 0 0 0 0 0 0 0 0 0 0 0 0 0 0 0 0 0 0 0 0 0 0 0 0 0 0 0 0 0 0 0 0 0 0 0 0 0 0 0 0 0 0 0 0 0 0 0 0 0 0 0 0 0 0 0 0 0 0 0 0 0 0 0 0 0 0 0 0 0 0 0 1.2358816203 1.2358816203 1.2358816203 1.8722976804 0 0 0 0 0 0 0 0 0 0 0 0 0 0 0 0 0 0 0 0 0 0
TCGA-AB-2948-03 0 0 0 0 0 0 0 0 0 0 0 0 0 0 0 0 0 0 0 0 0 0 0 0 0 0 0 0 0 0 0 0 0 0 0 0 0 0 0 0 0 0 0 0 0 0 0 0 0 0 0 0 0 0 0 0 0 0 0 0 0 0 0 0 0 0 0 0 0 0 0 0 0 0 0 0 0 0 0 0 0 0 0 0 0 0 0 0 0 0 0 0 0 0 0 0 0 0 0 0 0 0 0 0 0 0 0 0 0 0 0 0 0 0 0 0 0 0 0 0 0 0 0 0 0 0 0 0 0 0 0 0 0 0 0 0 0 0 0 0 0 0 0 0 0 0 0 0 0 0 0 0 0 0 0 0 0 0 0 0 0 0 0 0 0 0 0 0 0 0 0 0 0 0 0 0 0 0 0 0 0 0 0 0 0 0 0 0 0 0 0 0 0 0 0 0 0 0 0 0 0 0 0 0 0 0 0 0 0 0 0 0 0 0 0 0 0 0 0 0 0 0 0 0 0 0 0 0 0 0 0 0 0 0 0 0 0 0 0 0 0 1 0 0 0 0 0 0 0 1 0 0 0 0 3.724971191 7.285750649 2.6289899822 0 10.5361982956 9.1058528508 14.8613226212 7.7862328361 6.0700963934 3.961137181 9.4091636754 3.2561567236 10.4019081758 11.1587483653 1.2174451901 2.6289899822 6.0031234351 0 7.2257529692 8.5757781414 3.2561567236 1.2174451901 10.2238005225 6.609289611 4.1085779239 7.6325400697 8.1946829859 8.663277832 3.679690836 1.2174451901 7.5496064534 0 4.7375252961 13.5533410501 4.7156166374 0 0.3669223557 10.4514266178 8.0089868214 0.3669223557 5.9868266357 1.4940056178 3.679690836 5.3390748699 4.4858161705 10.3013765809 0 11.0862214983 10.3110889284 3.4535149149 1.7298682015 0 4.0059222145 10.1781430683 2.7500940997 4.1841057232 9.1373241248 2.6289899822 4.8300126562 3.3948458986 0 7.2225278705 3.2561567236 3.2561567236 0 0 9.5852097695 9.2856575105 0.8590907848 7.0345379395 5.7442401921 0 6.4716755809 0.3669223557 2.5247053617 4.5595276384 6.4032932897 1.9375711461 6.5018937114 0 9.565385116 6.6036525588 1.4940056178 3.0179497053 5.154217158 2.2688833085 4.6213412905 1.379126033 5.7093292554 0 5.466115914 5.4922385974 10.6683112478 5.3030154006 7.6541370258 6.8507948787 10.9614340939 5.7785248356 5.723113421 7.0418086243 9.6002051247 1.4940056178 4.6525493614 9.9832295088 4.3505864828 2.1206001986 5.2014103376 2.7500940997 0.8590907848 12.3981536034 8.3518019136 7.0418086243 3.826100933 2.6289899822 9.1112503903 9.6612107517 6.6194085831 0.3669223557 6.489393889 5.090439931 1.2174451901 4.6525493614 5.090439931 0 3.7741875733 8.6755319995 8.7075090218 6.8927471456 11.0221774021 4.1085779239 7.3688357661 3.0179497053 9.0989463829 7.1177915224 6.3725387424 0 6.4716755809 5.2619772323 3.5022313247 4.4224967685 4.903574468 0.3669223557 3.826100933 7.1790528782 5.2450356059 0.3669223557 4.5932315957 0.8590907848 3.961137181 5.3542220742 9.4839684746 4.5595276384 5.3757090305 0.8590907848 7.3170010705 4.1447040227 6.5417934539 0.3669223557 4.3038386153 3.4535149149 5.8398322652 0 2.8370069563 0.3669223557 0.3669223557 2.7500940997 5.7620373957 0.3669223557 6.648137533 0.8590907848 4.0059222145 5.0048399636 4.5595276384 6.5963653831 7.9389436044 6.9716678803 8.8943925709 4.3505864828 0 6.7040532327 1.2174451901 6.8349035681 5.3757090305 5.0048399636 0.3669223557 8.3378200745 2.4089229188 3.5679957167 5.1141086022 5.1141086022 5.3757090305 4.4858161705 0 2.9227979755 3.6318427824 2.2688833085 4.6842928976 4.1085779239 1.2174451901 8.5904373094 0 4.1447040227 6.7209969795 0 4.7156166374 1.9375711461 8.0009999953 4.5315675091 5.2014103376 2.7500940997 8.4868377134 2.8370069563 5.0048399636 3.8708866497 5.8398322652 6.5150780818 9.9264776013 10.1762517297 4.6525493614 4.1841057232 0.8590907848 1.4940056178 7.3784590407 1.7298682015 8.49885288 3.0902700525 0.8590907848 4.1841057232 3.3298377761 3.0902700525 0.3669223557 2.5247053617 2.6289899822 1.7298682015 7.9544737597 7.8522087367 7.4729683409 11.6374174806 0 5.9128891494 4.9530072852 4.1447040227 5.8943681712 8.1426604519 6.3532076525 5.5294726043 7.1517855835 6.5417934539 5.6436431222 9.1745693306 3.9189689286 1.4940056178 6.0965956732 3.1763254479 1.4940056178 3.3298377761 3.0902700525 7.1177915224 7.3127413904 7.8201227985 1.7298682015 2.6289899822 3.961137181 8.9123393746 2.1206001986 3.3948458986 1.9375711461 5.2450356059 8.1846777444 2.2688833085 0.8590907848 4.2562141762 2.7500940997 5.6556290168 3.4535149149 2.5247053617 4.1447040227 1.7298682015 1.2174451901 9.8266792078 1.4940056178 6.328728775 4.0589098838 3.7741875733 6.9264124726 5.1399713898 6.7990067642 3.679690836 3.0902700525 0 0 9.6947634633 5.1399713898 0.8590907848 0 8.1782038535 2.7500940997 2.1206001986 2.9227979755 1.4940056178 9.7856299785 4.8057190498 4.6525493614 4.4858161705 9.6622768116 0.8590907848 6.0195976054 2.9227979755 3.3298377761 7.4120445296 7.2042730309 2.4089229188 0 4.8545384776 6.5694323499 5.2310597255 0.8590907848 0 4.4858161705 1.9375711461 8.309710476 2.1206001986 6.9996904297 0 2.7500940997 0.8590907848 5.5849156089 7.8702754652 6.2036210019 9.1349713983 11.3197203157 5.2619772323 5.5121018468 4.0589098838 2.5247053617 2.4089229188 9.5781996331 4.9778203134 6.2311961821 7.2596981683 8.2824311566 3.724971191 4.2137984762 1.4940056178 0 6.8166486154 6.489393889 4.5595276384 0.8590907848 0.3669223557 4.8057190498 3.7741875733 3.1763254479 7.8880868477 3.6318427824 5.7093292554 0 6.0408462941 7.2758522044 3.8708866497 7.0519720793 3.4535149149 5.8043745896 0 6.2189577172 9.9659698917 2.1206001986 7.4667147911 2.1206001986 5.8816207017 1.2174451901 0.3669223557 0.3669223557 4.3896821884 3.826100933 5.6436431222 1.9375711461 5.7785248356 2.1206001986 5.1818936687 3.0902700525 2.4089229188 1.9375711461 7.1990495444 6.3725387424 6.6194085831 1.9375711461 5.6708002792 1.9375711461 4.1085779239 8.4407966681 0.8590907848 4.8057190498 2.4089229188 7.8356002595 5.8601418227 2.2688833085 7.0214593926 0 4.0059222145 3.0902700525 6.8996677009 2.8370069563 5.6303000819 3.1763254479 4.1085779239 3.0179497053 4.4562482667 3.3298377761 4.5315675091 0 2.6289899822 0 1.7298682015 9.6937711448 2.9227979755 1.4940056178 3.3298377761 9.5505305912 1.4940056178 5.4184060782 6.4534297877 5.4792653888 7.186608865 6.2189577172 2.8370069563 5.4009884053 3.8708866497 2.8370069563 8.8246091418 6.6777542935 4.5595276384 3.7741875733 0 8.2775788274 1.9375711461 3.826100933 1.2174451901 2.6289899822 0.8590907848 7.1834533371 2.2688833085 3.0902700525 4.5595276384 0 8.222850805 7.5049430304 2.7500940997 1.7298682015 6.6777542935 1.4940056178 1.2174451901 1.7298682015 6.3586650365 4.5932315957 0.8590907848 8.8480477231 1.843411131 1.4940056178 9.1986071607 4.3505864828 6.1391864007 1.7298682015 0.3669223557 0 2.5247053617 5.4315481439 3.961137181 3.9189689286 4.1085779239 9.8348943364 5.3757090305 5.9128891494 6.7385532992 4.0059222145 2.5247053617 1.2174451901 8.1554092076 0 2.3382872203 1.2174451901 2.6289899822 4.0059222145 5.4184060782 6.7040532327 6.1139915882 3.1763254479 1.2174451901 2.2688833085 2.8370069563 3.2561567236 5.6767547406 1.7298682015 4.903574468 6.5150780818 1.2174451901 0 0 0.3669223557 0 8.6722584967 5.8601418227 4.3896821884 1.2174451901 6.3725387424 3.6318427824 4.9530072852 9.0680828631 4.5111415135 0 5.0282929383 2.5247053617 0 7.3445852031 4.2562141762 5.1141086022 6.4250603513 2.7500940997 0.8590907848 0 2.5247053617 5.723113421 5.2619772323 2.8370069563 2.4089229188 5.5487634054 0.8590907848 0.3669223557 1.7298682015 4.0589098838 3.1763254479 3.1763254479 2.7500940997 3.1763254479 2.6289899822 4.2562141762 4.3505864828 1.7298682015 6.0700963934 4.9257049352 2.6289899822 2.7500940997 4.3038386153 6.7209969795 4.0589098838 4.1673244644 9.3960417924 6.1961129974 2.4089229188 0.8590907848 4.0589098838 5.5849156089 0 0 5.0048399636 3.5679957167 4.5595276384 0 1.2174451901 7.5496064534 5.6618737348 4.1841057232 0.3669223557 7.9501417881 1.2174451901 0.8590907848 0 3.724971191 3.5022313247 2.7500940997 0.8590907848 8.6244575314 9.5519023443 0 0.3669223557 5.7892936197 1.9375711461 0 4.9530072852 3.0902700525 4.2562141762 1.7298682015 2.4659392957 0.3669223557 1.4940056178 3.0902700525 7.3914927354 0.3669223557 5.6556290168 2.1206001986 5.1399713898 3.4535149149 2.2688833085 2.9227979755 5.3030154006 0.8590907848 2.2688833085 4.5315675091 1.4940056178 2.2688833085 1.4940056178 0.8590907848 0.3669223557 3.1763254479 3.679690836 4.0059222145 2.1206001986 6.5621169237 3.961137181 2.4089229188 2.7500940997 6.912237722 2.6289899822 3.679690836 0 1.2174451901 7.0345379395 2.5247053617 5.7620373957 3.4535149149 5.2450356059 6.0031234351 0.3669223557 5.8601418227 4.2562141762 4.3896821884 3.6318427824 7.4990259262 6.6194085831 4.4562482667 1.9375711461 2.1206001986 3.724971191 4.1085779239 0 3.7741875733 0 2.1206001986 7.3039533873 6.4153163951 1.4940056178 2.6289899822 0.8590907848 0.3669223557 0 3.1763254479 0 0.3669223557 1.2174451901 6.8507948787 5.7093292554 8.9912340123 10.3001751721 0.8590907848 4.6525493614 2.7500940997 5.7310215805 0.8590907848 2.1206001986 3.826100933 3.1763254479 0.8590907848 3.6318427824 5.8601418227 6.0965956732 2.8370069563 2.7500940997 5.090439931 10.9330486721 0.3669223557 1.2174451901 7.7250523083 0.3669223557 5.8277820553 1.2174451901 0.8590907848 5.5718966724 0.8590907848 5.4009884053 0 0.8590907848 5.466115914 5.9639884348 1.2174451901 7.0606854623 4.0059222145 1.7298682015 2.7500940997 5.6902441953 2.4089229188 4.6213412905 6.8996677009 2.9227979755 5.6902441953 0.3669223557 0 0 6.0965956732 1.2174451901 4.0059222145 2.2688833085 6.1139915882 3.1763254479 2.9227979755 1.4940056178 4.4224967685 1.7298682015 3.724971191 1.2174451901 1.2174451901 3.5022313247 5.5487634054 3.5679957167 4.7375252961 5.1614779747 0 2.6289899822 2.2688833085 1.4940056178 5.4184060782 0.8590907848 4.1841057232 2.1206001986 4.8057190498 4.9530072852 5.4922385974 4.3038386153 4.7660339436 5.0048399636 3.0902700525 5.4184060782 3.5679957167 0 0.3669223557 2.7500940997 5.5718966724 0 3.1763254479 3.679690836 5.6167044028 4.2562141762 3.826100933 2.2688833085 4.6213412905 5.6303000819 5.2619772323 3.3298377761 6.5787385129 6.1643246056 2.2688833085 2.6289899822 4.2562141762 7.7751854926 0.3669223557 0 3.826100933 2.5247053617 4.5111415135 0 3.1763254479 1.9375711461 7.6254529587 0.8590907848 3.4535149149 7.3615469292 0.8590907848 1.7298682015 4.8904017622 3.826100933 6.6866608672 4.2137984762 4.8300126562 2.6289899822 6.7717802425 1.9375711461 2.7500940997 4.4224967685 0.3669223557 1.9375711461 3.5679957167 3.8708866497 0.8590907848 8.4380883195 0.8590907848 0.3669223557 0.3669223557 3.4535149149 2.2688833085 1.9375711461 0.8590907848 0.3669223557 1.4940056178 2.7500940997 3.0179497053 10.0299214512 2.6289899822 2.7500940997 6.7385532992 5.6902441953 0.8590907848 9.0310300612 1.2174451901 1.7298682015 1.7298682015 4.5315675091 2.1206001986 4.9778203134 5.9128891494 7.3445852031 2.2688833085 0 4.9257049352 4.8300126562 3.0179497053 5.8398322652 0 1.7298682015 5.8043745896 1.6280731146 0 4.6525493614 3.1763254479 0 0.8590907848 2.1206001986 3.826100933 3.1763254479 6.4620194002 0.8590907848 3.961137181 1.7298682015 4.0059222145 1.7298682015 4.2562141762 3.3948458986 0 4.5595276384 3.0902700525 1.7298682015 0.3669223557 7.8608606159 7.488592433 0.8590907848 3.5022313247 3.1412197569 4.7156166374 9.8760939785 4.6213412905 4.0059222145 3.1763254479 2.2688833085 0.8590907848 4.0589098838 4.0059222145 7.4494952505 0.3669223557 4.7253043026 4.9257049352 0.8590907848 1.7298682015 0.3669223557 4.7375252961 3.6318427824 0 6.7898763947 0 0.3669223557 0 0.8590907848 4.3896821884 0 3.6318427824 4.6213412905 6.3725387424 4.5111415135 1.4940056178 2.4089229188 9.6794714999 3.7741875733 5.4922385974 3.0902700525 2.6289899822 0.8590907848 0.8590907848 5.8277820553 5.1141086022 0 1.2174451901 0 3.1763254479 4.6213412905 1.7298682015 0.3669223557 2.5247053617 1.2174451901 4.4858161705 0.3669223557 3.0179497053 5.6556290168 0.3669223557 5.3757090305 3.9189689286 6.4250603513 1.7298682015 1.4940056178 5.4315481439 1.4940056178 6.3532076525 4.7660339436 4.1447040227 2.5247053617 1.4940056178 2.4089229188 2.9227979755 3.1763254479 3.6318427824 5.1399713898 1.2174451901 3.1763254479 5.5626042241 0.8590907848 2.1206001986 4.5932315957 0 4.1841057232 4.5315675091 1.9375711461 2.2688833085 1.9375711461 3.5022313247 7.8201227985 0 3.9189689286 0 4.3505864828 2.1206001986 1.4940056178 5.8043745896 0 3.0902700525 6.0965956732 5.4499314613 3.2561567236 2.2688833085 0 0 0 2.1206001986 4.4224967685 5.3757090305 5.7892936197 1.7298682015 6.8565413059 6.7427759084 0.3669223557 1.7298682015 2.2688833085 2.2688833085 0.3669223557 1.7298682015 1.7298682015 3.5679957167 0 0.8590907848 3.8708866497 5.5849156089 5.2450356059 0.3669223557 0.8590907848 0 2.1206001986 3.3948458986 0.8590907848 5.7093292554 7.5668591567 5.090439931 5.0048399636 0 5.8162595257 2.2688833085 1.9375711461 6.1139915882 0 2.2688833085 0.8590907848 1.7298682015 3.2870015325 2.6289899822 5.2189236271 3.2561567236 6.6777542935 0.3669223557 4.1447040227 1.9375711461 5.7620373957 3.4226129634 1.7298682015 5.8043745896 0.3669223557 2.1206001986 3.9189689286 0 1.2174451901 0.8590907848 1.2174451901 0 5.6017012906 2.7500940997 0.8590907848 2.5247053617 0 2.1206001986 2.4089229188 2.1206001986 0.8590907848 3.0902700525 0 2.2688833085 5.1399713898 4.5932315957 0.3669223557 3.3298377761 3.3298377761 0 0 2.4089229188 4.3896821884 2.8370069563 2.1206001986 5.0446061489 0.3669223557 7.3348104802 3.1763254479 4.4224967685 0.8590907848 0 0.3669223557 3.724971191 0.3669223557 2.6289899822 3.724971191 1.4940056178 3.3948458986 2.4089229188 2.5247053617 0.8590907848 8.7305574874 3.3298377761 6.0831801215 0.3669223557 4.5805514441 4.1085779239 1.9375711461 5.2450356059 3.0902700525 1.2174451901 2.5247053617 2.6289899822 0 3.3948458986 3.8708866497 2.9227979755 0.8590907848 0.3669223557 2.4089229188 0 3.1763254479 2.1206001986 2.4089229188 5.3030154006 2.1206001986 3.4535149149 2.1206001986 0.3669223557 1.2174451901 0 0.3669223557 3.0902700525 5.0653196931 2.2688833085 1.9375711461 1.2174451901 2.9227979755 0 1.4940056178 2.9227979755 7.9956484506 1.4940056178 2.1206001986 0 3.3948458986 3.1763254479 3.961137181 4.4023292879 1.4940056178 1.2174451901 2.5247053617 5.3209067557 0 3.2561567236 4.2562141762 1.7298682015 5.8162595257 5.0048399636 4.4224967685 3.5679957167 4.6213412905 1.7298682015 1.7298682015 4.0589098838 2.4089229188 3.3298377761 1.7298682015 1.4940056178 0.8590907848 1.4940056178 5.5121018468 3.9406788053 0.8590907848 0 0.3669223557 1.4940056178 2.7500940997 0.8590907848 3.3298377761 4.8926366346 2.7500940997 2.4089229188 6.9315267964 4.0059222145 3.1763254479 3.5022313247 0.3669223557 3.0179497053 0 2.8370069563 1.7298682015 3.3948458986 3.3948458986 2.7500940997 1.9375711461 0 4.3505864828 2.1206001986 0 2.5247053617 2.2688833085 3.826100933 0 2.5247053617 3.5022313247 1.2174451901 1.7298682015 3.5679957167 1.7298682015 1.3702039601 2.1206001986 0.8590907848 1.7298682015 3.3298377761 1.9375711461 5.8720486981 4.5315675091 3.724971191 5.0048399636 1.4940056178 0.3669223557 0 6.1643246056 0.3669223557 4.3038386153 2.1206001986 5.3542220742 2.1206001986 3.0179497053 0.8590907848 0 3.0179497053 1.2174451901 3.9189689286 0 1.9375711461 9.2480424291 1.4940056178 4.3505864828 1.4940056178 0 5.9807251832 2.5247053617 0 1.7298682015 2.1206001986 0 0 0.8590907848 4.3896821884 2.1206001986 0.8590907848 4.6393451674 5.2189236271 5.8601418227 3.9189689286 3.2561567236 3.8708866497 0 2.1206001986 2.7500940997 2.1206001986 1.2174451901 2.2688833085 2.9227979755 3.6318427824 0.3669223557 1.4940056178 2.6289899822 0 0 1.7298682015 0 1.4940056178 3.0902700525 0.3669223557 1.4940056178 4.3896821884 0 0.8590907848 3.8708866497 0 1.9375711461 1.4940056178 0.3669223557 0 2.2688833085 5.2450356059 0.3669223557 1.9375711461 0 0.3669223557 2.5247053617 3.3948458986 1.7298682015 3.5679957167 0 5.6556290168 1.2174451901 0 2.1206001986 1.7298682015 0 1.7298682015 0 2.1206001986 5.0282929383 0 4.3505864828 0 3.5022313247 4.4562482667 2.5247053617 1.9375711461 2.5247053617 4.1841057232 0.6827437099 2.4089229188 1.3778517072 2.4089229188 2.4089229188 1.2174451901 7.7545722874 1.2174451901 0.3669223557 3.4535149149 3.6318427824 0.3669223557 2.2688833085 3.826100933 3.6318427824 3.2561567236 3.679690836 3.826100933 2.4089229188 3.1763254479 1.7298682015 1.9375711461 2.1206001986 2.2688833085 3.7741875733 3.8708866497 0 2.2688833085 2.1206001986 4.8545384776 2.1206001986 1.9375711461 2.2688833085 0 2.7500940997 6.4483552343 0 0 4.2562141762 0 0.3669223557 0.3669223557 2.4089229188 1.4940056178 3.2188051732 0.8590907848 3.6318427824 0.3669223557 5.3542220742 0 3.0179497053 0 0 0 0.8590907848 0 2.1206001986 3.6318427824 1.2174451901 0 0.3669223557 1.2174451901 2.2688833085 0.3669223557 0.3669223557 0 0.3669223557 0 3.0902700525 1.4940056178 0.8590907848 0.3669223557 2.4089229188 1.2174451901 0.8590907848 0.8590907848 1.2174451901 3.9189689286 1.2174451901 0 0.3669223557 0 0 1.2174451901 2.1206001986 3.0902700525 1.7298682015 1.4940056178 1.2174451901 3.7741875733 0.8590907848 3.1763254479 3.826100933 2.6289899822 3.0902700525 3.826100933 2.4089229188 0.3669223557 0.3669223557 3.0179497053 1.9375711461 1.4940056178 0.3669223557 5.2310597255 5.1614779747 1.7298682015 0.3669223557 0 3.6318427824 0 0 1.4940056178 3.2199510585 3.826100933 0 2.5247053617 0.3669223557 0.8590907848 3.2561567236 1.4940056178 3.0902700525 3.85384281 0.3669223557 4.0589098838 0 2.9227979755 0.3669223557 0.8590907848 0 2.8370069563 0 0.8590907848 1.7298682015 0 3.2878091066 0.8590907848 2.4089229188 2.8370069563 1.4940056178 4.7375252961 4.8300126562 4.0059222145 0.3669223557 0 2.1206001986 0.3669223557 5.2450356059 2.2688833085 1.9375711461 2.5247053617 1.2174451901 2.9227979755 5.6017012906 3.961137181 3.1763254479 0.8590907848 1.4940056178 0 0.3669223557 0 1.4940056178 3.3298377761 0.3669223557 0 3.5679957167 2.7500940997 1.7298682015 0 0 0.8590907848 2.3373159328 1.7298682015 0.8590907848 3.9189689286 0 1.7298682015 0.3669223557 0 1.9375711461 0 1.7298682015 1.7298682015 0.8590907848 1.9375711461 1.7298682015 3.9189689286 3.2561567236 1.7298682015 3.5022313247 1.7298682015 0.3669223557 0 2.5247053617 3.961137181 1.9375711461 1.7298682015 0 2.5247053617 2.8370069563 5.3390748699 0 1.0780901157 1.4940056178 1.2174451901 0.8590907848 0 0 0 5.5718966724 1.4940056178 1.9375711461 0.3669223557 0.3669223557 2.9227979755 2.1206001986 3.0902700525 0.3669223557 0 4.8300126562 0 2.5247053617 1.4940056178 5.2189236271 1.9375711461 0 0 2.1206001986 4.1085779239 3.5679957167 1.2174451901 0.3669223557 3.9189689286 1.4940056178 0 0 1.9375711461 0.3669223557 0.8590907848 4.0589098838 4.5932315957 1.4940056178 2.5247053617 2.1206001986 5.6017012906 0 0 5.8816207017 1.2174451901 0 0 4.3505864828 3.724971191 1.7298682015 1.7298682015 1.4940056178 9.2038169337 2.7500940997 2.5247053617 6.2076336813 1.7298682015 0.8590907848 1.2174451901 4.7375252961 1.4940056178 1.2174451901 2.6289899822 1.4940056178 2.2688833085 0 0.8590907848 2.2688833085 1.2174451901 1.2174451901 1.2174451901 2.4089229188 1.9375711461 1.7298682015 9.385546255 1.4940056178 0 1.9375711461 0.3669223557 0.8590907848 0.8590907848 0.8590907848 2.1206001986 0 2.5247053617 0 6.0831801215 0.3669223557 0.8590907848 0.8590907848 1.2174451901 1.4940056178 2.1206001986 0 3.0179497053 2.1206001986 1.2174451901 4.0059222145 0 0 3.0179497053 0 0 1.2174451901 0.3669223557 2.2688833085 5.5626042241 0 3.4535149149 4.1085779239 0.3669223557 0.3669223557 0.8590907848 2.8370069563 2.7500940997 0.8590907848 0.3669223557 0.3669223557 1.2174451901 3.7741875733 0.3669223557 2.4089229188 0 0.8590907848 3.0902700525 0 3.0179497053 0.8590907848 0.3669223557 0.8590907848 3.0179497053 0 2.1206001986 3.2561567236 2.6289899822 0.3669223557 1.7298682015 0 3.1763254479 2.8370069563 0 1.2174451901 1.9375711461 1.4940056178 0 4.5111415135 0.8590907848 3.0902700525 2.7500940997 4.0589098838 1.9375711461 2.1206001986 0.8590907848 3.1763254479 1.2174451901 1.2174451901 0.8590907848 3.5022313247 0 1.7298682015 0 1.4940056178 3.3948458986 0.3669223557 0.8590907848 0.3669223557 4.4858161705 0.3669223557 1.7298682015 3.826100933 0 0.8590907848 0.3669223557 1.7298682015 1.2174451901 4.3038386153 0.3669223557 2.1206001986 0 5.1141086022 1.4940056178 2.7500940997 0 0.3669223557 0 0.8590907848 3.6318427824 0 3.3948458986 0 0 2.8370069563 0 0.8590907848 0.3669223557 0 0 0.3669223557 0 0 1.4940056178 4.3505864828 1.9375711461 2.1206001986 2.4089229188 3.1763254479 3.7741875733 0.3669223557 1.4940056178 0.8590907848 2.1206001986 3.5679957167 2.5247053617 0 0.3669223557 1.7298682015 0 0.3669223557 3.3948458986 0 2.6289899822 0.8590907848 2.1206001986 0 0 3.5022313247 0.8590907848 2.5247053617 1.4940056178 1.2174451901 0.3669223557 0.3669223557 0 0 0.8590907848 0 0.3669223557 0 3.724971191 2.5247053617 0.8590907848 0 2.6289899822 1.9375711461 0.8590907848 2.6289899822 0.3669223557 2.5247053617 0 1.2174451901 2.2688833085 0 7.6679856479 2.5247053617 0 0.3669223557 2.1206001986 0.8590907848 2.9227979755 0.3669223557 4.2137984762 0.3669223557 4.1447040227 1.2174451901 0.3669223557 0 3.6318427824 0.8590907848 0.3669223557 0.3669223557 2.5247053617 0 1.2174451901 1.2174451901 2.5247053617 0 0 0 0.3669223557 0 0.3669223557 0.3669223557 0.8590907848 2.1206001986 3.2561567236 1.7298682015 0.3669223557 0 1.9375711461 0.8590907848 0.3669223557 2.6289899822 0 1.7298682015 6.4324319577 0 0.3669223557 0.3669223557 4.2562141762 3.1763254479 2.7500940997 2.8370069563 1.7298682015 0.3669223557 0 2.6289899822 2.2688833085 0 0.3669223557 3.6318427824 1.9375711461 2.7500940997 1.2174451901 1.9375711461 0 0.8590907848 0.8590907848 0 0.8590907848 0.3669223557 1.4940056178 0.8590907848 0.3669223557 1.7298682015 0.8590907848 4.6525493614 0.3669223557 1.2174451901 1.9375711461 0 2.1206001986 0.3669223557 3.7741875733 0 2.6289899822 0.8590907848 0 0.3669223557 2.6289899822 0.3669223557 2.1206001986 1.2174451901 0.3669223557 2.9227979755 1.3707416237 0 5.1141086022 2.7500940997 1.4940056178 1.2174451901 2.8370069563 0.3669223557 0 0 0 1.2174451901 0 2.6289899822 0 0 0 3.679690836 0.8590907848 0 0.8590907848 0.3669223557 0.8590907848 0.3669223557 0 0.3669223557 0 0 1.2174451901 1.7298682015 0.8590907848 0 0 0 2.1206001986 0.3669223557 0.3669223557 0.3669223557 1.7298682015 0 0 4.1085779239 0.3669223557 0.8590907848 1.7298682015 0 0.3669223557 0.8590907848 0 1.4940056178 0 0 2.4089229188 0 1.2174451901 0 0.8590907848 0 0.3669223557 0 0 0 0 0.8590907848 0 0.3669223557 0.3669223557 0.3669223557 0 0 1.7298682015 3.961137181 2.9227979755 0 0 1.4940056178 0 0 0 0 0 0 0 2.1206001986 1.2174451901 1.9375711461 0.3669223557 0 0 0 0.8590907848 0.3669223557 0.3669223557 0.3669223557 0.8590907848 0.3669223557 0.3669223557 0 0.8590907848 2.7500940997 0 0 0 0.8590907848 0 0 4.5785952964 0.3669223557 0 3.3948458986 0.3669223557 0.3669223557 2.2688833085 0.3669223557 1.4940056178 1.7298682015 2.6289899822 2.1206001986 0 0.8590907848 0 0 0 0 1.2174451901 0 1.7298682015 0.3669223557 0.8590907848 1.2174451901 1.4940056178 0 2.0462253739 2.1206001986 0 1.4940056178 0 0.8590907848 0 0 0 0 1.2174451901 5.5121018468 0 1.2174451901 0.3669223557 1.2174451901 0.3669223557 0 0.3669223557 0.8590907848 0.8590907848 0 1.4940056178 0.3669223557 0.8590907848 1.2174451901 0.3669223557 1.7298682015 0 3.1763254479 0.3669223557 0 0.3669223557 0 1.4940056178 1.4940056178 0 0 1.4940056178 0.8590907848 0.3669223557 0 0 0.3669223557 0 2.4089229188 0 0.8590907848 0 0.3669223557 0 4.3896821884 0.8590907848 0.8590907848 0.3669223557 0 0 0 0 0.3669223557 0 0 2.9227979755 0.8590907848 4.3896821884 0 0.8590907848 0 3.3298377761 0 0 1.2174451901 0.3669223557 0 0 0 0 0 0.8590907848 0.3669223557 0.3669223557 0.8590907848 0.8590907848 0.3669223557 0 2.6289899822 0 0 2.2688833085 0.8590907848 0.3669223557 2.1206001986 1.4940056178 0.3669223557 2.5247053617 1.9375711461 0.8590907848 4.5595276384 0.3669223557 1.2174451901 0 0 0.3669223557 0.3669223557 0 0.3669223557 0.3669223557 0 0 1.7298682015 1.9375711461 1.4940056178 0 0.8590907848 0 0.3669223557 0.3669223557 1.2174451901 1.4940056178 0 1.7298682015 1.2174451901 0 0 0.3669223557 0 0 1.2174451901 0 0.8590907848 0 0 0 0 4.6525493614 1.2174451901 0 0.8590907848 0 1.2174451901 0.3669223557 0 1.2174451901 0.3669223557 0 1.2174451901 0 0 0 0 0 0 0 0 0 2.1206001986 1.7298682015 3.5679957167 0.3669223557 0 0 0.8590907848 0.8590907848 0 0.8590907848 0 0 0 1.4940056178 0 2.5247053617 0 0 2.2688833085 2.4089229188 0.8590907848 0 0.3669223557 0 0 2.2688833085 0 1.2174451901 2.5247053617 2.8370069563 1.2174451901 0 0.3669223557 0.3669223557 0 0 0 0.3669223557 0 0 0 0 0 0.8590907848 0.8590907848 0.3669223557 0 0.3669223557 0 1.2174451901 0.8590907848 0.8590907848 0.3669223557 0 0 1.9375711461 0 0 6.5787385129 0 0 0 0.3669223557 2.1206001986 0 0 0 1.7298682015 5.2014103376 0 0 0 1.2174451901 0 0 1.2174451901 0.3669223557 0.8590907848 0.3669223557 0 1.2174451901 0 1.4940056178 0 0 0.3669223557 0 0 0 0.3669223557 0 1.2174451901 0.8590907848 0.3669223557 0 0.3669223557 0 0 1.9375711461 0 0 0.3669223557 0.8590907848 0 1.4940056178 1.9375711461 0 0.3669223557 0 0 0.3669223557 0 0 0 0 0.3669223557 0 0 0 0 0.3669223557 0 0 0 1.2174451901 1.7298682015 0.8590907848 0.3669223557 1.2174451901 0.8590907848 1.7298682015 0 1.4940056178 0 0.3669223557 0 0 1.2174451901 0 0 3.3948458986 0 0 0.3669223557 0 0.3669223557 1.2174451901 0 0.8590907848 0.3669223557 0 0.3669223557 0 0 0.8590907848 0 0.3669223557 0.3669223557 0 0 0 0 1.2174451901 0 0 0 0 0 0 0 0 0.8590907848 0.3669223557 0 0 0 0.3669223557 0.8590907848 0 0 0 0 0.681928353 1.2174451901 0 0 1.4940056178 3.1372642235 0 0 0 0 0.3669223557 0 1.4940056178 0 2.4089229188 0 0 3.3948458986 0 0 0 0 0.3669223557 0 0 0.3669223557 0.3669223557 0.3669223557 0 0 0 0 0 0 0 0.8590907848 0 0.3669223557 0 0.3669223557 0 0.8590907848 0 0 0 0 0 0 0.3669223557 0.8590907848 0 0 0 0.3669223557 0.1241498624 0 0.8590907848 2.7500940997 0 0.3669223557 0.3669223557 0 0.3669223557 0 1.4940056178 0 0 0 0 0 0 0.3669223557 0 0.3669223557 0 0 0 0 0 0 0.8590907848 0 0.8590907848 0.3669223557 1.2174451901 0.3669223557 0.3669223557 0.3669223557 2.7500940997 0 0 0 0 0 0 0.3669223557 0.3669223557 0 0.3669223557 0 0.8590907848 0 0.3669223557 0 0 0 1.4940056178 0 0 0 0 2.2688833085 0 0 0 0 0 0 0 0 0 0 0 0 1.9375711461 0 1.2174451901 0 0 0 0 0.3669223557 0 0 0.3669223557 0 0.8590907848 0 0 0 0.8590907848 0 0 0 0 0 2.2688833085 0 0 0.3669223557 0 1.4940056178 0.8590907848 0 1.2174451901 0 0 0 0 0.3669223557 0 0.8590907848 0.1333704247 0.3669223557 0 0 1.2174451901 0 1.2174451901 0 0 0.3669223557 0 0 0 0 0 0 0 1.2174451901 0 0.8590907848 0 0 0.3669223557 0 0 0.8590907848 0 0 0 0.3669223557 0 0.3669223557 0.3669223557 0.8590907848 0 0 0.8590907848 0 0.3669223557 1.9375711461 0 0 0.3669223557 0 0 0 0.8590907848 0 0 0.3669223557 0 0 8.6393281437 0 0 0 0 0 0 0 0 0 0.3669223557 0 0 0 1.4940056178 0 0 0 0.8590907848 0 0 0.8590907848 0 0 1.2174451901 0 0 2.8370069563 0 0.3669223557 0.1241498624 2.1206001986 0 3.2561567236 0 0.3669223557 0 0 0 0 0 0.8590907848 0 0 0 0 2.6289899822 0 0 0 0 0 0 0 0 0.3669223557 0 0 0.3669223557 0 0 0 1.2174451901 0 3.4535149149 0 0 0 0 0 0 2.8370069563 0 0 0 0 0 0 1.2174451901 0 0.3669223557 0 0 0 0 0 1.7298682015 0 0 0 0 1.2174451901 0 0 0 0 0 0 0 1.2174451901 0.3669223557 0 0.8590907848 0.3669223557 0.3669223557 0 0.3669223557 0.3669223557 0 0.3669223557 0 0 0 0 0 0 0 0 0 0 0 0 0 0 0.3669223557 0 0 0 0 0 0.8590907848 0 0 1.2174451901 0 0 0 0 0.3669223557 0 0 0.3669223557 0 0.3669223557 0 0 0 0 0 0 0 0 0 0.8590907848 0.3669223557 0 0 0.3669223557 0 0 0 0 0 0 0 0 0 0.8590907848 0 0.3669223557 0 0 0.3669223557 0 0.8590907848 1.7298682015 0.3669223557 0.8590907848 0 0 0 0 0 0 0 0.3669223557 0.8590907848 0 0.3669223557 0 0 0.3669223557 0 0 0 0.3669223557 0 0 1.9375711461 0.3669223557 0 0 0 0 0 0 0 0 0 0 0 0 0 0 0 1.4940056178 0.6904457756 0 0 0.3669223557 0 0.3669223557 0 0.8590907848 0.8590907848 0 0 1.2174451901 0.3669223557 0 0 0.8590907848 0.3669223557 0 0 0 0.3669223557 0 1.2174451901 0 0 0 0.3669223557 0 0 0 0 0.3669223557 0 0.3669223557 0 0 0 0 0 0 0 0 0.8590907848 0 0 0 1.9375711461 0.8590907848 0 0 0 0 0 0 0 0.3669223557 0 0 0 0 1.2174451901 0 0 0 0.3669223557 0 0 0 0.8590907848 1.0826490406 0 0 0.8590907848 0 0 0.3669223557 0 0 0 1.2174451901 0 0.3669223557 0 0.8590907848 0 0 0.3669223557 0 0 0 0.3669223557 0 0.3669223557 0 0 0 0 0.3669223557 0.3669223557 0 0 0 0 0.3669223557 0 0 0 0 0 0.8590907848 0 0 0 0 2.6289899822 0 0 3.5022313247 0 0 0.3669223557 0 0 0.3669223557 0.3669223557 0 0 0 0 0 0 0 0 0 0 0 0.3669223557 0.3669223557 0.3669223557 0 0 0.3669223557 0 0 0 0.3669223557 0 0 0 0 0 0 0 0 0 0.3669223557 0 0 0 0 0 0 0 0 0.3669223557 0 0 0 0 0 0.3669223557 0 0 0.3669223557 0 0 0.3669223557 0 1.7298682015 0 0 0 0 0 0 0 0 0 0 0 0 0 1.4940056178 0.3669223557 0 0 0.3669223557 0.8590907848 0 0 0 0 0 0 0 0 0.3669223557 0.8590907848 0 0 0.3669223557 0.3669223557 0.8590907848 0 0.3669223557 0 0.3669223557 0 0 0 0 0 0 0 0.3669223557 0.3669223557 0.3669223557 0.8590907848 0 0 0 0 0.3669223557 0 0 0 0.8590907848 0 0 0.8590907848 0 0.3669223557 0 0.8590907848 0 0 0 0.3669223557 0 0 0 0 0.3669223557 0 0 0.3669223557 0 0 0 0 0 0 0 0 0 0 0 0.3669223557 0 0.3669223557 0 0 0 0.8590907848 0 0.8590907848 0.3669223557 0.8590907848 0 0 0 0 1.7298682015 0 0 0 0 0 0 0 0.3669223557 0.3669223557 0 0 0 0 0 0 0 2.4089229188 0 0 0 0 0 0 0 0 0 0 0 0 0 0 0 0 0.8590907848 0 0 0 0.3669223557 0 0 0 0 0 0 0 1.4940056178 0 0.3669223557 0 0 0.8590907848 0 0 0 0 0.3669223557 0 0 0 0.3669223557 0 0 0 0 0 0 0 0 0 0 0 0 0 0 0 0 0 0 0 0 0 0 0 0.3669223557 0 0 0 0 0.3669223557 0.3669223557 2.4089229188 0 0 0 0.3669223557 0.3669223557 0 0 0.8590907848 0 0 0.3669223557 0.3669223557 0.3669223557 0 0.3669223557 0.3669223557 1.7298682015 0 0 0 0.3669223557 0.3669223557 0.3669223557 0.3669223557 0 0 0 0 0 0 0 0 0 0 0.3669223557 0 0 0 0 0 0 0 0 0 0.8590907848 0 0 0 0 0 0.3669223557 0 0.3669223557 0 0 0 0 0 0 0.3669223557 0.3669223557 0 0 0 0 0 0 0.8590907848 0 0 0 0.3669223557 0 0 0 0 0 0 0.3669223557 0 0 0 0 0.3669223557 0.3669223557 0 0 0 0 0 0 0 0 0 0 0 0.3669223557 0 0 0 0 0 0 0 0.3669223557 0 0 0 0 0 0 0 0 0 0 0 0 0 0 0 0 0 0 0 0 0 0.8590907848 0 0 0 0 0 0 0 0.3669223557 0 0 0 0 0 0 0 0 0 0 0 1.2174451901 0 0 0 0 0.3669223557 0 0 0 0 0 0 0 2.2688833085 0.3669223557 0 0 0.3669223557 0 0 0 0 0.3669223557 0 0 0 0 0 0 0 0 0 0 0 0 0.8590907848 0 0 0.3669223557 0.8590907848 0.3669223557 0 0 0 1.2174451901 0 0 0 0 0 0.3669223557 0.3669223557 0 0 0.8590907848 0 0 0 0 0 0 0 0 0 0 2.6289899822 0.3669223557 0 0 0 0 0 0.8590907848 0 0 0.3669223557 0 0 0.3669223557 0 0 0 0.3669223557 1.2174451901 0 0 0 0 0.3669223557 0 0 0.1310877463 0 0.8590907848 0 0 0 0 0.3669223557 0 0 0 0 0 0.3669223557 0 0 0 0 0 0.8590907848 0 0 0.3669223557 0 0 0 0 0 0 0 0 0 0 0.3669223557 0 0 0 0 0 0 0.3669223557 0 0.3669223557 0 0 0.3669223557 0 0.3669223557 0 0 0 0 0 0 0 0 0 0 0 0 0 0 0 0 0 0.8590907848 0 0 0.3669223557 0 0.3669223557 1.2174451901 0.3669223557 0 0 0 0 0 0 0 0 0 0.3669223557 0 0.3669223557 0 0 0 0 0 0 0 0 0 0 0 0 0 0.3669223557 0 0 0 0.3669223557 0 0 0 0 0 0 0 0 0.3669223557 0.3669223557 0 1.4940056178 0.3669223557 0 0 0 0 0 0 0 0.3669223557 0 0 0 0 0.3669223557 0 0 0 0 0 0 0 0.3669223557 0 0 0 0 0 0 0 0 0 0 0 0 0 0 0 0 0 0 0 0.8590907848 0.3669223557 0 0 0 0 0 0 0 1.8425570991 0 0 0.3669223557 0 0 0 0 0 0 0 0 0 0 0 0
TCGA-AB-2816-03 0 0 0 0 0 0 0 0 0 0 0 0 0 0 0 0 0 0 0 0 0 0 0 0 0 0 0 0 0 0 0 0 0 0 0 0 0 0 0 0 0 0 0 0 0 0 0 0 0 0 0 0 0 0 0 0 0 0 0 0 0 0 0 0 0 0 0 0 0 0 0 0 0 0 0 0 0 0 0 0 0 0 0 0 0 0 0 0 0 0 0 0 0 0 0 0 0 0 0 0 0 0 0 0 0 0 0 0 0 0 0 0 0 0 0 0 0 0 0 0 0 0 0 0 0 0 0 0 0 0 0 0 0 0 0 0 0 0 0 0 0 0 0 0 0 0 0 0 0 0 0 0 0 0 0 0 0 0 0 0 0 0 0 0 0 0 0 0 0 0 0 0 0 0 0 0 0 0 0 0 0 0 0 0 0 0 0 0 0 0 0 0 0 0 0 0 0 0 0 0 0 0 0 0 0 0 0 0 0 0 0 0 0 0 0 0 0 0 0 0 0 0 0 0 0 0 0 0 0 0 0 0 0 0 0 0 0 0 0 0 0 0 1 0 0 0 0 0 0 0 0 1 1 1 5.4126181171 0.0237078384 9.2278593519 7.8033840558 0.0237078384 5.5035423677 5.4391403779 0.0237078384 0.0237078384 6.2302174153 0.0237078384 0.0237078384 5.659456297 9.3779367388 5.5922135962 5.8377659776 3.3759279037 0.0237078384 4.5372000473 7.9599098153 6.2498626611 0.0237078384 8.1652180877 5.7506690945 5.5444337294 3.6386800992 3.130882128 0.0237078384 7.3191329871 3.5151153325 9.4526236477 6.8334819741 7.4164116804 9.7459517097 0.0237078384 4.7304028874 3.3759279037 7.7476263696 8.359465705 0.0237078384 0.0237078384 0.0237078384 0.0237078384 4.2179428761 4.6413240656 0.0237078384 0.0237078384 9.5497507252 0.0237078384 7.5191821929 7.5292158339 4.1102505969 7.7778414545 10.5883449026 0.0237078384 0.0237078384 5.4616570192 7.0355828325 0.0237078384 0.0237078384 0.0237078384 10.518037392 0.0237078384 0.0237078384 0.0237078384 0.0237078384 8.9957908453 8.4837571263 0.0237078384 0.0237078384 4.9978088204 0.0237078384 0.0237078384 3.5151153325 5.8377659776 0.0237078384 6.8006988607 0.0237078384 9.454885743 4.9372720477 6.1506815207 0.0237078384 4.4196689238 4.6413240656 3.8787087309 0.0237078384 6.5526884232 7.502371959 0.0237078384 0.0237078384 0.0237078384 5.7506690945 8.5560111826 5.0480635703 0.0237078384 9.4711187281 0.0237078384 3.3759279037 2.8305205339 3.3759279037 0.0237078384 0.0237078384 0.0237078384 0.0237078384 3.6386800992 3.130882128 4.2179428761 0.0237078384 5.6297236364 6.1165774241 6.303423973 6.9979580908 6.9677905968 0.0237078384 10.3313506845 9.3524793568 8.4120711832 3.0060215091 3.5151153325 0.0237078384 5.5444337294 7.2393875198 0.0237078384 4.2179428761 0.0237078384 9.6187902145 0.0237078384 7.3417975152 3.5151153325 0.0237078384 4.811636292 0.0237078384 7.0669241897 7.4497584267 2.8305205339 0.0237078384 0.0237078384 2.8305205339 0.0237078384 6.5155520022 0.0237078384 0.0237078384 3.997259118 4.6413240656 0.0237078384 4.2179428761 4.5372000473 6.2302174153 7.1888592616 0.0237078384 11.6985402393 6.4554130529 3.130882128 0.0237078384 4.2179428761 4.8798350844 0.0237078384 0.0237078384 0.0237078384 0.0237078384 4.6413240656 0.0237078384 4.7304028874 0.0237078384 3.0060215091 4.811636292 0.0237078384 0.0237078384 5.4126181171 0.0237078384 0.0237078384 2.8305205339 0.0237078384 0.0237078384 10.7967179108 7.6857800928 6.5723502695 0.0237078384 4.5372000473 4.3203056938 5.2200345827 6.5526884232 6.4554130529 0.0237078384 0.0237078384 0.0237078384 0.0237078384 0.0237078384 4.2179428761 3.2537736002 2.8305205339 3.8787087309 0.0237078384 0.0237078384 4.1102505969 0.0237078384 6.8489252646 0.0237078384 7.2872733385 8.6039574063 0.0237078384 6.4303356133 5.160899559 0.0237078384 0.0237078384 6.6943942595 0.0237078384 0.0237078384 4.3203056938 0.0237078384 4.8798350844 5.0480635703 0.0237078384 4.9978088204 4.7304028874 5.4126181171 6.4025433811 9.1590181864 0.0237078384 3.130882128 0.0237078384 0.0237078384 3.5151153325 0.0237078384 8.7913516959 0.0237078384 4.5372000473 6.648137533 0.0237078384 5.7921394846 2.8305205339 3.5151153325 5.7042950544 0.0237078384 9.9682630795 0.0237078384 4.811636292 6.1506815207 0.0237078384 0.0237078384 6.0819297786 0.0237078384 5.1034133955 7.2741739346 0.0237078384 0.0237078384 6.4303356133 4.1102505969 0.0237078384 3.2537736002 3.130882128 0.0237078384 3.130882128 0.0237078384 3.3759279037 2.8305205339 4.8798350844 0.0237078384 8.0679364269 8.3085986438 0.0237078384 3.2537736002 0.0237078384 6.9447966039 0.0237078384 0.0237078384 4.9978088204 0.0237078384 8.7682001483 0.0237078384 5.8377659776 9.8539498468 9.0892151068 3.130882128 0.0237078384 3.6386800992 0.0237078384 3.7574387319 3.2537736002 0.0237078384 4.4196689238 3.0060215091 0.0237078384 3.3759279037 10.7565534954 3.7574387319 4.6413240656 3.5151153325 0.0237078384 0.0237078384 0.0237078384 8.0195717953 3.7574387319 0.0237078384 3.997259118 0.0237078384 0.0237078384 7.114417667 3.6386800992 0.0237078384 3.7574387319 4.1102505969 0.0237078384 5.3214856596 7.4682623425 0.0237078384 0.0237078384 0.0237078384 4.3203056938 0.0237078384 5.0480635703 2.8305205339 0.0237078384 8.1315358582 0.0237078384 9.7131881333 0.0237078384 0.0237078384 6.7584701133 0.0237078384 0.0237078384 4.6413240656 4.7304028874 0.0237078384 0.0237078384 4.1102505969 4.6413240656 5.4616570192 4.9372720477 6.1506815207 8.0053900277 0.0237078384 7.3552312707 0.0237078384 5.1034133955 5.659456297 10.8102976702 4.9372720477 6.303423973 6.7148495877 8.8768832995 3.2537736002 0.0237078384 5.8964831226 4.3203056938 0.0237078384 0.0237078384 0.0237078384 0.0237078384 0.0237078384 5.8714650418 3.7574387319 6.1165774241 3.997259118 0.0237078384 0.0237078384 0.0237078384 7.8510405704 6.9677905968 4.4196689238 0.0237078384 0.0237078384 0.0237078384 0.0237078384 0.0237078384 7.3191329871 4.5372000473 6.9447966039 0.0237078384 3.997259118 0.0237078384 3.5151153325 3.130882128 3.3759279037 0.0237078384 3.6386800992 0.0237078384 4.5372000473 5.2795140005 0.0237078384 0.0237078384 3.5151153325 6.7584701133 3.2537736002 0.0237078384 3.2537736002 0.0237078384 0.0237078384 0.0237078384 2.8305205339 0.0237078384 0.0237078384 6.303423973 0.0237078384 7.48234125 0.0237078384 2.8305205339 0.0237078384 0.0237078384 0.0237078384 0.0237078384 0.0237078384 3.7574387319 0.0237078384 0.0237078384 0.0237078384 3.997259118 0.0237078384 0.0237078384 4.5372000473 0.0237078384 0.0237078384 0.0237078384 3.2537736002 6.7148495877 3.997259118 0.0237078384 0.0237078384 3.5151153325 3.3759279037 0.0237078384 0.0237078384 0.0237078384 7.4497584267 4.5372000473 4.5372000473 0.0237078384 0.0237078384 0.0237078384 0.0237078384 0.0237078384 0.0237078384 0.0237078384 0.0237078384 6.3318619629 4.4196689238 0.0237078384 0.0237078384 6.6250322571 0.0237078384 8.0679364269 5.4616570192 4.1102505969 0.0237078384 0.0237078384 0.0237078384 0.0237078384 0.0237078384 0.0237078384 0.0237078384 0.0237078384 4.1102505969 3.5151153325 4.4196689238 4.7304028874 0.0237078384 0.0237078384 5.9355597475 0.0237078384 7.6654901404 0.0237078384 0.0237078384 6.1772336249 0.0237078384 0.0237078384 0.0237078384 0.0237078384 0.0237078384 0.0237078384 0.0237078384 6.2750377595 3.130882128 0.0237078384 4.1102505969 5.8964831226 6.9979580908 0.0237078384 0.0237078384 0.0237078384 3.8787087309 0.0237078384 0.0237078384 3.2537736002 0.0237078384 9.8909812829 5.2795140005 0.0237078384 0.0237078384 0.0237078384 0.0237078384 0.0237078384 6.0819297786 0.0237078384 0.0237078384 5.7506690945 3.130882128 0.0237078384 0.0237078384 0.0237078384 4.9372720477 4.4196689238 0.0237078384 0.0237078384 4.8798350844 0.0237078384 7.9642349192 5.7042950544 5.7921394846 0.0237078384 0.0237078384 5.2795140005 4.3203056938 0.0237078384 8.6913742154 6.0819297786 5.4126181171 3.3759279037 4.9372720477 0.0237078384 0.0237078384 3.8787087309 3.3759279037 0.0237078384 0.0237078384 0.0237078384 3.6386800992 4.7304028874 0.0237078384 0.0237078384 4.6413240656 2.8305205339 0.0237078384 0.0237078384 0.0237078384 4.3203056938 0.0237078384 0.0237078384 0.0237078384 0.0237078384 0.0237078384 3.8787087309 0.0237078384 0.0237078384 5.3619972658 0.0237078384 0.0237078384 6.37799061 0.0237078384 5.4616570192 0.0237078384 5.3214856596 0.0237078384 0.0237078384 0.0237078384 3.5151153325 0.0237078384 3.130882128 0.0237078384 2.8305205339 0.0237078384 3.5151153325 0.0237078384 0.0237078384 5.0480635703 0.0237078384 0.0237078384 0.0237078384 4.7304028874 0.0237078384 4.811636292 0.0237078384 5.7506690945 9.0307306505 0.0237078384 0.0237078384 0.0237078384 0.0237078384 3.5151153325 4.3203056938 0.0237078384 6.2750377595 0.0237078384 3.997259118 0.0237078384 0.0237078384 3.0060215091 7.3903592283 0.0237078384 5.9713721467 0.0237078384 0.0237078384 0.0237078384 0.0237078384 0.0237078384 2.8305205339 6.9287053547 3.8787087309 0.0237078384 4.8798350844 0.0237078384 0.0237078384 0.0237078384 3.5151153325 0.0237078384 2.8305205339 0.0237078384 4.4196689238 0.0237078384 0.0237078384 2.8305205339 0.0237078384 5.7506690945 0.0237078384 4.2179428761 0.0237078384 0.0237078384 3.8787087309 0.0237078384 3.997259118 3.3759279037 4.1102505969 4.1102505969 0.0237078384 0.0237078384 6.37799061 4.1102505969 4.8798350844 2.8305205339 0.0237078384 0.0237078384 0.0237078384 0.0237078384 4.3203056938 0.0237078384 0.0237078384 0.0237078384 0.0237078384 5.2200345827 11.1989742554 8.1783851393 0.0237078384 0.0237078384 0.0237078384 0.0237078384 0.0237078384 0.0237078384 3.997259118 0.0237078384 0.0237078384 4.7304028874 0.0237078384 7.4292955243 7.6962906642 0.0237078384 3.6386800992 4.1102505969 0.0237078384 0.0237078384 0.0237078384 0.0237078384 5.8964831226 3.5151153325 0.0237078384 0.0237078384 7.7353260646 0.0237078384 0.0237078384 4.2179428761 4.3203056938 0.0237078384 0.0237078384 6.0078603511 0.0237078384 0.0237078384 5.1034133955 0.0237078384 0.0237078384 0.0237078384 0.0237078384 0.0237078384 3.7574387319 4.7304028874 5.1034133955 0.0237078384 5.160899559 0.0237078384 0.0237078384 0.0237078384 0.0237078384 0.0237078384 0.0237078384 6.6074374118 3.0060215091 0.0237078384 4.1102505969 0.0237078384 0.0237078384 0.0237078384 0.0237078384 3.130882128 0.0237078384 0.0237078384 0.0237078384 0.0237078384 0.0237078384 0.0237078384 3.997259118 2.8305205339 4.2179428761 0.0237078384 5.2200345827 3.5151153325 3.5151153325 2.8305205339 0.0237078384 0.0237078384 0.0237078384 3.130882128 0.0237078384 6.4781895005 0.0237078384 5.160899559 0.0237078384 0.0237078384 4.9372720477 4.3203056938 0.0237078384 0.0237078384 6.1165774241 0.0237078384 3.6386800992 5.160899559 0.0237078384 0.0237078384 0.0237078384 0.0237078384 0.0237078384 0.0237078384 0.0237078384 0.0237078384 4.5372000473 3.2537736002 0.0237078384 0.0237078384 0.0237078384 0.0237078384 0.0237078384 3.6386800992 4.5372000473 0.0237078384 0.0237078384 5.3214856596 5.3214856596 0.0237078384 0.0237078384 0.0237078384 0.0237078384 4.9372720477 0.0237078384 0.0237078384 4.7304028874 0.0237078384 0.0237078384 0.0237078384 9.6432284089 0.0237078384 0.0237078384 4.7738828748 7.3191329871 0.0237078384 0.0237078384 6.6943942595 0.0237078384 3.5151153325 0.0237078384 0.0237078384 0.0237078384 3.3759279037 4.9372720477 0.0237078384 6.6074374118 0.0237078384 7.7476263696 0.0237078384 0.0237078384 0.0237078384 5.5444337294 4.6413240656 0.0237078384 0.0237078384 0.0237078384 4.5372000473 0.0237078384 3.997259118 4.9978088204 4.4196689238 0.0237078384 6.0078603511 6.8649455062 0.0237078384 7.8875814541 0.0237078384 0.0237078384 0.0237078384 0.0237078384 0.0237078384 4.3203056938 6.2032285971 5.4126181171 0.0237078384 0.0237078384 7.3295702956 4.9978088204 0.0237078384 0.0237078384 0.0237078384 0.0237078384 3.5151153325 0.0237078384 0.0237078384 7.0600268728 0.0237078384 0.0237078384 0.0237078384 0.0237078384 0.0237078384 0.0237078384 2.8305205339 4.8798350844 0.0237078384 0.0237078384 5.160899559 3.2537736002 0.0237078384 0.0237078384 3.5151153325 0.0237078384 0.0237078384 0.0237078384 3.8787087309 4.2179428761 7.9030472623 0.0237078384 0.0237078384 0.0237078384 0.0237078384 7.1283144243 0.0237078384 3.8787087309 0.0237078384 0.0237078384 5.7042950544 0.0237078384 7.3295702956 4.2179428761 0.0237078384 3.997259118 4.3203056938 3.8787087309 0.0237078384 0.0237078384 0.0237078384 0.0237078384 0.0237078384 3.7574387319 0.0237078384 0.0237078384 0.0237078384 0.0237078384 0.0237078384 0.0237078384 6.303423973 5.3619972658 4.1102505969 5.2795140005 0.0237078384 2.8305205339 7.2607042487 3.3759279037 4.5372000473 0.0237078384 0.0237078384 0.0237078384 0.0237078384 4.2179428761 3.3759279037 0.0237078384 0.0237078384 0.0237078384 6.4303356133 0.0237078384 0.0237078384 0.0237078384 3.5151153325 0.0237078384 0.0237078384 3.3759279037 3.0060215091 5.160899559 4.6413240656 0.0237078384 0.0237078384 5.7042950544 0.0237078384 3.2537736002 3.7574387319 0.0237078384 3.5151153325 9.1143702825 0.0237078384 0.0237078384 0.0237078384 0.0237078384 5.4126181171 4.4196689238 0.0237078384 0.0237078384 0.0237078384 6.6250322571 0.0237078384 0.0237078384 0.0237078384 4.5372000473 2.8305205339 0.0237078384 4.6413240656 0.0237078384 0.0237078384 4.7304028874 0.0237078384 6.4781895005 0.0237078384 3.5151153325 4.4196689238 3.8787087309 0.0237078384 0.0237078384 3.130882128 0.0237078384 0.0237078384 5.9355597475 6.0078603511 0.0237078384 4.6413240656 0.0237078384 0.0237078384 0.0237078384 0.0237078384 0.0237078384 3.5151153325 4.4196689238 0.0237078384 0.0237078384 8.2580090424 0.0237078384 0.0237078384 3.3759279037 0.0237078384 0.0237078384 0.0237078384 0.0237078384 0.0237078384 0.0237078384 0.0237078384 3.997259118 5.5035423677 3.7574387319 0.0237078384 0.0237078384 0.0237078384 4.9978088204 0.0237078384 0.0237078384 0.0237078384 7.2023194112 7.1762699651 0.0237078384 0.0237078384 5.0480635703 0.0237078384 0.0237078384 4.811636292 0.0237078384 0.0237078384 0.0237078384 6.3553580174 0.0237078384 0.0237078384 0.0237078384 0.0237078384 3.2537736002 0.0237078384 0.0237078384 0.0237078384 0.0237078384 5.027074462 0.0237078384 2.8305205339 0.0237078384 0.0237078384 3.6386800992 0.0237078384 3.2537736002 0.0237078384 0.0237078384 3.2537736002 0.0237078384 0.0237078384 5.8377659776 0.0237078384 0.0237078384 0.0237078384 0.0237078384 0.0237078384 0.0237078384 0.0237078384 0.0237078384 0.0237078384 0.0237078384 3.130882128 0.0237078384 0.0237078384 0.0237078384 0.0237078384 0.0237078384 3.8787087309 3.7574387319 2.8305205339 0.0237078384 0.0237078384 0.0237078384 6.0488502097 0.0237078384 5.3214856596 4.4196689238 5.0480635703 0.0237078384 3.8787087309 0.0237078384 4.7304028874 4.5372000473 0.0237078384 0.0237078384 4.8798350844 5.659456297 0.0237078384 10.2715797009 0.0237078384 0.0237078384 0.0237078384 3.7574387319 3.7574387319 0.0237078384 0.0237078384 4.3203056938 3.3759279037 3.5151153325 2.8305205339 0.0237078384 0.0237078384 3.3759279037 0.0237078384 6.2750377595 0.0237078384 0.0237078384 0.0237078384 0.0237078384 0.0237078384 0.0237078384 3.130882128 4.9978088204 0.0237078384 3.6386800992 0.0237078384 0.0237078384 0.0237078384 3.7574387319 0.0237078384 3.997259118 0.0237078384 0.0237078384 0.0237078384 5.2200345827 0.0237078384 0.0237078384 0.0237078384 4.2179428761 0.0237078384 0.0237078384 0.0237078384 4.5372000473 0.0237078384 0.0237078384 0.0237078384 0.0237078384 0.0237078384 0.0237078384 5.2795140005 0.0237078384 0.0237078384 0.0237078384 0.0237078384 3.6386800992 0.0237078384 5.1034133955 0.0237078384 3.3759279037 3.3759279037 5.0480635703 0.0237078384 0.0237078384 5.3619972658 0.0237078384 0.0237078384 0.0237078384 0.0237078384 7.8510405704 3.8787087309 3.0060215091 0.0237078384 0.0237078384 0.0237078384 4.8798350844 0.0237078384 4.6413240656 0.0237078384 0.0237078384 3.0060215091 5.9355597475 0.0237078384 4.1102505969 0.0237078384 2.8305205339 0.0237078384 0.0237078384 3.3759279037 0.0237078384 2.8305205339 0.0237078384 0.0237078384 0.0237078384 0.0237078384 0.0237078384 0.0237078384 0.0237078384 0.0237078384 0.0237078384 0.0237078384 0.0237078384 3.130882128 0.0237078384 3.5151153325 0.0237078384 3.130882128 0.0237078384 2.7366701867 0.0237078384 0.0237078384 5.160899559 3.8787087309 0.0237078384 0.0237078384 4.6413240656 0.0237078384 0.0237078384 0.0237078384 0.0237078384 0.0237078384 6.6074374118 3.0060215091 0.0237078384 0.0237078384 3.8787087309 0.0237078384 3.7574387319 0.0237078384 3.8787087309 5.1034133955 0.0237078384 0.0237078384 0.0237078384 0.0237078384 4.7304028874 0.0237078384 4.9978088204 0.0237078384 0.0237078384 0.0237078384 0.0237078384 0.0237078384 0.0237078384 5.1034133955 0.0237078384 5.2200345827 4.4196689238 0.0237078384 4.4196689238 0.0237078384 0.0237078384 6.0078603511 6.6943942595 0.0237078384 0.0237078384 3.8787087309 0.0237078384 0.0237078384 5.1034133955 0.0237078384 4.4196689238 0.0237078384 4.3203056938 0.0237078384 0.0237078384 4.4196689238 6.8006988607 0.0237078384 0.0237078384 0.0237078384 0.0237078384 0.0237078384 3.7574387319 0.0237078384 4.2179428761 0.0237078384 0.0237078384 0.0237078384 0.0237078384 0.0237078384 0.0237078384 0.0237078384 0.0237078384 0.0237078384 5.8377659776 0.0237078384 0.0237078384 0.0237078384 0.0237078384 0.0237078384 0.0237078384 4.9978088204 0.0237078384 3.0060215091 0.0237078384 5.8377659776 0.0237078384 0.0237078384 2.8305205339 0.0237078384 0.0237078384 0.0237078384 0.0237078384 3.8787087309 0.0237078384 0.0237078384 5.3619972658 0.0237078384 0.0237078384 0.0237078384 3.5151153325 0.0237078384 2.8305205339 0.0237078384 0.0237078384 0.0237078384 0.0237078384 0.0237078384 0.0237078384 0.0237078384 3.8787087309 0.0237078384 0.0237078384 4.6413240656 0.0237078384 0.0237078384 2.8305205339 3.2537736002 3.8787087309 0.0237078384 3.997259118 0.0237078384 0.0237078384 0.0237078384 0.0237078384 0.0237078384 0.0237078384 0.0237078384 0.0237078384 3.3759279037 0.0237078384 3.0060215091 0.0237078384 3.3759279037 2.8305205339 0.0237078384 3.8787087309 0.0237078384 4.5372000473 6.8984592746 0.0237078384 0.0237078384 0.0237078384 0.0237078384 0.0237078384 0.0237078384 3.0060215091 0.0237078384 3.7574387319 0.0237078384 0.0237078384 0.0237078384 4.7304028874 0.0237078384 2.8305205339 3.0060215091 0.0237078384 0.0237078384 3.3759279037 0.0237078384 0.0237078384 0.0237078384 0.0237078384 4.2179428761 0.0237078384 4.1102505969 0.0237078384 0.0237078384 0.0237078384 0.0237078384 3.0060215091 0.0237078384 3.997259118 0.0237078384 0.0237078384 0.0237078384 0.0237078384 3.130882128 0.0237078384 0.0237078384 0.0237078384 0.0237078384 0.0237078384 0.0237078384 4.1102505969 0.0237078384 0.0237078384 0.0237078384 0.0237078384 0.0237078384 0.0237078384 0.0237078384 0.0237078384 3.130882128 0.0237078384 4.8798350844 6.5330654982 0.0237078384 0.0237078384 0.0237078384 0.0237078384 0.0237078384 0.0237078384 0.0237078384 0.0237078384 4.6413240656 4.3203056938 0.0237078384 6.1165774241 0.0237078384 0.0237078384 0.0237078384 0.0237078384 0.0237078384 0.0237078384 0.0237078384 0.0237078384 0.0237078384 0.0237078384 4.5372000473 0.0237078384 0.0237078384 0.0237078384 5.0480635703 0.0237078384 0.0237078384 4.3203056938 4.7304028874 0.0237078384 4.5372000473 0.0237078384 0.0237078384 3.7574387319 0.0237078384 0.0237078384 0.0237078384 0.0237078384 0.0237078384 5.8173044667 0.0237078384 0.0237078384 0.0237078384 0.0237078384 6.9677905968 5.160899559 0.0237078384 0.0237078384 0.0237078384 0.0237078384 0.0237078384 0.0237078384 2.8305205339 0.0237078384 2.8305205339 3.997259118 0.0237078384 0.0237078384 3.7574387319 3.3759279037 0.0237078384 3.7574387319 3.5151153325 0.0237078384 0.0237078384 0.0237078384 0.0237078384 0.0237078384 0.0237078384 0.0237078384 0.0237078384 0.0237078384 0.0237078384 0.0237078384 4.7304028874 0.0237078384 0.0237078384 0.0237078384 4.2179428761 0.0237078384 4.6413240656 0.0237078384 0.0237078384 0.0237078384 0.0237078384 0.0237078384 0.0237078384 0.0237078384 0.0237078384 0.0237078384 0.0237078384 3.0060215091 0.0237078384 0.0237078384 0.0237078384 0.0237078384 0.0237078384 0.0237078384 0.0237078384 0.0237078384 3.3759279037 0.0237078384 4.5372000473 2.8305205339 0.0237078384 0.0237078384 0.0237078384 0.0237078384 0.0237078384 0.0237078384 0.0237078384 0.0237078384 0.0237078384 7.48234125 0.0237078384 0.0237078384 3.7574387319 0.0237078384 0.0237078384 0.0237078384 4.8798350844 0.0237078384 0.0237078384 6.3553580174 0.0237078384 0.0237078384 0.0237078384 0.0237078384 0.0237078384 0.0237078384 0.0237078384 3.2537736002 0.0237078384 5.5444337294 0.0237078384 3.6386800992 0.0237078384 0.0237078384 0.0237078384 0.0237078384 0.0237078384 0.0237078384 0.0237078384 3.8787087309 0.0237078384 0.0237078384 0.0237078384 0.0237078384 0.0237078384 0.0237078384 0.0237078384 4.6413240656 0.0237078384 0.0237078384 3.3759279037 0.0237078384 0.0237078384 0.0237078384 0.0237078384 0.0237078384 7.0516383852 0.0237078384 5.160899559 0.0237078384 0.0237078384 4.5372000473 2.8305205339 3.3759279037 0.0237078384 0.0237078384 0.0237078384 0.0237078384 0.0237078384 3.3759279037 0.0237078384 0.0237078384 0.0237078384 0.0237078384 0.0237078384 0.0237078384 0.0237078384 0.0237078384 6.496196033 0.0237078384 0.0237078384 3.2537736002 0.0237078384 0.0237078384 0.0237078384 0.0237078384 0.0237078384 0.0237078384 0.0237078384 0.0237078384 0.0237078384 3.5151153325 3.7574387319 0.0237078384 0.0237078384 0.0237078384 0.0237078384 0.0237078384 3.5151153325 0.0237078384 0.0237078384 0.0237078384 0.0237078384 0.0237078384 3.7574387319 0.0237078384 0.0237078384 0.0237078384 0.0237078384 0.0237078384 0.0237078384 0.0237078384 0.0237078384 5.3619972658 0.0237078384 0.0237078384 0.0237078384 0.0237078384 0.0237078384 0.0237078384 0.0237078384 0.0237078384 0.0237078384 6.2750377595 2.8305205339 0.0237078384 0.0237078384 0.0237078384 5.2200345827 0.0237078384 0.0237078384 0.0237078384 0.0237078384 0.0237078384 0.0237078384 3.3759279037 3.130882128 5.8964831226 3.0060215091 0.0237078384 0.0237078384 0.0237078384 0.0237078384 0.0237078384 0.0237078384 3.130882128 0.0237078384 0.0237078384 0.0237078384 5.2795140005 3.3759279037 0.0237078384 4.1102505969 3.6386800992 0.0237078384 0.0237078384 0.0237078384 4.6413240656 0.0237078384 3.3759279037 0.0237078384 0.0237078384 0.0237078384 0.0237078384 3.5151153325 2.8305205339 0.0237078384 0.0237078384 0.0237078384 0.0237078384 2.8305205339 0.0237078384 2.8305205339 0.0237078384 0.0237078384 3.0060215091 0.0237078384 0.0237078384 0.0237078384 0.0237078384 0.0237078384 0.0237078384 0.0237078384 0.0237078384 0.0237078384 0.0237078384 0.0237078384 0.0237078384 0.0237078384 0.0237078384 0.0237078384 0.0237078384 0.0237078384 0.0237078384 0.0237078384 0.0237078384 0.0237078384 0.0237078384 0.0237078384 0.0237078384 0.0237078384 0.0237078384 0.0237078384 0.0237078384 0.0237078384 0.0237078384 0.0237078384 0.0237078384 0.0237078384 0.0237078384 0.0237078384 0.0237078384 0.0237078384 0.0237078384 0.0237078384 4.6413240656 0.0237078384 0.0237078384 0.0237078384 3.2537736002 0.0237078384 0.0237078384 0.0237078384 0.0237078384 0.0237078384 0.0237078384 0.0237078384 0.0237078384 3.8787087309 4.8798350844 0.0237078384 0.0237078384 3.3759279037 3.2537736002 0.0237078384 0.0237078384 6.1165774241 0.0237078384 0.0237078384 0.0237078384 0.0237078384 0.0237078384 0.0237078384 0.0237078384 0.0237078384 0.0237078384 0.0237078384 0.0237078384 0.0237078384 0.0237078384 0.0237078384 0.0237078384 0.0237078384 0.0237078384 4.7304028874 0.0237078384 9.309554689 0.0237078384 0.0237078384 0.0237078384 2.8305205339 0.0237078384 3.0060215091 0.0237078384 0.0237078384 0.0237078384 0.0237078384 0.0237078384 0.0237078384 0.0237078384 0.0237078384 7.3552312707 0.0237078384 0.0237078384 0.0237078384 0.0237078384 0.0237078384 3.2537736002 4.811636292 0.0237078384 0.0237078384 0.0237078384 0.0237078384 0.0237078384 0.0237078384 4.4196689238 0.0237078384 0.0237078384 0.0237078384 3.8787087309 0.0237078384 0.0237078384 0.0237078384 0.0237078384 0.0237078384 0.0237078384 0.0237078384 0.0237078384 7.9599098153 0.0237078384 0.0237078384 0.0237078384 4.811636292 0.0237078384 0.0237078384 0.0237078384 0.0237078384 0.0237078384 0.0237078384 0.0237078384 0.0237078384 0.0237078384 0.0237078384 3.2537736002 0.0237078384 2.8305205339 0.0237078384 0.0237078384 0.0237078384 0.0237078384 0.0237078384 2.8305205339 0.0237078384 0.0237078384 0.0237078384 0.0237078384 0.0237078384 0.0237078384 0.0237078384 0.0237078384 2.8305205339 0.0237078384 0.0237078384 0.0237078384 0.0237078384 0.0237078384 0.0237078384 0.0237078384 3.0060215091 0.0237078384 0.0237078384 0.0237078384 0.0237078384 0.0237078384 4.2179428761 0.0237078384 0.0237078384 0.0237078384 0.0237078384 0.0237078384 0.0237078384 0.0237078384 0.0237078384 0.0237078384 0.0237078384 0.0237078384 0.0237078384 0.0237078384 0.0237078384 0.0237078384 0.0237078384 0.0237078384 0.0237078384 0.0237078384 0.0237078384 0.0237078384 0.0237078384 0.0237078384 2.8305205339 0.0237078384 0.0237078384 0.0237078384 0.0237078384 0.0237078384 0.0237078384 0.0237078384 3.6386800992 4.5372000473 0.0237078384 0.0237078384 0.0237078384 0.0237078384 0.0237078384 0.0237078384 0.0237078384 0.0237078384 0.0237078384 0.0237078384 0.0237078384 0.0237078384 0.0237078384 0.0237078384 0.0237078384 0.0237078384 0.0237078384 0.0237078384 0.0237078384 2.8305205339 0.0237078384 0.0237078384 0.0237078384 0.0237078384 0.0237078384 0.0237078384 0.0237078384 0.0237078384 0.0237078384 0.0237078384 0.0237078384 0.0237078384 0.0237078384 0.0237078384 4.4196689238 3.2537736002 2.8305205339 0.0237078384 0.0237078384 0.0237078384 2.8305205339 0.0237078384 0.0237078384 0.0237078384 0.0237078384 0.0237078384 0.0237078384 0.0237078384 0.0237078384 3.7574387319 0.0237078384 0.0237078384 0.0237078384 0.0237078384 4.5372000473 0.0237078384 0.0237078384 0.0237078384 0.0237078384 0.0237078384 0.0237078384 0.0237078384 0.0237078384 0.0237078384 0.0237078384 0.0237078384 0.0237078384 0.0237078384 0.0237078384 0.0237078384 0.0237078384 0.0237078384 0.0237078384 0.0237078384 0.0237078384 0.0237078384 6.4303356133 0.0237078384 0.0237078384 5.7506690945 0.0237078384 0.0237078384 3.0060215091 0.0237078384 0.0237078384 0.0237078384 0.0237078384 0.0237078384 0.0237078384 0.0237078384 0.0237078384 0.0237078384 0.0237078384 0.0237078384 0.0237078384 0.0237078384 0.0237078384 0.0237078384 0.0237078384 0.0237078384 0.0237078384 0.0237078384 0.0237078384 0.0237078384 0.0237078384 0.0237078384 0.0237078384 0.0237078384 0.0237078384 0.0237078384 0.0237078384 0.0237078384 0.0237078384 0.0237078384 0.0237078384 0.0237078384 0.0237078384 0.0237078384 0.0237078384 0.0237078384 0.0237078384 0.0237078384 0.0237078384 0.0237078384 0.0237078384 0.0237078384 0.0237078384 0.0237078384 0.0237078384 0.0237078384 0.0237078384 0.0237078384 0.0237078384 0.0237078384 0.0237078384 0.0237078384 0.0237078384 0.0237078384 0.0237078384 0.0237078384 3.997259118 0.0237078384 0.0237078384 0.0237078384 0.0237078384 0.0237078384 0.0237078384 0.0237078384 0.0237078384 0.0237078384 0.0237078384 0.0237078384 0.0237078384 4.9372720477 2.8305205339 0.0237078384 0.0237078384 4.9978088204 0.0237078384 0.0237078384 0.0237078384 0.0237078384 0.0237078384 0.0237078384 4.2179428761 0.0237078384 6.496196033 0.0237078384 0.0237078384 0.0237078384 0.0237078384 0.0237078384 4.4196689238 0.0237078384 0.0237078384 0.0237078384 0.0237078384 0.0237078384 0.0237078384 0.0237078384 0.0237078384 0.0237078384 0.0237078384 0.0237078384 0.0237078384 0.0237078384 0.0237078384 0.0237078384 0.0237078384 0.0237078384 0.0237078384 0.0237078384 0.0237078384 0.0237078384 0.0237078384 0.0237078384 0.0237078384 0.0237078384 0.0237078384 3.0060215091 4.4196689238 0.0237078384 0.0237078384 0.0237078384 0.0237078384 0.0237078384 0.0237078384 0.0237078384 0.0237078384 0.0237078384 0.0237078384 3.997259118 0.0237078384 0.0237078384 0.0237078384 0.0237078384 0.0237078384 0.0237078384 0.0237078384 0.0237078384 0.0237078384 0.0237078384 0.0237078384 0.0237078384 0.0237078384 0.0237078384 0.0237078384 0.0237078384 0.0237078384 0.0237078384 0.0237078384 0.0237078384 0.0237078384 0.0237078384 0.0237078384 0.0237078384 5.2795140005 0.0237078384 0.0237078384 0.0237078384 0.0237078384 0.0237078384 0.0237078384 0.0237078384 3.2537736002 0.0237078384 0.0237078384 0.0237078384 0.0237078384 0.0237078384 0.0237078384 0.0237078384 0.0237078384 0.0237078384 0.0237078384 0.0237078384 0.0237078384 0.0237078384 0.0237078384 0.0237078384 0.0237078384 0.0237078384 0.0237078384 0.0237078384 2.8305205339 0.0237078384 0.0237078384 0.0237078384 0.0237078384 0.0237078384 0.0237078384 0.0237078384 0.0237078384 0.0237078384 0.0237078384 0.0237078384 0.0237078384 0.0237078384 0.0237078384 0.0237078384 0.0237078384 0.0237078384 0.0237078384 0.0237078384 0.0237078384 0.0237078384 4.8798350844 0.0237078384 0.0237078384 0.0237078384 0.0237078384 0.0237078384 0.0237078384 0.0237078384 0.0237078384 0.0237078384 0.0237078384 0.0237078384 0.0237078384 5.8136540431 0.0237078384 0.0237078384 0.0237078384 4.811636292 0.0237078384 0.0237078384 0.0237078384 0.0237078384 0.0237078384 0.0237078384 0.0237078384 4.9978088204 0.0237078384 0.0237078384 3.7574387319 5.5444337294 0.0237078384 0.0237078384 0.0237078384 0.0237078384 0.0237078384 0.0237078384 0.0237078384 0.0237078384 0.0237078384 4.8798350844 0.0237078384 0.0237078384 0.0237078384 0.0237078384 0.0237078384 3.7574387319 0.0237078384 0.0237078384 0.0237078384 0.0237078384 0.0237078384 0.0237078384 0.0237078384 0.0237078384 0.0237078384 0.0237078384 0.0237078384 0.0237078384 0.0237078384 0.0237078384 0.0237078384 0.0237078384 0.0237078384 0.0237078384 0.0237078384 0.0237078384 0.0237078384 0.0237078384 0.0237078384 0.0237078384 0.0237078384 0.0237078384 0.0237078384 0.0237078384 0.0237078384 0.0237078384 0.0237078384 0.0237078384 0.0237078384 0.0237078384 0.0237078384 0.0237078384 0.0237078384 0.0237078384 0.0237078384 0.0237078384 0.0237078384 0.0237078384 3.0060215091 0.0237078384 0.0237078384 0.0237078384 0.0237078384 0.0237078384 0.0237078384 0.0237078384 0.0237078384 0.0237078384 0.0237078384 3.5151153325 0.0237078384 0.0237078384 0.0237078384 3.2537736002 0.0237078384 0.0237078384 0.0237078384 0.0237078384 0.0237078384 0.0237078384 0.0237078384 0.0237078384 0.0237078384 0.0237078384 0.0237078384 0.0237078384 0.0237078384 0.0237078384 0.0237078384 0.0237078384 0.0237078384 4.9978088204 0.0237078384 0.0237078384 0.0237078384 0.0237078384 0.0237078384 0.0237078384 0.0237078384 0.0237078384 0.0237078384 0.0237078384 0.0237078384 0.0237078384 0.0237078384 0.0237078384 0.0237078384 0.0237078384 0.0237078384 0.0237078384 0.0237078384 0.0237078384 0.0237078384 0.0237078384 0.0237078384 0.0237078384 0.0237078384 3.130882128 0.0237078384 0.0237078384 0.0237078384 0.0237078384 0.0237078384 0.0237078384 0.0237078384 0.0237078384 0.0237078384 4.5372000473 0.0237078384 0.0237078384 0.0237078384 0.0237078384 0.0237078384 0.0237078384 0.0237078384 0.0237078384 0.0237078384 0.0237078384 0.0237078384 0.0237078384 0.0237078384 0.0237078384 0.0237078384 0.0237078384 0.0237078384 0.0237078384 0.0237078384 0.0237078384 0.0237078384 0.0237078384 0.0237078384 0.0237078384 0.0237078384 0.0237078384 0.0237078384 0.0237078384 0.0237078384 0.0237078384 0.0237078384 0.0237078384 0.0237078384 0.0237078384 0.0237078384 0.0237078384 0.0237078384 0.0237078384 0.0237078384 0.0237078384 4.7304028874 0.0237078384 0.0237078384 0.0237078384 0.0237078384 0.0237078384 3.3759279037 3.6386800992 0.0237078384 0.0237078384 0.0237078384 0.0237078384 0.0237078384 0.0237078384 0.0237078384 0.0237078384 0.0237078384 0.0237078384 0.0237078384 0.0237078384 0.0237078384 0.0237078384 0.0237078384 0.0237078384 0.0237078384 0.0237078384 0.0237078384 0.0237078384 0.0237078384 0.0237078384 0.0237078384 0.0237078384 0.0237078384 0.0237078384 0.0237078384 0.0237078384 0.0237078384 0.0237078384 0.0237078384 4.2179428761 0.0237078384 0.0237078384 3.2537736002 3.3759279037 0.0237078384 0.0237078384 0.0237078384 0.0237078384 0.0237078384 0.0237078384 3.6386800992 0.0237078384 0.0237078384 0.0237078384 0.0237078384 0.0237078384 0.0237078384 0.0237078384 0.0237078384 0.0237078384 0.0237078384 0.0237078384 0.0237078384 0.0237078384 0.0237078384 0.0237078384 0.0237078384 0.0237078384 0.0237078384 0.0237078384 0.0237078384 0.0237078384 3.2537736002 0.0237078384 0.0237078384 0.0237078384 0.0237078384 0.0237078384 0.0237078384 0.0237078384 0.0237078384 0.0237078384 0.0237078384 0.0237078384 0.0237078384 0.0237078384 0.0237078384 0.0237078384 0.0237078384 0.0237078384 0.0237078384 0.0237078384 0.0237078384 0.0237078384 0.0237078384 0.0237078384 3.5151153325 0.0237078384 0.0237078384 0.0237078384 0.0237078384 0.0237078384 0.0237078384 0.0237078384 0.0237078384 0.0237078384 0.0237078384 0.0237078384 0.0237078384 0.0237078384 0.0237078384 0.0237078384 0.0237078384 0.0237078384 0.0237078384 2.8305205339 0.0237078384 0.0237078384 0.0237078384 0.0237078384 0.0237078384 0.0237078384 0.0237078384 0.0237078384 0.0237078384 0.0237078384 3.7574387319 0.0237078384 0.0237078384 0.0237078384 0.0237078384 0.0237078384 0.0237078384 0.0237078384 0.0237078384 0.0237078384 0.0237078384 0.0237078384 0.0237078384 0.0237078384 0.0237078384 0.0237078384 4.4196689238 0.0237078384 3.8787087309 0.0237078384 0.0237078384 0.0237078384 0.0237078384 0.0237078384 0.0237078384 0.0237078384 0.0237078384 0.0237078384 0.0237078384 0.0237078384 0.0237078384 0.0237078384 0.0237078384 2.8305205339 0.0237078384 0.0237078384 0.0237078384 0.0237078384 0.0237078384 0.0237078384 0.0237078384 0.0237078384 0.0237078384 8.1187013076 0.0237078384 0.0237078384 0.0237078384 0.0237078384 0.0237078384 0.0237078384 0.0237078384 0.0237078384 0.0237078384 0.0237078384 3.5151153325 0.0237078384 0.0237078384 0.0237078384 0.0237078384 0.0237078384 3.0060215091 0.0237078384 0.0237078384 0.0237078384 0.0237078384 0.0237078384 0.0237078384 0.0237078384 0.0237078384 0.0237078384 0.0237078384 0.0237078384 0.0237078384 0.0237078384 0.0237078384 0.0237078384 0.0237078384 0.0237078384 0.0237078384 0.0237078384 0.0237078384 0.0237078384 0.0237078384 0.0237078384 0.0237078384 3.7574387319 0.0237078384 0.0237078384 0.0237078384 0.0237078384 0.0237078384 4.3203056938 0.0237078384 0.0237078384 0.0237078384 0.0237078384 0.0237078384 0.0237078384 0.0237078384 0.0237078384 0.0237078384 0.0237078384 0.0237078384 3.8787087309 0.0237078384 0.0237078384 0.0237078384 0.0237078384 0.0237078384 0.0237078384 0.0237078384 0.0237078384 0.0237078384 0.0237078384 0.0237078384 0.0237078384 0.0237078384 0.0237078384 3.3759279037 0.0237078384 0.0237078384 0.0237078384 0.0237078384 0.0237078384 3.8787087309 0.0237078384 0.0237078384 0.0237078384 0.0237078384 0.0237078384 0.0237078384 0.0237078384 0.0237078384 0.0237078384 0.0237078384 5.1917141664 0.0237078384 0.0237078384 0.0237078384 0.0237078384 0.0237078384 2.8305205339 4.5372000473 0.0237078384 0.0237078384 0.0237078384 0.0237078384 0.0237078384 0.0237078384 0.0237078384 0.0237078384 0.0237078384 0.0237078384 2.8305205339 0.0237078384 0.0237078384 3.0060215091 0.0237078384 0.0237078384 0.0237078384 0.0237078384 0.0237078384 0.0237078384 0.0237078384 0.0237078384 0.0237078384 0.0237078384 0.0237078384 0.0237078384 0.0237078384 0.0237078384 0.0237078384 0.0237078384 0.0237078384 0.0237078384 3.3759279037 0.0237078384 0.0237078384 0.0237078384 0.0237078384 0.0237078384 0.0237078384 0.0237078384 0.0237078384 0.0237078384 0.0237078384 0.0237078384 0.0237078384 0.0237078384 0.0237078384 0.0237078384 0.0237078384 0.0237078384 0.0237078384 0.0237078384 0.0237078384 0.0237078384 0.0237078384 0.0237078384 0.0237078384 0.0237078384 0.0237078384 0.0237078384 0.0237078384 0.0237078384 0.0237078384 0.0237078384 0.0237078384 0.0237078384 0.0237078384 0.0237078384 0.0237078384 0.0237078384 0.0237078384 0.0237078384 0.0237078384 0.0237078384 0.0237078384 0.0237078384 0.0237078384 0.0237078384 0.0237078384 0.0237078384 0.0237078384 0.0237078384 0.0237078384 0.0237078384 0.0237078384 0.0237078384 0.0237078384 0.0237078384 0.0237078384 0.0237078384 0.0237078384 3.130882128 0.0237078384 0.0237078384 0.0237078384 0.0237078384 2.8305205339 0.0237078384 0.0237078384 0.0237078384 0.0237078384 0.0237078384 0.0237078384 0.0237078384 0.0237078384 0.0237078384 0.0237078384 0.0237078384 0.0237078384 0.0237078384 0.0237078384 4.7304028874 0.0237078384 0.0237078384 0.0237078384 0.0237078384 0.0237078384 0.0237078384 0.0237078384 0.0237078384 0.0237078384 4.2179428761 0.0237078384 0.0237078384 0.0237078384 0.0237078384 0.0237078384 0.0237078384 0.0237078384 0.0237078384 0.0237078384 0.0237078384 0.0237078384 0.0237078384 0.0237078384 0.0237078384 0.0237078384 0.0237078384 0.0237078384 0.0237078384 0.0237078384 0.0237078384 0.0237078384 0.0237078384 0.0237078384 0.0237078384 0.0237078384 0.0237078384 0.0237078384 0.0237078384 0.0237078384 0.0237078384 3.130882128 0.0237078384 0.0237078384 3.8787087309 0.0237078384 0.0237078384 0.0237078384 0.0237078384 0.0237078384 0.0237078384 0.0237078384 0.0237078384 0.0237078384 0.0237078384 0.0237078384 0.0237078384 0.0237078384 0.0237078384 4.4196689238 0.0237078384 0.0237078384 0.0237078384 0.0237078384 0.0237078384 0.0237078384 0.0237078384 0.0237078384 0.0237078384 0.0237078384 0.0237078384 0.0237078384 0.0237078384 0.0237078384 0.0237078384 0.0237078384 0.0237078384 0.0237078384 0.0237078384 0.0237078384 0.0237078384 0.0237078384 0.0237078384 0.0237078384 0.0237078384 0.0237078384 0.0237078384 0.0237078384 0.0237078384 0.0237078384 0.0237078384 0.0237078384 0.0237078384 0.0237078384 0.0237078384 0.0237078384 0.0237078384 0.0237078384 0.0237078384 0.0237078384 0.0237078384 0.0237078384 0.0237078384 0.0237078384 0.0237078384 0.0237078384 0.0237078384 0.0237078384 0.0237078384 0.0237078384 0.0237078384 0.0237078384 0.0237078384 0.0237078384 0.0237078384 3.997259118 0.0237078384 0.0237078384 0.0237078384 0.0237078384 0.0237078384 0.0237078384 0.0237078384 0.0237078384 0.0237078384 0.0237078384 0.0237078384 0.0237078384 0.0237078384 0.0237078384 0.0237078384 3.3759279037 0.0237078384 0.0237078384 0.0237078384 0.0237078384 0.0237078384 0.0237078384 0.0237078384 2.8305205339 0.0237078384 0.0237078384 0.0237078384 0.0237078384 0.0237078384 0.0237078384 0.0237078384 0.0237078384 0.0237078384 0.0237078384 0.0237078384 0.0237078384 0.0237078384 0.0237078384 3.0060215091 0.0237078384 0.0237078384 0.0237078384 0.0237078384 0.0237078384 0.0237078384 0.0237078384 0.0237078384 0.0237078384 0.0237078384 0.0237078384 3.7574387319 0.0237078384 0.0237078384 0.0237078384 0.0237078384 0.0237078384 0.0237078384 0.0237078384 0.0237078384 0.0237078384 0.0237078384 0.0237078384 0.0237078384 0.0237078384 0.0237078384 0.0237078384 0.0237078384 0.0237078384 0.0237078384 0.0237078384 0.0237078384 0.0237078384 0.0237078384 0.0237078384 0.0237078384 0.0237078384 0.0237078384 0.0237078384 0.0237078384 0.0237078384 0.0237078384 0.0237078384 0.0237078384 0.0237078384 0.0237078384 0.0237078384 0.0237078384 0.0237078384 0.0237078384 0.0237078384 0.0237078384 0.0237078384 0.0237078384 0.0237078384 0.0237078384 0.0237078384 0.0237078384 0.0237078384 0.0237078384 0.0237078384 0.0237078384 0.0237078384 0.0237078384 0.0237078384 0.0237078384 0.0237078384 0.0237078384 0.0237078384 0.0237078384 0.0237078384 0.0237078384 0.0237078384 0.0237078384 0.0237078384 0.0237078384 0.0237078384 0.0237078384 4.4196689238 0.0237078384 0.0237078384 0.0237078384 0.0237078384 0.0237078384 0.0237078384 0.0237078384 0.0237078384 0.0237078384 0.0237078384 0.0237078384 0.0237078384 0.0237078384 0.0237078384 0.0237078384 0.0237078384 0.0237078384 0.0237078384 0.0237078384 0.0237078384 0.0237078384 0.0237078384 0.0237078384 0.0237078384 0.0237078384 0.0237078384 0.0237078384 0.0237078384 0.0237078384 0.0237078384 0.0237078384 0.0237078384 0.0237078384 0.0237078384 0.0237078384 0.0237078384 0.0237078384 0.0237078384 0.0237078384 0.0237078384 0.0237078384 0.0237078384 0.0237078384 0.0237078384 0.0237078384 0.0237078384 0.0237078384 0.0237078384 0.0237078384 0.0237078384 0.0237078384 0.0237078384 0.0237078384 0.0237078384 0.0237078384 0.0237078384 0.0237078384 0.0237078384 0.0237078384 0.0237078384 0.0237078384 0.0237078384 4.1102505969 0.0237078384 0.0237078384 3.3759279037 0.0237078384 0.0237078384 0.0237078384 0.0237078384 0.0237078384 3.7574387319 0.0237078384 0.0237078384 0.0237078384 0.0237078384 0.0237078384 3.5151153325 0.0237078384 0.0237078384 0.0237078384 0.0237078384 0.0237078384 0.0237078384 0.0237078384 0.0237078384 0.0237078384 0.0237078384 0.0237078384 0.0237078384 0.0237078384 0.0237078384 0.0237078384 0.0237078384 0.0237078384 0.0237078384 0.0237078384 0.0237078384 3.8787087309 0.0237078384 0.0237078384 0.0237078384 0.0237078384 0.0237078384 0.0237078384 0.0237078384 0.0237078384 0.0237078384 0.0237078384 0.0237078384 0.0237078384 0.0237078384 0.0237078384 0.0237078384 0.0237078384 0.0237078384 0.0237078384 0.0237078384 0.0237078384 0.0237078384 0.0237078384 0.0237078384 0.0237078384 0.0237078384 0.0237078384 0.0237078384 0.0237078384 0.0237078384 0.0237078384 0.0237078384 0.0237078384 0.0237078384 0.0237078384 0.0237078384 0.0237078384 0.0237078384 0.0237078384 0.0237078384 0.0237078384 0.0237078384 0.0237078384 0.0237078384 0.0237078384 0.0237078384 0.0237078384 0.0237078384 0.0237078384 0.0237078384 0.0237078384 0.0237078384 0.0237078384 0.0237078384 0.0237078384 0.0237078384 0.0237078384 0.0237078384 0.0237078384 0.0237078384 0.0237078384 0.0237078384 0.0237078384 0.0237078384 0.0237078384 0.0237078384 0.0237078384 0.0237078384 0.0237078384 0.0237078384 0.0237078384 0.0237078384 0.0237078384 0.0237078384 0.0237078384 0.0237078384 0.0237078384 0.0237078384 0.0237078384 0.0237078384 0.0237078384 0.0237078384 0.0237078384 0.0237078384 0.0237078384 0.0237078384 0.0237078384 0.0237078384 0.0237078384 0.0237078384 0.0237078384 0.0237078384 0.0237078384 0.0237078384 0.0237078384 0.0237078384 0.0237078384 0.0237078384 0.0237078384 0.0237078384 0.0237078384 0.0237078384 0.0237078384 0.0237078384 0.0237078384 0.0237078384 0.0237078384 0.0237078384 0.0237078384 0.0237078384 0.0237078384 0.0237078384 0.0237078384 0.0237078384 0.0237078384 0.0237078384 0.0237078384 0.0237078384 0.0237078384 0.0237078384 0.0237078384 0.0237078384 0.0237078384 0.0237078384 0.0237078384 0.0237078384 0.0237078384 0.0237078384 0.0237078384 0.0237078384 0.0237078384 0.0237078384 0.0237078384 0.0237078384 0.0237078384 0.0237078384 0.0237078384 0.0237078384 0.0237078384 0.0237078384 0.0237078384 0.0237078384 0.0237078384 0.0237078384 0.0237078384 0.0237078384 0.0237078384 0.0237078384 0.0237078384 0.0237078384 0.0237078384 0.0237078384 0.0237078384 0.0237078384 0.0237078384 0.0237078384 0.0237078384 0.0237078384 0.0237078384 0.0237078384 0.0237078384 0.0237078384 0.0237078384 0.0237078384 0.0237078384 0.0237078384 0.0237078384 0.0237078384 0.0237078384 0.0237078384 0.0237078384 0.0237078384 0.0237078384 0.0237078384 0.0237078384 0.0237078384 0.0237078384 0.0237078384 0.0237078384 0.0237078384 0.0237078384 0.0237078384 0.0237078384 0.0237078384 0.0237078384 0.0237078384 0.0237078384 0.0237078384 0.0237078384 0.0237078384 0.0237078384 0.0237078384 0.0237078384 0.0237078384 0.0237078384 0.0237078384 0.0237078384 0.0237078384 0.0237078384 0.0237078384 0.0237078384 0.0237078384 0.0237078384 0.0237078384 0.0237078384 0.0237078384 0.0237078384 0.0237078384 0.0237078384 0.0237078384 0.0237078384 0.0237078384 0.0237078384 4.3203056938 0.0237078384 0.0237078384 0.0237078384 0.0237078384 0.0237078384 0.0237078384 0.0237078384 0.0237078384 0.0237078384 0.0237078384 0.0237078384 0.0237078384 0.0237078384 0.0237078384 0.0237078384 0.0237078384 0.0237078384 0.0237078384 0.0237078384 0.0237078384 0.0237078384 0.0237078384 0.0237078384 0.0237078384 0.0237078384 0.0237078384 0.0237078384 0.0237078384 0.0237078384 0.0237078384 0.0237078384 0.0237078384 0.0237078384 0.0237078384 0.0237078384 0.0237078384 0.0237078384 0.0237078384 0.0237078384 0.0237078384 0.0237078384 0.0237078384 0.0237078384 0.0237078384 0.0237078384 0.0237078384 0.0237078384 0.0237078384 0.0237078384 0.0237078384 0.0237078384 0.0237078384 0.0237078384 0.0237078384 0.0237078384 0.0237078384 0.0237078384 0.0237078384 0.0237078384 0.0237078384 0.0237078384 0.0237078384 0.0237078384 0.0237078384 0.0237078384 0.0237078384 0.0237078384 0.0237078384 0.0237078384 0.0237078384 0.0237078384 0.0237078384 0.0237078384 0.0237078384 0.0237078384 0.0237078384 0.0237078384 0.0237078384 0.0237078384 0.0237078384 0.0237078384 0.0237078384 0.0237078384 0.0237078384 0.0237078384 0.0237078384 0.0237078384 3.5151153325 0.0237078384 0.0237078384 0.0237078384 0.0237078384 0.0237078384 0.0237078384 0.0237078384 0.0237078384 0.0237078384 0.0237078384 0.0237078384 0.0237078384 0.0237078384 0.0237078384 0.0237078384 0.0237078384 0.0237078384 0.0237078384 0.0237078384 0.0237078384 0.0237078384 0.0237078384 0.0237078384 0.0237078384 0.0237078384 0.0237078384 0.0237078384 0.0237078384 0.0237078384 0.0237078384 3.2537736002 0.0237078384 0.0237078384 0.0237078384 0.0237078384 0.0237078384 0.0237078384 0.0237078384 0.0237078384 0.0237078384 0.0237078384 0.0237078384 0.0237078384 0.0237078384 0.0237078384 0.0237078384 0.0237078384 0.0237078384 0.0237078384 0.0237078384 0.0237078384 0.0237078384 0.0237078384 0.0237078384 0.0237078384 0.0237078384 0.0237078384 0.0237078384 0.0237078384 0.0237078384 0.0237078384 0.0237078384 0.0237078384 0.0237078384 0.0237078384 0.0237078384 0.0237078384 0.0237078384 0.0237078384 0.0237078384 0.0237078384 0.0237078384 0.0237078384 0.0237078384 0.0237078384 0.0237078384 0.0237078384 0.0237078384 0.0237078384 0.0237078384 0.0237078384 0.0237078384 0.0237078384 0.0237078384 0.0237078384 0.0237078384 0.0237078384 0.0237078384 0.0237078384 0.0237078384 0.0237078384 0.0237078384 0.0237078384 0.0237078384 0.0237078384 0.0237078384 0.0237078384 0.0237078384 0.0237078384 0.0237078384 0.0237078384 0.0237078384 0.0237078384 0.0237078384 0.0237078384 0.0237078384 0.0237078384 0.0237078384 0.0237078384 0.0237078384 0.0237078384 0.0237078384 0.0237078384 0.0237078384 0.0237078384 0.0237078384 0.0237078384 0.0237078384 0.0237078384 0.0237078384 0.0237078384 0.0237078384 0.0237078384 0.0237078384 0.0237078384 0.0237078384 0.0237078384 0.0237078384 0.0237078384 0.0237078384 0.0237078384 0.0237078384 0.0237078384 0.0237078384 0.0237078384 0.0237078384 0.0237078384 0.0237078384 0.0237078384 0.0237078384 0.0237078384 0.0237078384 0.0237078384 0.0237078384 0.0237078384 0.0237078384 0.0237078384 0.0237078384 0.0237078384 0.0237078384 0.0237078384 0.0237078384 0.0237078384 0.0237078384 0.0237078384 0.0237078384 0.0237078384 0.0237078384 0.0237078384 0.0237078384 0.0237078384 0.0237078384 0.0237078384
TCGA-AB-2976-03 0 0 0 0 0 0 0 0 0 0 0 0 0 0 0 0 0 0 0 0 0 0 0 0 0 0 0 0 0 0 0 0 0 0 0 0 0 0 0 0 0 0 0 0 0 0 0 0 0 0 0 0 0 0 0 0 0 0 0 0 0 0 0 0 0 0 0 0 0 0 0 0 0 0 0 0 0 0 0 0 0 0 0 0 0 0 0 0 0 0 0 0 0 0 0 1 0 0 0 0 0 0 0 0 0 0 0 0 0 0 0 0 0 0 0 0 0 0 0 0 0 0 0 0 0 0 0 0 0 0 0 0 0 0 0 0 0 0 0 0 0 0 0 0 0 0 0 0 0 0 0 0 0 0 0 0 0 0 0 0 0 0 0 0 0 0 0 0 0 0 0 0 0 0 0 0 0 0 0 0 0 0 0 0 0 0 0 0 0 0 0 0 0 0 0 0 0 0 0 0 0 0 0 0 0 0 0 0 0 0 0 0 0 0 0 0 0 0 0 1 1 0 0 0 0 0 0 0 0 0 0 0 0 0 0 0 0 0 0 1 0 0 0 0 0 0 0 0 0 0 0 0 1 1 0 3.310910475 2.1665834778 9.8796433217 2.9667332358 1.7496520668 5.306268436 0 2.7647884946 8.8168864166 7.3382256425 2.7647884946 6.3807624137 4.8367729504 3.1435171435 3.9652078654 0 1.7496520668 10.4003264578 0 7.74424849 0 11.996229188 0 2.1665834778 6.3807624137 1.7496520668 0 6.4890816012 6.5816161229 1.1883875685 0 3.882300844 4.2257879735 1.1883875685 2.5040441692 8.2637779491 4.6244021052 3.4592042796 8.9038345078 0 4.9874679131 2.5040441692 5.360167941 0 4.8367729504 1.1883875685 12.3955145371 6.6981285616 8.6393281437 1.7496520668 0 0 9.502185896 9.4648844623 0 2.1665834778 9.3293366911 0 1.7496520668 7.261261057 0 9.9997526117 1.1883875685 9.5450038429 2.1665834778 1.1883875685 0 0 3.5795500375 0 0 4.2257879735 0 2.1665834778 7.2325765936 0 0 2.5040441692 8.2575599186 1.1883875685 8.0555674664 6.9047641779 7.839006334 0 1.1883875685 0 1.7496520668 3.9652078654 0 5.1248781523 1.7496520668 6.0117383303 9.8960061131 8.5201208085 0 3.6871147826 4.0467761996 0 7.6673882934 4.5052584815 1.1883875685 1.1883875685 3.4592042796 7.2059826466 8.3423607463 0 1.7496520668 2.5040441692 7.5466360262 8.0698857841 4.6244021052 4.4497873761 0 2.5040441692 5.0341911946 0 10.8286970348 4.3796833571 2.9667332358 7.4088276134 7.3685900234 0 2.7647884946 2.1665834778 4.7899992879 0 6.5221252899 1.1883875685 0 11.1520867483 3.6871147826 1.1883875685 5.392495376 0 0 0 0 0 6.412412142 2.1665834778 2.1665834778 0 4.4497873761 0 0 0 0 2.5040441692 0 4.1369927474 5.8726173092 2.1665834778 7.8930917955 3.310910475 9.4914159199 4.6244021052 3.882300844 2.1665834778 4.7899992879 5.0341911946 8.5172836672 6.3665570494 0 5.5154483985 2.9667332358 0 0 0 2.9667332358 4.9329075258 1.1883875685 1.1883875685 3.310910475 2.7647884946 6.2835857594 7.839006334 2.7647884946 3.310910475 0 10.9879038284 7.3636557821 0 4.1369927474 0 1.1883875685 7.3636557821 0 2.1665834778 4.738993979 4.3014658508 6.9650558283 8.1821550724 2.9667332358 3.310910475 1.7496520668 7.2922348272 1.1883875685 2.1665834778 10.1764645007 0 7.5466360262 6.2448333652 1.1883875685 2.9667332358 2.1665834778 1.1883875685 5.7184537592 6.4890816012 2.5040441692 0 3.310910475 4.1369927474 1.7496520668 2.7647884946 5.7413780885 5.5922135962 4.9874679131 3.4592042796 3.310910475 2.5040441692 6.6981285616 6.766792578 8.545693211 8.791519071 2.5040441692 6.412412142 6.3264429962 4.3014658508 3.6871147826 2.1665834778 2.1665834778 6.3118193999 2.5040441692 4.5052584815 3.7512817911 0 6.1723961977 0 5.4843310247 2.9667332358 3.6871147826 3.9652078654 7.2922348272 2.7647884946 3.7947533047 2.1665834778 3.310910475 1.1883875685 0 4.0467761996 0 4.0467761996 7.6953789017 1.7496520668 0 2.1665834778 6.5093777163 7.97038128 3.6871147826 2.5040441692 0 1.1883875685 5.3230092106 2.5040441692 4.9874679131 0 1.7496520668 1.7496520668 2.5040441692 0 5.0341911946 7.8692913333 0 6.0861825621 4.2257879735 2.1665834778 3.310910475 6.1267890506 5.9553106934 6.8330896968 7.3875375453 3.882300844 4.5633289626 4.6832129386 5.0820672957 5.7184537592 0 1.1883875685 0 0 5.9077936304 2.5040441692 4.7899992879 6.104584017 6.8931968538 0 1.7496520668 0 0 7.3948717247 6.4890816012 0 6.0349756904 5.931586648 0 1.7496520668 2.7647884946 6.0861825621 7.9798931929 1.7496520668 1.7496520668 4.0467761996 1.7496520668 2.9667332358 3.6871147826 7.8450417669 3.7947533047 0 0 4.1369927474 0 8.3710146095 0 2.7647884946 5.7184537592 6.205428868 2.7647884946 9.6803994041 5.9553106934 8.7704660585 1.1883875685 7.065900141 3.310910475 2.7647884946 5.9077936304 8.6553318748 6.0117383303 3.1435171435 6.8793135169 3.882300844 2.7647884946 3.7947533047 2.5040441692 6.7804642976 4.3014658508 3.310910475 0 2.1665834778 2.5040441692 6.412412142 2.1665834778 2.7647884946 2.1665834778 6.9970738897 1.1883875685 0 3.310910475 2.9667332358 5.9553106934 0 1.1883875685 7.5090688665 6.3118193999 1.1883875685 1.7496520668 0 3.310910475 1.1883875685 6.2257172063 3.4592042796 4.3014658508 0 0 1.1883875685 6.2257172063 1.7496520668 3.4592042796 3.4592042796 0 3.5795500375 3.882300844 1.7496520668 1.1883875685 0 2.7647884946 1.7496520668 4.4118250887 0 3.5795500375 4.0467761996 4.6832129386 0 0 6.5093777163 3.1435171435 1.1883875685 0 2.5040441692 2.1665834778 0 4.8367729504 4.4497873761 1.1883875685 8.0150959459 5.1842582878 2.9667332358 0 2.7647884946 3.5795500375 1.1883875685 2.5040441692 3.310910475 4.1369927474 4.6244021052 5.2528192607 0 2.7647884946 0 7.3804921046 3.310910475 0 5.4249008905 4.0467761996 7.7225957671 6.3807624137 4.3014658508 3.310910475 3.9652078654 3.1435171435 6.4573929312 4.2257879735 1.1883875685 2.5040441692 2.9667332358 2.7647884946 6.6367577579 3.310910475 2.9667332358 2.1665834778 2.7647884946 0 0 3.310910475 0 2.9667332358 0 0 2.5040441692 3.6871147826 1.1883875685 2.1665834778 4.8367729504 4.5052584815 3.6871147826 2.1665834778 2.5040441692 2.3426211688 1.1883875685 0 1.7496520668 1.7496520668 9.6327198839 0 3.1435171435 3.5795500375 0 4.3014658508 2.9667332358 0 9.3357702879 6.0117383303 5.8575514584 3.310910475 0 2.5040441692 1.1883875685 4.0467761996 2.9667332358 9.6436245634 6.0349756904 2.9667332358 4.8857339049 2.1665834778 4.9874679131 2.5040441692 3.310910475 1.7496520668 0 1.7496520668 0 4.1369927474 2.9667332358 3.1435171435 0 3.6871147826 6.1884763704 0 0 5.8575514584 5.2158328403 1.1883875685 4.3796833571 2.7647884946 1.7496520668 8.8721234379 3.1435171435 3.6871147826 2.5040441692 4.9874679131 2.9667332358 1.1883875685 1.7496520668 2.1665834778 3.1435171435 10.2552992154 1.7496520668 1.7496520668 0 0 4.3014658508 6.821531284 3.6871147826 0 2.7647884946 6.2257172063 2.1665834778 1.1883875685 3.7947533047 2.1665834778 11.4596968752 1.7496520668 0 0 1.7496520668 2.1665834778 4.4497873761 0 6.4280138127 1.7496520668 5.1526183749 2.7647884946 3.4592042796 5.2158328403 0 0 1.1883875685 2.1665834778 0 1.1883875685 1.1883875685 2.5040441692 1.1883875685 2.9667332358 2.7647884946 0 0 0 5.8301461543 3.4592042796 0 1.1883875685 1.7496520668 4.9329075258 1.1883875685 0 0 7.065900141 1.1883875685 3.7947533047 0 10.285689796 5.1526183749 2.1665834778 1.7496520668 2.1665834778 1.1883875685 0 7.9085569464 1.1883875685 1.7496520668 5.2929822396 5.5405032203 2.1665834778 3.9652078654 2.5040441692 8.5653216703 2.1665834778 8.0880501533 0 2.1665834778 4.4497873761 0 3.310910475 5.644287983 1.7496520668 4.6832129386 0 1.7496520668 3.5795500375 1.1883875685 6.3264429962 0 1.1883875685 1.7496520668 2.1665834778 8.2279570275 0 0 0 2.5040441692 6.8451755461 2.7647884946 3.1435171435 0 1.7496520668 5.360167941 2.5040441692 6.2686897592 3.882300844 4.0467761996 0 1.7496520668 3.1435171435 3.310910475 2.7647884946 4.1369927474 6.5996991302 1.1883875685 0 2.9667332358 0 3.310910475 1.1883875685 2.1665834778 0 2.5040441692 6.0349756904 4.6244021052 5.8875317083 2.9667332358 1.7496520668 0 2.7647884946 0 1.7496520668 0 0 2.7647884946 7.7641270999 2.1665834778 6.0548198324 1.7496520668 6.8931968538 7.4147843262 4.5052584815 1.1883875685 0 6.2835857594 3.4592042796 1.1883875685 1.7496520668 0 4.2257879735 2.1665834778 1.7496520668 3.9652078654 6.3264429962 5.6163665367 1.1883875685 3.4592042796 9.5356982076 0 3.5795500375 3.1435171435 2.1665834778 0 1.1883875685 4.4497873761 1.7496520668 2.7647884946 0 1.7496520668 1.1883875685 5.1842582878 5.6677923014 6.104584017 2.5040441692 0 0 1.1883875685 3.1435171435 3.9652078654 4.0467761996 0 0 0 2.5040441692 0 2.7647884946 1.1883875685 1.1883875685 4.2257879735 6.7290810629 4.8367729504 0 6.2564059593 4.6244021052 3.4592042796 0 3.4592042796 1.1883875685 3.310910475 3.310910475 4.5633289626 0 2.7647884946 2.1665834778 0 7.2506949406 0 0 0 4.4497873761 2.7647884946 3.1435171435 1.1883875685 2.1665834778 4.2257879735 0 2.7647884946 2.5040441692 2.1665834778 1.7496520668 2.1665834778 3.4592042796 0 0 2.9667332358 3.1435171435 1.1883875685 4.0467761996 4.4497873761 3.9652078654 2.7647884946 4.1369927474 3.4592042796 2.5040441692 3.4592042796 0 4.5052584815 3.310910475 5.2158328403 0 0 1.7496520668 3.1435171435 5.5405032203 2.7647884946 0 0 3.5795500375 1.7496520668 3.5795500375 4.4497873761 2.1665834778 0 5.2310597255 1.1883875685 0 4.1369927474 8.1976982309 4.2689263063 2.1665834778 0 5.2929822396 3.5795500375 0 1.7496520668 1.1883875685 2.5040441692 3.1435171435 5.2929822396 2.1665834778 3.4592042796 6.8793135169 4.1369927474 1.7496520668 1.7496520668 1.1883875685 0 4.3014658508 4.8857339049 6.6367577579 3.7947533047 5.5405032203 0 6.0861825621 7.3636557821 1.1883875685 7.0880400307 4.1369927474 2.5040441692 5.2158328403 1.7496520668 4.6244021052 5.7413780885 6.4890816012 3.310910475 3.9652078654 0 3.4592042796 3.6871147826 3.882300844 1.7496520668 0 1.7496520668 4.2257879735 1.5311768317 1.7496520668 1.1883875685 1.7496520668 4.0467761996 0 2.7647884946 7.6012241305 2.9667332358 0 0 5.2528192607 0 3.1435171435 0 3.310910475 0 0 5.8875317083 5.1248781523 0 1.7496520668 14.321738638 2.1665834778 0 4.738993979 5.1981927318 3.310910475 6.1572501614 3.5795500375 3.4592042796 0 0 1.7496520668 4.5633289626 3.7947533047 2.9667332358 0 2.8707158103 5.644287983 0 0 1.7496520668 0 3.6871147826 1.7496520668 1.1883875685 2.1665834778 4.2257879735 1.1883875685 0 1.1883875685 1.1883875685 2.9667332358 3.6871147826 4.3014658508 2.1665834778 3.1435171435 2.1665834778 5.6677923014 2.5040441692 3.9652078654 0 0 1.1883875685 3.6871147826 6.104584017 3.4592042796 0 2.7647884946 0 0 1.7496520668 0 4.738993979 0 0 4.3014658508 2.1665834778 0 4.3796833571 1.1883875685 3.1435171435 1.7496520668 4.6832129386 0 3.1435171435 5.2158328403 0 1.1883875685 5.6163665367 4.4497873761 4.8857339049 6.1572501614 4.8367729504 4.6244021052 6.7972583657 2.5040441692 2.1665834778 1.1883875685 2.1665834778 1.7496520668 3.7947533047 1.1883875685 2.7647884946 3.882300844 1.1883875685 1.1883875685 4.2257879735 3.310910475 1.1883875685 0 3.1435171435 0 0 2.1665834778 4.8857339049 1.1883875685 0 3.9652078654 0 0 4.5633289626 5.4549190369 1.7496520668 1.7496520668 0 0 0 0 1.1883875685 1.1883875685 3.5795500375 0 0 3.4592042796 1.1883875685 0 0 4.1369927474 0 1.1883875685 0 3.1435171435 0 2.7647884946 1.7496520668 5.1248781523 4.2257879735 1.1883875685 0 0 0 1.7496520668 0 0 6.821531284 4.0467761996 1.1883875685 0 8.7545688641 0 3.9652078654 4.3014658508 1.1883875685 0 0 0 0 2.5040441692 6.9352967582 2.9667332358 2.1665834778 1.7496520668 0 0 1.1883875685 3.9261588984 0 4.2257879735 3.5795500375 0 2.1665834778 1.7496520668 0 3.1435171435 0 2.5040441692 2.9667332358 0 5.2158328403 2.7647884946 0 0 4.7899992879 2.5040441692 1.7496520668 0 4.2257879735 3.4592042796 1.7496520668 4.1369927474 0 2.7647884946 3.310910475 0 2.1665834778 2.1665834778 4.0467761996 2.1665834778 2.1665834778 0 0 1.1883875685 2.1665834778 4.3796833571 1.1883875685 0 2.5040441692 1.1883875685 0 1.1883875685 1.7496520668 2.5040441692 2.5040441692 1.1883875685 2.5040441692 5.1248781523 11.0266475177 0 2.5040441692 2.1665834778 5.107242007 1.1883875685 0 2.1665834778 3.7947533047 1.1883875685 0 0 3.7947533047 0 4.8857339049 0 0 0 0 1.1883875685 3.5795500375 1.1883875685 2.1665834778 1.7496520668 0 2.1665834778 1.1883875685 1.1883875685 0 0 0 1.7496520668 7.8797724644 0 2.7647884946 0 3.7947533047 0 1.1883875685 0 4.9329075258 0 1.7496520668 0 7.6599898065 0 0 2.1665834778 1.7496520668 0 4.0467761996 6.2835857594 0 1.1883875685 0 2.5040441692 6.205428868 1.1883875685 4.738993979 2.7647884946 3.7947533047 3.6871147826 0 0 2.7647884946 6.5996991302 2.5040441692 0 0 2.1665834778 5.5154483985 1.7496520668 2.5040441692 4.3014658508 0 2.1665834778 4.3014658508 1.1883875685 0 0 0 0 5.4843310247 2.7647884946 3.882300844 1.1883875685 2.5040441692 0 1.1883875685 3.1435171435 2.9667332358 3.1435171435 2.1665834778 4.8857339049 0 0 3.9652078654 2.1665834778 1.1883875685 0 0 0 0 2.9667332358 0 1.1883875685 2.5040441692 1.5346699304 3.9652078654 3.0478677668 3.1435171435 4.1847600213 6.0548198324 5.8575514584 0 3.9273049122 7.065900141 0 4.1369927474 0 4.3796833571 0 7.3187413296 1.7496520668 0 3.310910475 3.5795500375 0 2.1665834778 3.1435171435 3.6871147826 3.310910475 0 0 0 1.7496520668 6.3264429962 1.7496520668 2.1665834778 0 1.7496520668 2.9667332358 0 0 1.7496520668 0 2.5040441692 0 2.5040441692 1.1883875685 0 1.7496520668 4.4780877578 5.1248781523 4.6244021052 0 2.7647884946 3.310910475 2.1665834778 1.1883875685 0 2.5040441692 2.7647884946 4.4497873761 3.5795500375 1.1883875685 0 6.9232500612 1.1883875685 0 1.1883875685 1.1883875685 2.7647884946 3.1435171435 0 2.5040441692 2.9667332358 1.7496520668 1.1883875685 2.1665834778 0 0 3.5795500375 1.1883875685 0 0 0 3.9652078654 1.1883875685 0 0 0 2.7647884946 4.6504240759 2.7647884946 3.4592042796 1.1883875685 5.0341911946 2.7647884946 1.7496520668 5.2528192607 2.9667332358 3.9652078654 1.7496520668 0 3.4592042796 1.1883875685 1.1883875685 6.1572501614 1.1883875685 0 1.7496520668 0 1.1883875685 6.0768952689 6.3959274135 0.8696906915 1.7496520668 0 0 1.7496520668 1.7496520668 4.7899992879 1.7496520668 0 2.7647884946 2.5040441692 0 1.7496520668 5.8043745896 3.6871147826 1.1883875685 3.5795500375 3.310910475 0 0 0 3.1435171435 1.1883875685 2.5040441692 3.5795500375 4.1369927474 0 1.1883875685 1.1883875685 4.738993979 2.7647884946 0 1.1883875685 1.7496520668 2.9667332358 7.1689521835 4.9329075258 1.1883875685 1.1883875685 2.1665834778 2.7647884946 0 2.5040441692 0 1.7496520668 0 0 0 0 0 4.7899992879 1.1883875685 0 1.1883875685 2.1665834778 4.0467761996 0 5.6927693272 1.1883875685 2.1665834778 6.0695419537 3.1435171435 3.4592042796 1.1883875685 2.5040441692 1.1883875685 1.1883875685 0 4.8857339049 0 1.7496520668 1.1883875685 1.1883875685 3.310910475 1.7496520668 4.3796833571 5.9077936304 1.1883875685 0 0 0 1.1883875685 1.1883875685 1.1883875685 1.1883875685 3.310910475 0 3.4592042796 2.1665834778 3.5795500375 0 4.2257879735 1.1883875685 0 2.9667332358 1.7496520668 1.1883875685 0 1.1883875685 1.1883875685 2.7647884946 4.1369927474 0 1.1883875685 5.360167941 0 0 0 0 0 0 0 1.5323959533 0 2.1665834778 1.7496520668 0 1.1883875685 2.1665834778 1.1883875685 0 0 3.310910475 6.6367577579 0 2.7647884946 0 4.0467761996 5.9553106934 0 1.1883875685 0 0 3.4592042796 4.8128075764 0 1.7496520668 2.1665834778 0 6.5816161229 5.4843310247 0 0 4.5633289626 1.1883875685 2.9667332358 0 4.5633289626 0 1.1883875685 0 1.1883875685 1.7496520668 3.5795500375 1.1883875685 1.1883875685 0 2.7647884946 0 0 1.7496520668 1.1883875685 0 1.1883875685 0 2.9667332358 0 0 0 4.1369927474 0 2.7647884946 1.7496520668 2.1665834778 0 0 1.7496520668 0 2.1665834778 1.1883875685 2.1665834778 0 0 1.1883875685 2.5040441692 0 4.4497873761 0 1.1883875685 0 0 0 3.1435171435 0 1.7496520668 0 2.7647884946 2.9667332358 4.1369927474 0 0 3.2372621926 0 1.1883875685 0 0 1.1883875685 1.7496520668 6.6245673927 0 1.7496520668 2.1665834778 0 1.1883875685 0 0 1.7496520668 0 7.2831019903 0 4.5052584815 1.1883875685 5.644287983 2.5040441692 0 4.0467761996 6.2257172063 4.9874679131 4.3796833571 0 0 3.9652078654 1.7496520668 0 0 3.5795500375 1.7496520668 0 3.4592042796 3.1435171435 0 0 0 1.1883875685 2.1665834778 0 5.5646771937 1.7496520668 0 1.1883875685 1.1883875685 2.1665834778 0 0 3.4592042796 7.7038948982 1.7496520668 2.5040441692 0 0 2.5040441692 0 3.5795500375 0 0 3.1435171435 0 0 3.6871147826 0 1.1883875685 0 0 0 1.1883875685 1.1883875685 1.1883875685 6.0349756904 0 0 2.7647884946 1.1883875685 0 0 1.1883875685 3.1435171435 0 1.7496520668 1.1883875685 4.6832129386 2.1665834778 2.7647884946 0 1.1883875685 1.7496520668 0 0 0 8.0462016511 1.1883875685 0 0 0 3.7947533047 1.1883875685 0 0 2.1665834778 0 0 0 0 0 0 0 0 2.1665834778 2.1665834778 0 3.1435171435 2.5040441692 0 4.1369927474 0 4.8367729504 1.1883875685 1.1883875685 2.5040441692 0 1.1883875685 0 1.1883875685 4.8857339049 1.1883875685 3.9652078654 0 4.5052584815 2.5040441692 0 0 2.5040441692 0 1.1883875685 0 0 1.7496520668 0 0 5.8301461543 2.1665834778 2.9667332358 2.5040441692 3.310910475 0 1.1883875685 0 3.7947533047 1.7496520668 0 1.7496520668 1.1883875685 0 2.1665834778 2.1665834778 0 0 0 2.1665834778 2.1665834778 2.5040441692 2.7647884946 2.5040441692 0 2.1665834778 1.1883875685 0 0 0 0 0 1.7496520668 0 1.1883875685 0 0 0 1.1883875685 0 0 0 0.8735920142 1.1883875685 1.1883875685 0 2.1665834778 2.5040441692 0 0 0 0 0 0 0 2.5040441692 0 1.1883875685 0 0 0 5.5922135962 2.1665834778 1.7496520668 3.5795500375 0 3.7947533047 0 0 0 1.1883875685 0 2.1665834778 4.0467761996 2.1665834778 0 1.7496520668 1.7496520668 0 0 2.5040441692 0 0 3.7947533047 0 0 2.1665834778 0 0 4.3796833571 2.1665834778 1.7496520668 0 2.1665834778 0 1.7496520668 0 0 0 3.1435171435 0 2.7647884946 0 0 0 5.4843310247 0 8.698883927 0 0 1.1883875685 1.7496520668 1.7496520668 2.9667332358 0 0 0 2.9667332358 2.1665834778 2.1665834778 0 0 0 2.7647884946 0 0 1.7496520668 1.7496520668 2.1665834778 4.2257879735 1.1883875685 2.1665834778 1.1883875685 0 2.5040441692 0 0 1.1883875685 0 2.7647884946 0 0 0 2.5040441692 1.7496520668 0 0 2.5040441692 1.1883875685 6.5565734407 1.1883875685 2.5040441692 0 5.7636435879 0 1.7496520668 0 1.7496520668 0 1.1883875685 0 0 0 1.7496520668 2.7647884946 1.1883875685 0 0 1.7496520668 1.1883875685 3.7947533047 1.7496520668 0 1.1883875685 0 0 2.1665834778 0 1.7496520668 0 1.1883875685 0 0 0 0 0 0 0 1.1883875685 3.310910475 0 0 1.7496520668 0 1.7496520668 0 0 1.7496520668 0 0 0 2.5040441692 0 1.1883875685 0 0 1.1883875685 0 0 0 1.1883875685 0 1.7496520668 1.1883875685 0 2.5040441692 0 2.7647884946 0 0 1.7496520668 0 0 0 0 2.1665834778 2.1665834778 0 1.1883875685 0 0 1.1883875685 0 2.5040441692 0 0 0 3.1435171435 0 0 0 0 1.1883875685 0 0 1.7496520668 0 0 1.7496520668 2.1665834778 0 0 2.5040441692 0 1.1883875685 2.1665834778 0 0 0 0 0 1.7496520668 2.1665834778 0 0 0 0 0 0 2.7647884946 0 1.1883875685 1.1883875685 0 1.1883875685 0 0 0 2.5040441692 0 2.1665834778 0 0 2.1665834778 0 0 0 0 2.7647884946 0 3.5795500375 0 1.1883875685 0 1.7496520668 2.9667332358 1.1883875685 0 0 0 1.1883875685 0 0 1.1883875685 0 3.0416445934 0 2.1665834778 4.5052584815 0 3.4592042796 1.1883875685 0 1.1883875685 1.7496520668 0 0 0 0 0 0 1.1883875685 0 0 0 1.1883875685 1.1883875685 0 0 0 0 1.7496520668 0 0 2.1665834778 0 0 0 1.7496520668 0 0 0 1.1883875685 0 1.1883875685 0 0 1.1883875685 0 0 1.7496520668 2.5040441692 0 0 1.7496520668 1.7496520668 2.7647884946 0 0 0 2.1665834778 1.7496520668 0 0 0 1.7496520668 0 0 0 0 0 3.1435171435 0 0 0 0 0 0 1.1883875685 1.1883875685 0 1.7496520668 4.6832129386 0 0 3.310910475 0 0 3.4592042796 0 0 1.1883875685 1.1883875685 1.1883875685 2.1665834778 6.4573929312 0 1.7496520668 0 0 1.1883875685 2.1665834778 0 2.9667332358 0 0 0 0 1.1883875685 1.1883875685 0 0 0 0 0 2.5040441692 0 0 0 0 0 1.7496520668 1.7496520668 0 1.1883875685 0 2.9667332358 2.7647884946 3.882300844 0 2.1665834778 0 0 0 1.1883875685 0 1.1883875685 0 0 0 2.5040441692 0 0 1.1883875685 1.1883875685 0 0 0 0 0 0 1.1883875685 0 0 0 0 0 1.7496520668 0 0 0 2.7647884946 1.7496520668 1.1883875685 0 4.8857339049 0 0 0 0 1.1883875685 1.1883875685 0 0 0 2.7647884946 1.1883875685 0 0 0 0 0 0 0 0 0 0 0 0 1.1883875685 0 0 0 1.1883875685 0 0 0 3.9652078654 0 0 0 2.5040441692 0 0 0 0 0 0 1.1883875685 0 0 0 0 0 1.1883875685 0 3.4592042796 0 0 0 1.1883875685 1.7496520668 0 1.1883875685 0 0 1.7496520668 0 0 0 1.1883875685 0 1.1883875685 0 1.7496520668 0 0 0 0 0 0 0 0 1.1883875685 7.1838699521 1.1883875685 0 0 1.1883875685 1.1883875685 0 0 1.7496520668 0 4.5052584815 0 0 0 1.1883875685 2.1665834778 0 0 1.1883875685 1.1883875685 2.5040441692 1.7496520668 0 3.310910475 1.1883875685 0 1.1883875685 0 2.1665834778 0 0 0 0 0 0 0 0 1.7496520668 0 0 0 0 0 0 0 1.7496520668 0 0 0 0 0 0 1.7496520668 1.1883875685 0 0 0 0 0 1.1883875685 0 2.5040441692 2.5040441692 0 0 0 0 2.5040441692 0 0 1.1883875685 0 0 0 0 1.1883875685 0 0 0 0 0 0 0 1.1883875685 0 0 0 0 0 2.1665834778 0 1.1883875685 0 1.7496520668 1.1883875685 0 0 0 0 0 0 1.7496520668 0 0 1.1883875685 0 0 0 0 0 0 0 0 1.7496520668 0 0 0 1.7496520668 2.1665834778 0 0 0 0 2.1665834778 0 0 0 0 0 0 1.1883875685 0 0 0 0 0 1.1883875685 0 0 0 0 0 0 0 0 0 0 0 0 0 2.5040441692 0 0 0 0 0 0 0 1.7496520668 0 0 0 0 0 4.7899992879 0 0 0 0 0 0 0 0 1.1883875685 2.5040441692 0 0 0 0 0 0 0 0 0 0 0 0 0 0 0 0 0 0 0 0 0 0 0 1.1883875685 0 0 0 0 1.7496520668 0 0 0 0 0 0 2.5040441692 0 0 0 1.1883875685 0 0 0 0 0 0 0 0 0 0 0 0 0 1.1883875685 0 0 0 0 1.1883875685 0 0 0 0 2.9667332358 0 0 0 0 0 0 1.1883875685 0 1.7496520668 1.7496520668 0 0 0 0 0 0 0 0 0 0 0 0 0 0 0 0 1.1883875685 0 0 0 0 0 1.1883875685 1.1883875685 0 0 1.7496520668 0 0 1.1883875685 0 0 0 0 0 1.7496520668 0 0.8720846927 0 0 0 0 0 1.1883875685 0 0 0 0 0 0 0 0 2.9667332358 0 0 0 0 0 0 0 0 0 2.5040441692 0 0 1.7496520668 0 2.5040441692 0 0 1.1883875685 0 0 1.1883875685 0 0 0 0 0 1.7496520668 0 1.1883875685 0 0 0 0 1.7496520668 1.7496520668 0 9.7976489307 0 0 0 0 0 2.1665834778 0 0 0 0 0 0 0 0 1.1883875685 0 1.1883875685 0 0 0 1.1883875685 0 0 0 0 0 0 1.1883875685 0 0 0 0 0 2.1665834778 0 0 0 0 0 0 0 1.1883875685 0 1.1883875685 2.1665834778 0 0 0 0 0 0 0 0 0 0 0 0 0 0 0 1.1883875685 0 1.1883875685 0 1.1883875685 0 0 0 0 0 0 0 0 1.1883875685 0 0 0 0 0 0 0 1.1883875685 1.7496520668 0 0 0 0 0 0 0 0 0 0 0 0 0 1.7496520668 0 0 0 0 0 0 0 1.1883875685 0 0 0 0 0 0 1.1883875685 0 0 0 0 1.7496520668 0 0 0 0 1.1883875685 0 0 0 0 0 1.7496520668 0 0 0 0 0 0 0 0 0 0 0 0 0 0 0 0 0 0 0 0 0 0 0 0 0 0 0 0 0 1.1883875685 0 0 0 0 1.7496520668 0 1.1883875685 0 0 0 1.7496520668 0 0 0 0 0 0 0 0 0 0 0 0 0 0 0 0 0 0 0 0 0 0 0 0 0 0 0 0 0 0 2.1665834778 0 0 0 0 0 0 0 1.1883875685 0 1.1883875685 1.1883875685 0 0 0 0 0.8713126624 0 0 0 0 2.1665834778 0 0 0 0 0 0 0 0 0 0 0 0 0 0 0 0 0 0 0 0 0 0 1.1883875685 0 0 0 0 0 0 0 0 0 0 0 0 0 2.1665834778 0 0 0 1.1883875685 0 0 0 3.1435171435 0 0 0 0 0 2.1665834778 0 0 0 0 0 0 0 0 0 0 0 0 0 0 0 0 0 0 0 0 0 0 0 0 0 0 0 0 0 0 1.1883875685 0 0 0 0 0 0 0 0 0 0 1.1883875685 1.7496520668 0 0 0 0 0 0 0 0 0 1.1883875685 0 0 2.5040441692 0 0 0 0 0 0 0 0 0 0 0 0 1.1883875685 0 0 2.5040441692 0 0 0 0 0 0 0 0 0 0 0 0 0 0 0 0 1.1883875685 0 0 0 0 0 0 0 1.7496520668 1.7496520668 0 0 0 0 0 0 0 0 0 0 0 0 0 0 0 0 0 0 0 0 0 0 0 2.1665834778 0 0 0 0 0 0 1.1883875685 0 0 0 0 0 0 1.1883875685 0 0 2.1665834778 0 0 0 0 0 0 0 0 0 0 0 0 0 0 0 0 0 0 1.7496520668 0 0 0 0 0 0 0 0 0 0 0 2.5040441692 1.1883875685 0 0 0 0 0 0 0 0 1.1883875685 0 0 0 0 0 0 0 0 0 0 0 0 0 0 0 0 0 0 0 0 0 1.7496520668 0 0 0 1.1883875685 0 0 0 0 0 3.310910475 1.1883875685 0 0 0 0 0 1.1883875685 0 0 0 0 0 0 0 0 0 0 0 0 0 0 0 0 0 0 0 0 0 0 0 0 0 0 0 0 1.1883875685 0 0 0 0 0 0 0 0 0 0 0 0 0 0 0 0 0 0 0 0 0 0 0 0 0 0 0 1.7496520668 0 0 0 0 0 0 0 0 0 0 0 0 0 1.1883875685 0 0 0 0 0 0 0 0 0 0 2.5040441692 0 0 0 0 1.1883875685 0 0 0 0 1.1883875685 0 0 0 0 0 0 0 0 0 1.1883875685 0 0 0 0 1.1883875685 0 0 0 0 0 0 0 0 0 0 0 1.1883875685 1.7496520668 0 0 2.1665834778 0 1.1883875685 0 0 0 0 0 0 0 0 0 0 0 0 0 0 0 1.1883875685 0 0 1.1883875685 0 0 0 0 0 0 0 0 4.6244021052 0 0 0 0 0 0 0 0 0 0 0 0 0 0 1.1883875685 0 1.1883875685 0 0 0 0 1.1883875685 0 0 0 0 1.1883875685 0 0 1.1883875685 0 0 0 1.1883875685 0 0 0 0 0 0 0 1.1883875685 0 2.7647884946 0 0 0 0 1.1883875685 0 0 2.1665834778 0 0 0 0 0 0 0 1.7496520668 2.7647884946 0 0 0 0 0 0 0 0 0 0 0 0 0 0 0 0 0 0 0 2.5040441692 0 0 0 0 0 2.1665834778 0 0 0 1.1883875685 0 0 0 0 0 0 0 0 0 0 0 0 0 0 0 0 0 0 0 0 0 0 0 0 0 0 0 0 0 0 0 0 0 0 0 0 0 0 0 0 1.1883875685 0 0 2.1665834778 1.1883875685 0 0 0 0 1.1883875685 0 0 0 0 1.7496520668 0 0 0 0 0 2.1665834778 0 0 0 0 0 0 0 0 0 0 0 0 0 0 0 0 0 0 0 0 0 0 0 0 0 0 0 0 0 0 0 0 1.1883875685 0 0 0 0 0 0 0 0 0 0 0 0 0 0 0 0 1.1883875685 0 0 0 0 0 0 0 0 0 0 0 0 0 1.1883875685 0 0 0 0 0 0 0 0 0 0 0 0 0 1.7496520668 0 0 0 1.1883875685 0 0 0 1.1883875685 0 0 0 0 0 0 0 0 0 0 0 0 0 0 0 0 0 0 0 0 0 0 0 0 0 1.1883875685 1.1883875685 0 0 0 0 0 0 0 0 0 0 0 0 0 0 0 0 0 0 0 0 0 0 0 0 0 0 0 0 2.1665834778 0 0 0 0 0 0 0 0 0 1.1883875685 0 0 0 1.1883875685 0 0 0 0 0 0 0 0 0 0 0 0 0 0 0 0 0 0 0 0 0 0 0 0 0 0 0 0 0 0 0 0 0 0 0 0 0 0 0 0 0 0 0 1.1883875685 0 0 0 0 0 0 0 0 0 0 0
TCGA-AB-2838-03 0 0 0 0 0 0 0 0 0 0 0 0 0 0 0 0 0 0 0 0 0 0 0 0 0 0 0 0 0 0 0 0 0 0 0 0 0 0 0 0 0 0 0 0 0 0 0 0 0 0 0 0 0 0 0 0 0 0 0 0 0 0 0 0 0 0 0 0 0 0 0 0 0 0 0 0 0 0 0 0 0 0 0 0 0 0 0 0 0 0 0 0 0 0 0 0 0 0 0 0 0 0 0 0 0 0 0 0 0 0 0 0 0 0 0 0 0 0 0 0 0 0 0 0 0 0 0 0 0 0 0 0 0 0 0 0 0 0 0 0 0 0 0 0 0 0 0 0 0 0 0 0 0 0 0 0 0 0 0 0 0 0 0 0 0 0 0 0 0 0 0 0 0 0 0 0 1 0 0 0 0 0 0 0 0 0 0 0 0 0 0 0 0 0 0 0 0 0 0 0 0 0 0 0 0 0 0 0 0 0 0 0 0 0 0 0 0 0 0 1 0 0 0 0 0 0 0 0 0 0 0 0 0 0 0 0 0 0 0 0 0 0 1 0 0 0 0 0 0 0 0 0 0 0 4.5709692357 8.7861674051 3.0537432751 2.8417841062 13.349342141 1.5701575464 13.2229850165 9.716249169 6.905242717 0 13.4795757679 9.2274879051 11.5549525932 10.5997559421 8.2179309951 9.1552550298 2.8417841062 7.064912113 7.4476670534 8.2880460722 0 2.1722185173 7.5572193572 3.0537432751 1.5701575464 4.6662455729 10.1930557699 2.6099828261 0.8545787021 1.235744057 8.4087768961 0 10.1740663028 11.3816240115 0.3252865795 0.3252865795 6.6060851458 1.5701575464 9.2600028721 0 6.8114452633 1.5701575464 3.5995416364 7.9943790497 6.1171501486 12.7988851665 10.8067957773 10.9765718915 12.1290352863 5.1399713898 0.3252865795 5.3554081334 6.6933941831 10.9205456371 0.3252865795 3.1504795685 6.5313243872 9.379766527 9.8214105787 2.7292873225 5.981408195 2.9609550679 8.3904233302 4.6662455729 0 6.7320105505 8.0625940919 1.8116454083 0 7.2056409849 2.3363266524 0 7.0214593926 1.235744057 10.9135980712 2.9609550679 7.3952024504 4.2796923855 8.3179806682 0.3252865795 8.7461964266 0.3252865795 3.3967695183 11.4626270363 7.4038613353 9.7484209486 13.1023175995 1.4195429442 10.1952336763 0.3252865795 7.9745932581 10.4053104823 8.9448487003 8.3940526363 2.6099828261 7.0313255689 7.87449522 10.6300824758 9.5411781846 8.1867781553 7.3824670722 1.235744057 1.235744057 8.886674122 5.3131178416 0 2.4935245051 2.9609550679 11.7814188091 10.9354022097 6.5313243872 2.8417841062 9.6083864505 5.4605737044 6.4969377287 2.9609550679 4.3943190288 1.5701575464 6.0777532078 6.9495457214 0 4.0967746538 8.7390451702 6.0078603511 5.3769166971 8.7582449708 0.3252865795 3.8621178963 7.0457908722 5.3131178416 8.9233627212 8.4896807709 8.8525316211 4.9316054002 7.0313255689 3.3224884689 6.3871135225 8.1972799594 2.1722185173 5.4376194362 4.1447040227 5.9325412801 9.2902938217 6.7393695292 6.2236855837 0.3252865795 5.6561099742 3.8020334766 4.7573616199 6.4969377287 5.3131178416 0 6.7722580507 7.5809247105 11.5319588154 4.6033845757 6.4185011551 1.235744057 7.0147736153 6.0213367484 5.0158975701 0 6.1823764978 5.1132628278 5.6326680083 2.7292873225 6.1712794865 1.5701575464 8.13362779 1.235744057 6.7539279307 3.5298691042 0.3252865795 2.6099828261 5.8366869048 5.3333286107 8.0272212849 5.7862149708 5.9557346449 6.0935721194 0.3252865795 4.0967746538 7.490689889 5.2145757231 0 5.8770900498 3.5298691042 2.0160053815 1.235744057 5.2145757231 7.5677056336 8.7461964266 0 6.0213367484 3.8020334766 1.5701575464 8.444250099 5.9557346449 0.3252865795 8.0272212849 0.3252865795 2.4935245051 7.2999128196 0.3252865795 5.9172760271 9.8148297911 7.6122898207 4.2402976507 3.3967695183 3.4634339944 1.5701575464 10.4634139663 5.6561099742 4.1447040227 13.0184039904 0 7.9609661527 10.683939984 6.5434046071 4.5415332453 6.274604716 0.3252865795 2.8417841062 4.7237822085 7.0916511794 5.1132628278 2.0160053815 2.9609550679 7.2604454423 8.2705744161 0 10.2229250735 8.1411208996 0.3252865795 8.9921202871 6.7463735387 3.3224884689 10.5306306493 4.3182107259 3.7483324152 4.7874806888 4.5013044218 9.5886085961 9.5570013172 4.0415299456 3.2357742442 3.7483324152 6.1595598224 4.8163004913 3.1504795685 4.0967746538 0.3252865795 7.7395592928 1.5701575464 1.5701575464 0 1.5701575464 4.5415332453 8.9379901835 6.1712794865 9.7250127036 8.8108993608 4.7573616199 7.1296864267 6.3567217636 5.9325412801 4.0967746538 6.6274608133 5.1132628278 0.3252865795 5.6149672155 2.6099828261 2.1722185173 1.235744057 3.5298691042 5.7862149708 4.3565324627 5.7159412698 6.8552914306 7.586262371 2.1722185173 7.2999128196 5.2572228028 8.6026208212 6.6274608133 1.5701575464 4.9316054002 4.8163004913 9.4158323547 1.8116454083 0.3252865795 8.9602529568 2.0160053815 2.6099828261 0 3.3967695183 3.6807589161 0.8545787021 3.1504795685 1.235744057 9.7473553275 0.3252865795 3.8621178963 4.0967746538 7.2818804915 5.8708811492 7.1983112037 4.9716197949 10.3057053936 10.3375869385 8.1281989474 2.6099828261 0 2.0160053815 3.0537432751 5.8035704233 1.5701575464 2.6099828261 4.2796923855 4.8163004913 7.3672491354 0.3252865795 11.4195172543 0 7.6341161444 5.3554081334 3.9267320191 5.5035423677 7.6382772811 3.3224884689 9.7617708414 5.3950046434 7.305539311 5.9172760271 3.4634339944 7.7225957671 11.2074076533 4.1447040227 6.6462060514 3.8020334766 7.6752551946 5.6326680083 4.0415299456 4.4654280063 0.8545787021 6.3567217636 3.3967695183 7.2414380422 5.2145757231 0 10.145660598 6.1712794865 3.5298691042 2.3363266524 6.3567217636 8.4592685434 0 2.3363266524 0.3252865795 0.3252865795 7.5431922675 9.5796778643 6.0446859393 0 2.8417841062 6.4821097034 4.6942349942 5.160899559 1.235744057 2.1722185173 6.3031455354 0 0.8545787021 6.6199194531 4.7237822085 5.3950046434 8.7813575681 5.8211879647 4.9524805467 6.9389680179 2.0160053815 3.7483324152 6.6578161138 8.0378830789 0.3252865795 4.195454339 2.0160053815 5.5697401354 0.3252865795 4.3943190288 2.8417841062 3.6807589161 3.9267320191 5.2572228028 13.7312634412 2.0160053815 5.2346410401 1.235744057 6.6155319137 0.8545787021 3.2357742442 9.2337078571 3.9267320191 1.5701575464 6.5963653831 0.3252865795 2.9609550679 7.849263611 6.0213367484 1.8116454083 0 3.8621178963 0.8545787021 2.7292873225 8.0801064902 3.2357742442 3.2357742442 7.707661469 7.5145273334 6.912237722 2.6099828261 0 5.2346410401 7.1617066819 11.3082560628 4.3943190288 4.6353203213 4.8481958049 0.8545787021 3.7483324152 8.0198344525 5.4605737044 6.6933941831 1.235744057 7.1682155896 2.4935245051 2.1722185173 3.5298691042 2.3363266524 0.3252865795 4.1447040227 1.8116454083 1.5701575464 4.0099456181 0.6572228489 4.6353203213 1.235744057 3.5995416364 3.1504795685 7.9900039514 6.0446859393 1.5701575464 2.4935245051 5.6149672155 7.8013322641 0.8545787021 5.5779383683 5.5567871484 6.371541348 5.2823255532 1.5701575464 2.0160053815 0 0.8545787021 6.6462060514 4.0415299456 1.235744057 4.6942349942 2.1722185173 1.8116454083 10.518037392 8.444250099 4.3182107259 7.490689889 2.4935245051 6.2070815973 5.0158975701 6.4565586269 2.0160053815 1.6954289996 3.2357742442 3.6807589161 3.6807589161 4.0415299456 6.8289724376 1.5701575464 6.1929226816 0.3252865795 8.4743645018 3.7483324152 2.3363266524 9.8884207186 2.7292873225 7.5975934807 7.8565081094 4.9716197949 0 0 0 0 6.0446859393 3.1504795685 8.4154506823 3.5298691042 6.371541348 5.1911200721 7.7631371597 2.9609550679 2.8417841062 0.8545787021 5.3554081334 2.3363266524 1.235744057 6.4821097034 4.7237822085 5.6995798107 0.3252865795 4.7573616199 8.2620719774 0 2.3363266524 7.3738493351 9.4236127283 4.1447040227 1.8116454083 6.1088240958 0 0 2.4935245051 4.4353832119 3.9267320191 3.8020334766 6.5170703057 8.2549236822 6.0446859393 4.2796923855 4.2402976507 6.3423978617 5.9938766523 3.0537432751 3.6807589161 5.2823255532 5.5210240499 4.9045445042 3.9831538381 3.3967695183 5.7862149708 2.1722185173 2.3363266524 7.2818804915 5.0158975701 9.8607542367 4.7573616199 0 7.5145273334 4.5709692357 2.8417841062 0 4.4353832119 5.5978668247 0 5.9557346449 1.235744057 7.2891622181 0 0 0.3252865795 3.0537432751 0 1.5701575464 1.8116454083 10.1087639977 5.8627979429 0 1.235744057 4.2402976507 2.7292873225 0.3252865795 3.5995416364 3.1504795685 4.5709692357 0.3252865795 3.6807589161 7.311522755 1.8116454083 0.8545787021 7.3672491354 2.4935245051 5.3769166971 2.4935245051 1.8116454083 3.1504795685 2.3363266524 3.9831538381 3.1504795685 2.4935245051 4.195454339 6.3982550733 8.3592643054 3.3224884689 3.2357742442 8.874787247 2.1722185173 2.0160053815 7.707661469 1.235744057 4.6942349942 0.3252865795 2.3363266524 0.8545787021 3.3224884689 7.4628359044 3.3224884689 5.0611826135 1.8116454083 2.9609550679 3.1504795685 2.4935245051 6.9815752104 4.1447040227 5.1911200721 1.8116454083 1.235744057 6.5616474993 3.3224884689 5.8366869048 3.5298691042 9.5963498754 3.1504795685 8.3440385887 0.8545787021 0.8545787021 4.2402976507 6.3982550733 0 6.2394547085 0 1.5701575464 10.7565534954 8.4477687288 2.0160053815 3.1504795685 2.0160053815 5.1132628278 0.3252865795 3.3967695183 2.3363266524 3.6807589161 0 8.3223061235 3.8621178963 7.3672491354 8.13362779 0 6.3423978617 5.4376194362 3.4634339944 2.0160053815 0 6.0777532078 5.8211879647 2.1722185173 7.3952024504 4.3182107259 7.4795248563 3.9831538381 2.3363266524 1.8116454083 8.8723984594 6.2070815973 5.3131178416 8.0005712252 0 1.8116454083 0.8545787021 6.7784500351 3.9831538381 2.8417841062 1.5701575464 0 3.1504795685 0.8545787021 3.5298691042 5.9938766523 6.0213367484 3.0537432751 2.4935245051 3.8621178963 3.9267320191 0.3252865795 2.4935245051 3.6807589161 3.2357742442 9.2760612083 0 4.5013044218 0 4.5709692357 0.3252865795 4.8481958049 1.235744057 3.4634339944 3.5298691042 0.8545787021 3.8020334766 5.5779383683 3.7483324152 2.1722185173 0.8545787021 0.3252865795 4.2402976507 6.5434046071 4.0415299456 2.3363266524 6.0213367484 1.8116454083 4.2796923855 4.9316054002 3.2357742442 5.7563965543 2.8417841062 1.235744057 5.7705943435 5.8211879647 2.8417841062 6.3567217636 2.6099828261 3.9831538381 6.5825776907 0 6.443071546 6.7123134673 5.9557346449 0 4.5709692357 2.1722185173 0.3252865795 5.4174058116 2.7292873225 3.5298691042 2.7292873225 3.9831538381 1.8116454083 4.8769149343 6.7282298401 7.9900039514 2.9609550679 4.2796923855 3.8020334766 0 0 6.249038437 5.4605737044 4.195454339 0.3252865795 2.6099828261 3.1504795685 3.8020334766 7.1366712839 3.3967695183 1.235744057 5.8883402542 2.8417841062 4.195454339 2.6099828261 2.4935245051 2.1722185173 2.4135785871 3.4634339944 2.0160053815 1.8116454083 7.3952024504 3.5995416364 6.5313243872 2.6099828261 6.274604716 3.3224884689 1.8116454083 6.1279757434 4.5013044218 9.2385739022 1.235744057 8.332923448 0.8545787021 5.7563965543 0.3252865795 2.9027761388 0 4.195454339 5.9172760271 0.3252865795 2.6099828261 7.2891622181 3.8020334766 7.6470848949 4.0415299456 0.8545787021 5.0611826135 6.5825776907 4.7237822085 7.9032956025 0.8545787021 3.0537432751 1.235744057 5.6561099742 0.3252865795 8.3522281733 7.8565081094 6.1595598224 0.8545787021 0 5.3554081334 2.3363266524 2.3363266524 4.0415299456 5.4824769771 2.0160053815 2.3363266524 1.6886688579 0 3.8621178963 2.8417841062 0 2.4935245051 1.9097267186 2.4935245051 4.195454339 1.5701575464 2.9609550679 4.7237822085 2.1722185173 4.9524805467 2.8417841062 3.1504795685 1.5701575464 3.5995416364 4.6942349942 1.5701575464 2.1722185173 3.5298691042 10.0199349203 5.4824769771 1.235744057 8.6519985667 5.0487553564 2.8417841062 8.7945186837 4.195454339 5.160899559 1.8116454083 2.6099828261 2.6099828261 5.2145757231 4.195454339 5.7862149708 4.2402976507 4.0695350436 3.8621178963 0 0.3252865795 1.235744057 2.8417841062 4.7874806888 2.1722185173 1.235744057 0 4.5709692357 7.2145236067 0.3252865795 2.9609550679 2.0160053815 4.7874806888 4.3565324627 9.0431872814 3.6807589161 3.0537432751 0.8545787021 5.5978668247 3.3224884689 5.5567871484 1.235744057 1.8116454083 2.4935245051 0 3.2357742442 1.5701575464 0 2.0160053815 5.5035423677 1.235744057 6.6722993316 2.0160053815 1.235744057 4.0967746538 2.0160053815 5.1911200721 0.3252865795 0.3252865795 9.8299352436 0 5.5779383683 2.4235536115 5.7372684163 0.3252865795 1.8116454083 4.0415299456 3.5995416364 6.912237722 9.0537997513 0.8545787021 5.1911200721 3.5995416364 0.3252865795 6.2394547085 4.6353203213 2.8417841062 2.3363266524 4.7237822085 1.235744057 3.5298691042 0 2.0160053815 1.235744057 1.8116454083 2.1722185173 0 4.2402976507 5.4824769771 5.4824769771 2.0160053815 7.529733228 0 0 0 4.9716197949 1.235744057 1.5701575464 4.7573616199 1.5701575464 4.9942657769 4.9316054002 3.6807589161 1.8116454083 2.7292873225 0 1.235744057 2.0160053815 0.8545787021 3.5995416364 3.8621178963 1.5701575464 5.2823255532 0.3252865795 4.7573616199 0.8545787021 0.3252865795 2.1722185173 0.3252865795 0.8545787021 0.3252865795 0 3.3967695183 2.4225203349 0 4.5013044218 4.6033845757 7.849263611 1.8116454083 0.3252865795 0.8545787021 0.3252865795 2.6099828261 0.3252865795 2.1722185173 5.0158975701 6.3982550733 3.0537432751 0.8545787021 6.5313243872 4.8769149343 0.3252865795 4.1447040227 1.235744057 6.2613494311 1.5701575464 0.8545787021 5.0722454097 1.8116454083 3.5995416364 4.6942349942 3.3224884689 0 2.1722185173 1.7044122077 1.5701575464 6.7935011408 8.5723113261 2.4935245051 1.235744057 3.4634339944 2.1722185173 0.8545787021 1.235744057 5.9557346449 0 4.195454339 2.6099828261 0.8545787021 3.9831538381 3.0537432751 0.8545787021 2.8417841062 2.4935245051 4.3943190288 3.0537432751 2.9609550679 0 2.9609550679 4.3182107259 7.4330537833 2.1722185173 3.7483324152 2.7292873225 0.3252865795 0 3.3224884689 4.9045445042 1.5701575464 3.3224884689 1.8116454083 1.235744057 4.3182107259 3.0537432751 3.2357742442 0 1.5701575464 3.5298691042 2.8417841062 0 2.9609550679 5.6326680083 1.8116454083 4.1447040227 3.0537432751 1.8116454083 4.6662455729 7.9134755445 1.235744057 3.7483324152 2.7292873225 5.2469485672 3.6807589161 1.235744057 5.4605737044 3.9267320191 0.8545787021 0 6.249038437 3.3967695183 5.8627979429 7.5809247105 5.5035423677 2.1722185173 6.7657359021 4.0967746538 0.3252865795 6.274604716 2.0160053815 5.2572228028 1.5701575464 2.0160053815 3.3224884689 4.4654280063 2.0160053815 0 0 4.8163004913 1.5701575464 5.7862149708 5.2346410401 1.8116454083 1.235744057 1.8116454083 0 0 1.5701575464 8.4529099776 0.8545787021 2.3363266524 1.0780901157 4.3565324627 0.8545787021 2.1722185173 0.3252865795 3.9267320191 2.1722185173 2.4935245051 4.7573616199 4.0672159717 2.1722185173 0 4.0967746538 6.6722993316 7.3990753767 5.1911200721 4.3565324627 2.8417841062 3.6807589161 4.0415299456 0.3252865795 1.8116454083 3.9267320191 0.8545787021 1.0747259788 2.0160053815 4.6662455729 4.1447040227 4.3394962918 0.3252865795 0 0 2.6099828261 1.8116454083 0 2.3363266524 2.7292873225 1.235744057 2.4935245051 4.0415299456 3.3224884689 5.6773080075 3.1504795685 0 2.4935245051 0 5.8627979429 3.8020334766 4.2796923855 3.0537432751 2.7292873225 1.5701575464 0.8545787021 2.6099828261 5.6326680083 0 0 4.8163004913 0.3252865795 6.6380923911 1.5701575464 0 0 3.4634339944 2.4935245051 0 2.2562689646 1.5701575464 0 5.1911200721 3.2357742442 2.3363266524 4.9188730238 5.5978668247 2.3363266524 5.7159412698 3.5298691042 0.3252865795 0 9.830984924 0.8545787021 1.235744057 2.6099828261 3.3224884689 1.8116454083 0 3.0537432751 2.9609550679 2.0160053815 4.9524805467 0.8545787021 0 7.0214593926 7.4038613353 1.8116454083 3.5995416364 0.8545787021 1.5701575464 3.2357742442 1.8116454083 0 0.3252865795 1.5701575464 2.9609550679 1.235744057 3.9267320191 2.1722185173 3.9831538381 4.9316054002 1.0789280504 4.6662455729 4.4654280063 3.2357742442 3.1504795685 2.1722185173 2.4935245051 5.4605737044 4.9716197949 4.3565324627 1.5701575464 4.8163004913 2.6099828261 2.8417841062 0 1.235744057 2.3363266524 0 0.8545787021 3.3585684688 0 0 0.3252865795 0.3252865795 4.3565324627 0.3252865795 4.4654280063 0 0 1.235744057 2.8417841062 2.8417841062 0 0.3252865795 0.3252865795 2.0160053815 0 2.9609550679 0 4.7874806888 2.8417841062 3.3540147469 2.7292873225 1.235744057 0 5.5035423677 1.235744057 2.6099828261 1.5701575464 3.0537432751 0.3252865795 0.3252865795 0 4.1447040227 1.8116454083 0.8545787021 5.4376194362 1.8116454083 0 1.8116454083 1.235744057 1.235744057 3.9027236734 4.6662455729 1.7051971852 2.1722185173 1.8980324955 1.5701575464 3.5995416364 0.3252865795 4.3943190288 1.8116454083 0 5.0366575843 0 2.1722185173 2.0160053815 4.9045445042 2.1722185173 2.9609550679 4.6942349942 3.3967695183 0 0.8545787021 0 2.4935245051 0.3252865795 2.4935245051 3.2357742442 2.9609550679 0 4.7573616199 2.0160053815 0.3252865795 1.235744057 1.8116454083 4.1447040227 4.9045445042 3.0537432751 9.3249654728 0 1.235744057 4.7874806888 0 0.3252865795 0 0.3252865795 4.3182107259 3.2670237466 6.3871135225 4.3943190288 1.235744057 3.0537432751 0 2.6099828261 0 0.3252865795 3.7483324152 1.5701575464 0.3252865795 1.235744057 4.3182107259 2.1722185173 0 3.9267320191 0 2.8417841062 0 0.8545787021 0 1.5701575464 0 8.8297503965 2.8417841062 0.3252865795 6.5825776907 2.6099828261 0.3252865795 3.8020334766 0.3252865795 2.6099828261 4.3565324627 0.3252865795 1.235744057 0.8545787021 0 6.912237722 0.8545787021 2.6099828261 1.235744057 1.5701575464 0.3252865795 2.9609550679 3.3224884689 2.4935245051 1.8116454083 2.6099828261 0 3.6807589161 1.235744057 0.8545787021 1.5701575464 0.8545787021 2.9609550679 2.7292873225 1.235744057 2.6099828261 1.5701575464 9.4743345976 1.235744057 0 0.8545787021 0 0 0 1.5701575464 2.4201443363 0 0 1.235744057 2.8417841062 0 4.0967746538 1.235744057 1.8116454083 1.235744057 0.3252865795 2.6099828261 6.5434046071 4.3943190288 2.3363266524 1.5701575464 0 1.5701575464 1.8116454083 0.3252865795 0 0.8545787021 3.1933121441 2.3363266524 2.0160053815 6.5313243872 4.4353832119 3.8621178963 2.6099828261 3.8621178963 3.9831538381 0 2.6099828261 0.8545787021 4.6942349942 2.7292873225 2.0160053815 1.235744057 1.5701575464 2.1722185173 0 0.3252865795 4.2402976507 0.8545787021 2.1722185173 0 2.9609550679 0.3252865795 2.3363266524 2.3363266524 2.1722185173 2.1722185173 0.3252865795 2.4935245051 0.3252865795 0.8545787021 0.3252865795 0 1.9041068181 3.5995416364 1.8116454083 2.4935245051 0.3252865795 1.235744057 3.0537432751 2.9017698749 2.6099828261 5.9017840951 3.1504795685 1.235744057 0.8545787021 0 0 3.2357742442 3.6807589161 3.0537432751 4.9716197949 1.8116454083 4.2402976507 0.3252865795 3.8621178963 3.2357742442 0.3252865795 1.5701575464 0.3252865795 0.3252865795 2.0160053815 0.8545787021 0 2.7850665022 0 1.235744057 0.3252865795 0 0 0 5.4824769771 1.5701575464 0.8545787021 1.235744057 0.3252865795 3.7483324152 2.4935245051 0.3252865795 0 0.3252865795 4.3943190288 0.8545787021 3.2357742442 0.8545787021 6.801144493 0.3252865795 0 0 3.7483324152 3.8020334766 3.9831538381 1.235744057 0 3.3224884689 0.8545787021 0.8545787021 2.7292873225 1.5701575464 1.5701575464 2.0160053815 3.3224884689 4.8163004913 0.3252865795 1.235744057 3.1504795685 1.5701575464 0.3252865795 0.3252865795 4.9316054002 1.5701575464 0 2.4935245051 3.1504795685 1.8116454083 2.6099828261 1.235744057 2.0160053815 8.6422624014 0.3252865795 2.8417841062 0.3252865795 5.7862149708 2.9609550679 2.4935245051 4.4353832119 0.8545787021 3.5995416364 1.235744057 0 4.2402976507 5.2823255532 5.4605737044 0.8545787021 0.8545787021 0 1.8116454083 2.7292873225 0.3252865795 0.8545787021 7.3594070076 0.8545787021 0.8545787021 2.0160053815 0.8545787021 3.0537432751 0 0 2.8417841062 0 2.7292873225 3.8020334766 4.4353832119 2.8417841062 0 2.8417841062 0.8545787021 0.3252865795 4.8481958049 1.5701575464 0.3252865795 1.5701575464 2.3363266524 6.0935721194 0.8545787021 1.235744057 2.3363266524 0.8545787021 3.7483324152 1.5701575464 0.3252865795 0.3252865795 0.3252865795 0.3252865795 1.8116454083 2.8417841062 3.8621178963 5.0871692688 0.3252865795 0 0 2.1722185173 2.1722185173 0.8545787021 1.235744057 4.3182107259 0.3252865795 2.4935245051 0.3252865795 1.235744057 4.6942349942 0.3252865795 0 3.0537432751 4.0967746538 1.235744057 0 0 1.235744057 3.5298691042 2.7292873225 1.235744057 0.3252865795 0 0 3.0537432751 0 2.0160053815 2.1722185173 1.5701575464 0 3.9831538381 1.235744057 1.5701575464 1.235744057 4.2796923855 2.0160053815 2.8417841062 2.0160053815 2.1722185173 1.235744057 2.1722185173 1.5701575464 0.3252865795 2.1722185173 1.8116454083 1.8116454083 1.8116454083 0.3252865795 0 2.0160053815 1.235744057 3.0537432751 0.8545787021 1.235744057 0.3252865795 0 0.8545787021 1.235744057 0.3252865795 1.8116454083 0.8545787021 0.3252865795 0.8545787021 0 0 1.5701575464 2.7292873225 0 0.3252865795 4.4543182474 1.235744057 0 0 0 0.3252865795 0 3.3224884689 0 1.235744057 0.8545787021 0 0.3252865795 0 2.6099828261 0 0.8545787021 2.6099828261 1.235744057 0.3252865795 3.3224884689 3.1504795685 3.6807589161 0.8545787021 1.235744057 0.3252865795 1.235744057 3.3224884689 0 0.3252865795 1.5701575464 2.8417841062 0 6.7040532327 5.9325412801 1.8116454083 1.235744057 2.3363266524 0.3252865795 0 1.235744057 4.1447040227 0 1.5701575464 0.3252865795 0.8545787021 3.3224884689 2.4935245051 0 1.235744057 1.235744057 0.8545787021 0 1.8116454083 3.7483324152 0 1.235744057 5.0871692688 0.3252865795 0 2.0160053815 0.8545787021 0 2.3363266524 0.8545787021 0.8545787021 6.0213367484 2.0160053815 7.9438116306 1.8116454083 2.1722185173 0.3252865795 2.7292873225 0 2.4935245051 4.6033845757 0 0.8545787021 3.1504795685 0.3252865795 0 0 3.7483324152 0 2.4935245051 1.5701575464 0.3252865795 0 2.0160053815 0 1.235744057 0.8545787021 3.4634339944 0 0 0 0 2.3363266524 0.3252865795 1.8116454083 4.0967746538 1.235744057 0.8545787021 0 2.3363266524 1.5701575464 0.8545787021 2.4935245051 0 1.5701575464 6.5963653831 0 0.8545787021 2.3363266524 4.1447040227 1.5701575464 2.6099828261 0.3252865795 0.8545787021 0.8545787021 2.9609550679 2.6099828261 2.0160053815 0.3252865795 2.9609550679 4.2796923855 1.5701575464 1.8116454083 1.235744057 1.235744057 0.3252865795 1.8116454083 0 0.3252865795 1.235744057 0.8545787021 0.8545787021 0.3252865795 0 1.5701575464 0.8545787021 0 1.235744057 0.3252865795 1.235744057 0 1.235744057 0 1.5701575464 0 2.0160053815 0 2.3363266524 0.8545787021 0 0.3252865795 2.1722185173 0 0.3252865795 1.235744057 0 2.0160053815 2.4935245051 0.3252865795 0.3252865795 0 0 1.8116454083 0 0.3252865795 0.3252865795 2.7292873225 0 0.8545787021 0 5.4911683718 0 1.8116454083 0 0 0.3252865795 1.5701575464 0.3252865795 0 0 0 0 2.0160053815 2.6099828261 0 1.235744057 0.8545787021 1.235744057 4.7874806888 0.8545787021 0.3252865795 0 0 0.8545787021 0 0 2.8417841062 2.3363266524 1.235744057 0.3252865795 0 1.5701575464 3.8621178963 0 1.8116454083 0.3252865795 0.8545787021 1.5701575464 0 0.3252865795 2.0160053815 2.0160053815 0.8545787021 4.9524805467 0 1.5701575464 0 0 0 0 0 0 0 0 0.8545787021 0 2.0160053815 0 0.3252865795 0.8545787021 2.0160053815 1.8116454083 0.8545787021 0 0.3252865795 0 0.3252865795 0.8545787021 0.3252865795 0.3252865795 0 0 0 0 1.235744057 0.8545787021 0 3.7483324152 1.235744057 0 0 0 0 0 1.8116454083 0 0 0 2.1722185173 0.8545787021 0.8545787021 4.585645708 0 0 4.8769149343 0.3252865795 0.3252865795 0 0.3252865795 1.8116454083 0.3252865795 0 0 0 2.9609550679 1.235744057 1.235744057 0.3252865795 1.8116454083 0 0 1.8116454083 0 0 0.8545787021 0 4.6353203213 0.3252865795 0 6.4663987053 0.3252865795 1.235744057 0.3252865795 2.3363266524 0 0 0.3252865795 0.3252865795 0.3252865795 0.3252865795 0 1.235744057 0 0 0 0 1.5701575464 0 0 0 0 0.3252865795 0.3252865795 0.8545787021 0.3252865795 0.8545787021 1.235744057 0.3252865795 0 0 0.3252865795 0 0 0.8545787021 0.3252865795 0 1.5701575464 0 1.235744057 4.0967746538 1.5701575464 0 2.1722185173 0 0.8545787021 0 3.2357742442 0 4.0415299456 1.5701575464 0.3252865795 0 0.8545787021 2.7292873225 0.3252865795 0.3252865795 4.7237822085 0.3252865795 1.235744057 3.3224884689 0.8545787021 4.2402976507 2.8417841062 1.5701575464 0.3252865795 0 2.3363266524 0.3252865795 0 0 3.4634339944 0 0 0 0 0 0.3252865795 1.235744057 0 0.8545787021 0.8545787021 1.5701575464 0 1.4199727805 0 0.8545787021 0 1.235744057 0 0.8545787021 1.8116454083 0 2.4935245051 1.235744057 3.3224884689 0.8545787021 1.5701575464 0 0.3252865795 0 0.3252865795 2.7292873225 1.235744057 0 0 0.8545787021 2.0160053815 0 1.235744057 4.3565324627 0.8545787021 0 0.8545787021 0 0 1.235744057 0 0.8545787021 1.235744057 0.3252865795 0.3252865795 1.235744057 0.3252865795 0.8545787021 2.3363266524 0.3252865795 0 1.8116454083 0 0.8545787021 0 3.9267320191 0 0 0 0 1.235744057 0 1.5701575464 0.3252865795 0.3252865795 0 0 1.235744057 0.8545787021 2.5522943299 0.8545787021 0.3252865795 0 2.3363266524 1.6992935745 0 0 0 1.5701575464 0 0 0 0.8545787021 1.235744057 0.3252865795 0.3252865795 0 0 0 0 0 0 0.3252865795 0 0.3252865795 0 0.8545787021 0 0.3252865795 0.3252865795 1.8116454083 0 1.235744057 0 0 2.6099828261 0 0.3252865795 0.8545787021 0 0.8545787021 1.5701575464 0 1.235744057 0 0.3252865795 0.3252865795 1.235744057 0 0 0 1.8116454083 0 0 0 0 0.3252865795 1.5701575464 1.235744057 1.235744057 0.3252865795 0.3252865795 0.3252865795 0 6.2236855837 0 0 0 0.8545787021 1.5701575464 0 0.3252865795 0 1.5701575464 4.9045445042 0 1.235744057 1.235744057 0 0 0 1.235744057 0 0 0 1.5701575464 0 0 0.3252865795 0 0 0.8545787021 0.3252865795 2.1722185173 0 0.3252865795 0 1.235744057 2.4212417487 0.3252865795 0 0 2.1722185173 0.8545787021 0 0 0 0 0 0 0 0 0 0 1.8116454083 0 1.235744057 4.4654280063 0 0 0 0 0 1.0751693372 0.3252865795 4.0967746538 0 0 0.3252865795 0 0 0 0 0.8545787021 0.8545787021 0.8545787021 0 0.3252865795 2.0160053815 0 0.8545787021 0 1.8116454083 1.5701575464 0 1.235744057 0.3252865795 1.8116454083 2.3363266524 0.8545787021 0 0 1.5701575464 0 5.2823255532 0 0 0.8545787021 0.3252865795 4.8769149343 1.5701575464 0.3252865795 0.8545787021 1.235744057 0 0 0.3252865795 0 0.8545787021 0.8545787021 1.235744057 0.8545787021 0 0.8545787021 0 0 0 0.3252865795 0.8545787021 0 0 0 1.5701575464 0 0.8545787021 0.3252865795 0 0 0 0.3252865795 0.3252865795 0.3252865795 0 0 0 0.8545787021 0 0 0 0.3252865795 0.8545787021 2.0160053815 0.8545787021 0.3252865795 0.3252865795 0.8545787021 0 0 0.3252865795 0 1.235744057 0.3252865795 0 0.3252865795 0 0 0 0 0 0 0 0 0 1.235744057 0 0 0 0 0 0 0 3.7483324152 0.8545787021 0.3252865795 0 0 1.235744057 0 0 0 0 0 0 0 0 0.8545787021 0 0 0.3252865795 0.3252865795 0 0 1.5701575464 0.8545787021 0 0.8545787021 0 0.3252865795 0 0 2.3363266524 0 0 1.5701575464 0 3.5298691042 0 1.8116454083 0.8545787021 0 0 0 0.3252865795 1.235744057 1.5701575464 0 0 0 0.3252865795 2.0160053815 0 0 0 0 0.8545787021 0.3252865795 0 1.235744057 0 0 0.3252865795 0 0 0 0.3252865795 1.8116454083 2.1722185173 0.8545787021 0.3252865795 0 0 0 0 0 0.3252865795 0.3252865795 0 0.0832049059 0 0 0.3252865795 1.235744057 0.8545787021 0.3252865795 0 0 1.235744057 0 0.3252865795 1.235744057 0.3252865795 1.5701575464 0.8545787021 1.235744057 0.3252865795 0 0 0.8545787021 0.8545787021 0 1.5701575464 1.235744057 4.0415299456 0 0 0.3252865795 0 0 0.8545787021 0.3252865795 0 0 0 0.650063252 1.235744057 0.3252865795 0.3252865795 0 0.3252865795 0.3252865795 0 0.8545787021 0 0 0.8545787021 0 1.5701575464 0.3252865795 0.3252865795 0.3252865795 0 0 0 0 1.235744057 0.3252865795 0 0.3252865795 0 0 0.8545787021 0 0.8545787021 0 0 0 0.3252865795 0 0.3252865795 0.3252865795 0.3252865795 0 0 0 0 0 1.5701575464 0.3252865795 0 0.8545787021 0 0 0 0 0 0 0 0 0 0.8545787021 0 0 9.5125643586 0 0.3252865795 0 0 0.081662758 0 0 0.3252865795 0 0 0 0 1.5701575464 0.3252865795 0 0.3252865795 0 0 0 1.5701575464 0 0 0 0 0 0 1.5701575464 0.3252865795 0 0 0.3252865795 0.8545787021 0 0 0.3252865795 0 0 0 0 0.8545787021 0.3252865795 0.3252865795 0 0 0 0 1.5701575464 0 0 0.3252865795 0 0 0 0 0 0.8545787021 0.8545787021 0.8545787021 0 0 0 0 0.3252865795 0.3252865795 0 0 0 0.3252865795 1.5701575464 0.8545787021 0.3252865795 1.5701575464 0 0.3252865795 0 0 0 0.3252865795 0.3252865795 0.8545787021 0 0 0 0 0 0 0 0 0.3252865795 0 0 0 0 0 0 0 0.3252865795 0 0.3252865795 0.8545787021 0 0 0.3252865795 0 0.8545787021 0 0 0 0 0.3252865795 0 0.3252865795 0 0 0.3252865795 0 0 0.3252865795 0 0 0 0 0 0 0 0 0.8545787021 0 0 0.8545787021 0 0 0.8545787021 0 0.3252865795 1.5701575464 0 0 0.8545787021 0 1.8116454083 0 0 0 0.3252865795 0 0.3252865795 0 0 0 0 0 0.8545787021 0 0 0 0 0 0.3252865795 0 0 0 0 0 0 0.3252865795 1.5701575464 0.3252865795 0 0 0 0 0.8545787021 0 0.8545787021 0 0 0 0 0 0 0 0 0.3252865795 0 0.3252865795 0 0.8545787021 0.3252865795 0 0 0 0.3252865795 0 1.8116454083 0 0.3252865795 2.7864626855 0 0 0 0 0 2.0160053815 0 0 0 0 0.3252865795 0 0.3252865795 0 1.8116454083 1.5701575464 0 0 0 0 0.8545787021 0 0.3252865795 0 0.8545787021 0 0 0 0 0 0 0 0.3252865795 0 0 0 0.3252865795 0 0 0 0 0 0 0.8545787021 0.8545787021 0 0 0 0.3252865795 0 0 1.9083444552 2.1722185173 0 0 0 0.3252865795 0 0.3252865795 0 0.3252865795 0 0 0 0.8545787021 0 0 0.3252865795 1.235744057 0 0 0.3252865795 3.2357742442 0 0 4.9045445042 0 0.3252865795 0 0 0 0 0.3252865795 0.8545787021 0 0.3252865795 0 0 2.0160053815 0 0 0 0 0 0 0.3252865795 2.9609550679 1.5701575464 0.3252865795 0 0 0.3252865795 0 0.3252865795 0.3252865795 0 0.3252865795 0 0 0.3252865795 0 0 0 0 0.3252865795 0 0 0.3252865795 0 0 0.3252865795 0.3252865795 0.3252865795 0 0 0 0 1.8116454083 0.3252865795 0.3252865795 0 0 0 0 0 0 0 0 0 0 0.3252865795 1.5701575464 0.3252865795 0.3252865795 0.8545787021 0 0.3252865795 0 0 0.8545787021 0 0 0 0 0 0 0 1.5701575464 0.3252865795 0 0 0.8545787021 0.3252865795 0 0.3252865795 0 0 0 0 0 0.3252865795 0 0 0 0 0.3252865795 0.3252865795 0 0 0 0 0.3252865795 0 0.8545787021 0 0.6557086526 0.8545787021 0.3252865795 0 0 0 0.3252865795 0 2.0160053815 0.3252865795 0 0 2.3363266524 0 0.8545787021 0 0 0.8545787021 0 0 0 0 0 0 0 0 0 0 0 0 0 0 0 0 0 0 0 0 0 0 0 0 0.8545787021 0 1.235744057 0.3252865795 0 0.3252865795 0 0 0.3252865795 0.8545787021 0 0.3252865795 0 0 0.3252865795 0 0 0.3252865795 0 0.8545787021 0 0 0 0 0 0 0 0.6573021654 0.8545787021 0 0 0 0 0.8545787021 0.3252865795 0 0 0 0.3252865795 1.8116454083 0.8545787021 0 0 0.8545787021 0.3252865795 0 0.3252865795 0 4.6033845757 0.3252865795 0.3252865795 0 0 0 0.3252865795 0.3252865795 0 0.3252865795 0 1.235744057 0 0 0 0 0 0 0 0.3252865795 0.3252865795 0.8545787021 0 0 0 0 0.3252865795 0.8545787021 0 0 0 0 0.3252865795 0 0 0 0 0 0 0 1.235744057 0 0 0.3252865795 0 0 0 0 0 0.3252865795 0 0.3252865795 0 3.2357742442 0 0 4.5709692357 0 0 0 0 0 0 0 0 0 0 0 0 0 0 1.5701575464 0 0.3252865795 0 0 0 0.3252865795 0 0.3252865795 0.3252865795 0 0 0.3252865795 0 0.8545787021 0 0 0.8545787021 0 0 0 0 0 0 0.3252865795 0 0 0 0.8545787021 0 0.3252865795 1.5701575464 0 0 0 0.3252865795 1.8116454083 0 0.3252865795 0 0.3252865795 0 0 0 0 0 0 0 0 0 1.5701575464 0.3252865795 0 0 0.8545787021 0.8545787021 0 0 0 0 0.3252865795 0 0 0 0.8545787021 0.8545787021 0 0 0 0.3252865795 0 1.235744057 0 0 0 0 0 0 0 0 0 0 0 0 0 0 0 0 0 0 0 0 0 0 0 0 0 1.8116454083 0 0 0 0 0 0 0 0.085869454 0 0 0 0 0 0 0.3252865795 0.3252865795 0.8545787021 0 0 0 0 0 0 0 0 0 0 0 0 0 0.3252865795 0.3252865795 0 0 0 0 0 1.0763491151 0.3252865795 0 0 0.3252865795 1.235744057 0.3252865795 0 0.3252865795 0 0 0 0 0.3252865795 0 0 0 0 0 0 0 0 0 0 0 0 0 0 0 0.3252865795 0 0 0 0.3252865795 0 0 0 0 0.3252865795 0 0.3252865795 0 0 0 0.8545787021 0 0 0.3252865795 0.3252865795 0 0 0 0 0 0 0 0 0.8545787021 0 0 0 0.3252865795 0.3252865795 0 0 0 0 0 0.3252865795 0 0.3252865795 0.3252865795 0.3252865795 0 0 0 0 0 0 0 0.3252865795 0.3252865795 1.235744057 0 0 0 0 0 0 0 0 0.6562664765 0.3252865795 0 0 0 0 0 0 0 0 0 0 0 0 0 0 0 0 0 1.8116454083 0 0 0.3252865795 0.3252865795 0 0 0 0 0.3252865795 0 0 1.5701575464 0.3252865795 0 0 0.8545787021 0 0.3252865795 0 0 0 0 0.3252865795 0.3252865795 0.3252865795 1.235744057 0 0 0 0 0.3252865795 0 0 0 0.3252865795 0 0 0 0 0 0.3252865795 0 0.3252865795 0 0 0 0 0 0 0 0.3252865795 0 0 0 0.8545787021 0 0 0.3252865795 0.3252865795 0 0 0 0 1.8116454083 0.3252865795 0 0 0.3252865795 0 0 0 0 0 0 0.8545787021 0 0 0 0 0 0 0 0 1.235744057 0.3252865795 0 0 0 0 0 0.8545787021 0 0.3252865795 0 0.3252865795 0 0.3252865795 0 0 0 0 0.3252865795 0 0 0 0.3252865795 0 0 0 0.8545787021 0 0 0 0 0 0 0 0 0 0 0 0 0 0 0 0 0 0 1.8116454083 0 0 0 0 0 0 0 0 0.3252865795 0 0 0 0 0 0.3252865795 0 0.8545787021 0.3252865795 0 0 0 0 0.3252865795 0 0 0 0 0 0 0 0 0.3252865795 0 0 0.3252865795 0 0 0 0 0.3252865795 0 2.9609550679 0.3252865795 0 0 1.5701575464 0 0 0 0 0 0 0 0.3252865795 0 0.3252865795 0 0 0 0 0 0 0 0.3252865795 0 0 0 0.3252865795 0 0.3252865795 0 0 0 0 0 0 0 0 0 0 0 0 0.3252865795 0 0 0 0 0
TCGA-AB-2928-03 0 0 0 0 0 0 0 0 0 0 0 0 0 0 0 0 0 0 0 0 0 0 0 0 0 0 0 0 0 0 0 0 0 0 0 0 0 0 0 0 0 0 0 0 0 0 0 0 0 0 0 0 0 0 0 0 0 0 0 0 0 0 1 0 0 0 0 0 0 0 0 0 0 0 0 0 0 0 0 0 0 0 0 0 0 0 0 0 0 0 0 0 0 0 0 0 0 0 0 0 0 0 0 0 0 0 0 0 0 0 0 0 0 0 0 0 0 1 0 0 0 0 0 0 0 0 0 0 0 0 1 0 0 0 0 0 0 0 0 0 0 0 0 0 0 0 0 0 0 0 0 0 0 0 1 0 0 0 0 0 0 0 0 0 0 0 0 0 0 0 0 0 0 0 0 0 0 0 0 0 0 0 0 0 0 0 0 0 0 0 0 0 0 0 0 0 0 0 0 0 0 0 0 0 0 0 0 0 0 0 0 0 0 0 0 0 0 0 0 0 0 0 0 0 0 0 0 0 0 0 0 0 0 0 0 0 0 0 0 0 0 0 0 0 0 1 0 1 0 0 0 1 1 0 3.6017439136 8.8459698023 9.9497191899 0 3.2550589021 0 9.3175285826 3.033398862 2.1319427471 0.832993242 0 0.832993242 4.0384581563 0 5.6818454404 3.9313414669 1.83705644 0 11.8769431316 0.832993242 5.1418118551 0 10.0086087336 4.6857260457 2.5669170515 0 11.3481919692 0 8.4203088283 0.832993242 1.4569935809 3.2550589021 0 1.83705644 1.4569935809 0 6.5508541557 0 7.8891252569 0 2.3702680742 4.526837167 5.5172887756 0 6.8310222339 0.832993242 0.832993242 7.2253447408 1.4569935809 6.9516278717 0 7.9629336686 0.832993242 1.83705644 0 7.1501262778 9.1029895605 0.832993242 7.4059751844 7.7641270999 0 0 0 1.83705644 0 0 2.5669170515 2.7431067253 0 9.2803449523 2.7431067253 0 2.5669170515 5.6487661145 2.3702680742 10.7584714503 0 1.4569935809 1.4569935809 0 8.472383198 0.832993242 0 4.1555963253 0 9.7790769863 1.4569935809 6.2880102251 8.4947460659 0 4.341882181 8.0426192732 2.1319427471 2.8986310153 7.4059751844 1.4569935809 4.0384581563 0.832993242 4.0384581563 0.832993242 3.1504795685 0 1.83705644 11.0040086875 0 3.8752645036 0.832993242 0 0.832993242 5.2748559656 1.83705644 0 9.5220357025 0.832993242 9.0088345922 2.1319427471 7.6033291724 0 0.832993242 6.1245729849 0 6.2269488473 5.8770900498 8.1725514175 7.3516432483 6.1525611112 1.4569935809 0.832993242 2.8986310153 3.6017439136 0.832993242 8.0519226458 0 0 5.0624018074 6.1391864007 0 3.7581085172 5.6655418292 1.83705644 5.1418118551 2.3702680742 0 2.5669170515 0 0 7.8308065824 3.986476622 2.1319427471 8.8576589939 3.7581085172 3.2550589021 0 0 3.033398862 3.9313414669 0 0.832993242 8.5041442334 0 0 0 0 1.4569935809 2.5669170515 0.832993242 0 0 1.4569935809 7.0138960887 0 6.8569676759 4.0384581563 8.5451158626 1.83705644 0 3.033398862 1.4569935809 2.5669170515 8.2252140972 3.4535149149 3.986476622 2.5669170515 1.83705644 0 2.8986310153 0.832993242 4.6101854555 2.3702680742 6.4447609841 0 9.121079334 0 2.1319427471 7.4638090713 0 7.5352645647 1.4569935809 0 4.341882181 0 0.832993242 7.2576789958 1.4569935809 0.832993242 0 1.4569935809 1.83705644 4.4877405723 5.553122754 0.832993242 0 1.4569935809 4.7532683262 0.832993242 0.832993242 3.4535149149 2.5669170515 1.4569935809 7.6499007521 8.6623593138 0.832993242 7.2435908156 3.7581085172 8.1970351696 0.832993242 2.1319427471 3.3549852117 7.3893163481 2.7431067253 0 0 7.2831019903 1.83705644 0 2.0112836253 0 4.7532683262 0 0.832993242 8.1551082604 0.832993242 0 2.8986310153 8.1684421966 1.4569935809 1.4569935809 2.1319427471 4.9530072852 5.7265822139 2.1319427471 1.83705644 4.6504240759 0 5.805178308 0.832993242 0 6.0938548686 4.341882181 3.1504795685 0 0.832993242 7.717445682 12.9345583262 2.3702680742 2.1319427471 0 8.4413597481 3.1504795685 0 9.5536487776 7.8366401043 6.9516278717 0 2.3702680742 0.832993242 6.4447609841 3.2550589021 6.3918681437 2.1319427471 1.83705644 3.1504795685 3.9313414669 8.9244121567 2.1319427471 3.033398862 0.832993242 6.4997785862 2.3702680742 0 2.3702680742 6.7309182191 0 1.83705644 0 0.832993242 5.3710386114 0 4.0992185238 0.832993242 1.4569935809 0.832993242 2.3702680742 2.3702680742 3.033398862 5.7413780885 0 4.2092471228 9.1231150588 4.2594641253 0 2.8986310153 0 3.1504795685 6.5580612257 3.033398862 0.832993242 4.2092471228 1.4569935809 0 2.8986310153 5.805178308 3.9694499201 0 0 2.1319427471 2.5669170515 2.5669170515 4.1555963253 0.832993242 4.8263441862 7.6388976791 7.2510126201 0 7.0453683897 8.3518019136 5.8618664842 1.4569935809 3.7581085172 3.6800231162 5.5709906816 4.719136931 6.8569676759 5.7492522935 0 3.6017439136 3.033398862 0.832993242 0.832993242 0 6.1787828941 4.2993930273 1.4569935809 3.033398862 5.0624018074 0 0 3.033398862 1.4569935809 5.0878989196 7.0965887971 1.83705644 6.8992765842 0.832993242 3.2550589021 6.1932776249 0 1.4569935809 3.4535149149 6.5816161229 6.0242049532 0 3.6017439136 6.2182973347 0.832993242 2.3702680742 0 7.3672491354 6.8478234326 0.832993242 2.7431067253 7.3232816724 0.832993242 2.3702680742 0 3.033398862 2.5669170515 0 7.1693629868 1.4569935809 11.2783010786 1.4569935809 2.5669170515 0 5.4720085779 9.5233903545 0 8.5127756312 1.4569935809 1.83705644 0.832993242 3.0890107616 1.4569935809 7.6212607809 0 0.832993242 0 0 3.2550589021 0 0 2.3702680742 1.4569935809 2.5669170515 2.5669170515 5.3933624719 2.1319427471 9.400057565 2.3702680742 0 4.2594641253 0.832993242 2.8986310153 3.6800231162 4.8611890827 4.4538338928 10.1744815527 2.8986310153 0.832993242 3.033398862 2.5669170515 0 2.3702680742 0.832993242 4.3844010082 2.8986310153 1.83705644 2.8986310153 3.2550589021 6.190601753 2.7431067253 0.832993242 4.1555963253 4.8064319454 0 0 6.5346572341 8.3125788582 0.832993242 3.033398862 0 0 1.4569935809 9.4670246307 3.3549852117 2.7431067253 2.3702680742 4.9108947808 0 3.033398862 0 4.526837167 0.832993242 0 0 3.2550589021 2.1319427471 2.1319427471 0 0 7.1216834309 8.1338614803 4.8611890827 2.1319427471 0.832993242 8.0555674664 2.5669170515 4.0992185238 0 4.6504240759 0.832993242 0.832993242 0.832993242 2.1319427471 3.6017439136 3.5213448335 0.832993242 0 0.832993242 0 0 2.1319427471 1.83705644 4.5652862859 0 5.4135846326 0 0 0 0 6.3612509303 2.1319427471 5.1956475672 1.83705644 0 4.341882181 1.4569935809 0 0 0 1.4569935809 2.3702680742 0.832993242 0.832993242 7.1165470437 3.1504795685 6.5102938223 5.0878989196 4.9530072852 1.83705644 0 1.83705644 1.83705644 1.83705644 1.4569935809 2.5669170515 3.1504795685 0 1.83705644 0 2.5669170515 0 5.2748559656 0.832993242 0.832993242 5.3294847124 0.832993242 0 3.6017439136 0 4.3844010082 0 1.83705644 4.2594641253 7.4761928286 1.2200113808 0 9.3834743129 4.2594641253 1.83705644 1.4569935809 5.0147011045 0.832993242 2.7431067253 5.6487661145 0 3.3549852117 0 5.9505771281 3.1504795685 2.4787828688 7.3232816724 2.1319427471 9.4329473924 0 0 0.832993242 3.4535149149 3.033398862 5.3933624719 3.986476622 7.3792684647 4.1555963253 0 1.83705644 2.5669170515 0 3.033398862 7.7853559542 0 0.832993242 2.7431067253 7.5087649737 0 0.832993242 2.8986310153 6.0515260344 0 4.1555963253 0 5.9838993643 0.832993242 0.832993242 0.832993242 9.3546340141 4.8611890827 7.9956484506 1.4569935809 0 4.6504240759 1.4569935809 5.1418118551 1.4569935809 2.1319427471 1.83705644 0 1.4569935809 2.8986310153 0 0.832993242 0 2.3702680742 0.832993242 5.0878989196 0 3.3549852117 4.8934786529 0.832993242 6.2269488473 0.832993242 5.1729883656 1.4569935809 1.83705644 9.1375372166 2.5669170515 5.8770900498 2.1319427471 4.9865618367 0.832993242 0 1.83705644 0 0.832993242 2.3702680742 2.1319427471 3.9313414669 0 2.7431067253 6.5221252899 7.8858417762 4.7532683262 0.832993242 0 5.5709906816 0 2.3702680742 1.4569935809 2.1319427471 4.526837167 3.9313414669 1.4569935809 2.5669170515 5.2575131335 0 7.7235917411 2.3702680742 3.2550589021 0 0 3.4535149149 0.832993242 3.1504795685 0 0 2.3702680742 1.83705644 0 5.7852006558 6.33127114 2.7431067253 1.4569935809 2.1319427471 0 0 5.3710386114 3.3549852117 7.343465775 4.9865618367 2.1319427471 1.4569935809 3.9313414669 0 6.4812299017 4.2993930273 4.6504240759 3.5213448335 5.1729883656 2.8986310153 1.83705644 0 4.2594641253 3.4535149149 2.5669170515 6.2269488473 0 6.7548650554 0.832993242 4.8263441862 5.2575131335 4.3844010082 2.7431067253 5.111946557 6.0799638259 0 3.1504795685 2.5669170515 7.7296876114 3.033398862 0 3.6017439136 6.9582731021 3.5213448335 7.2435908156 3.6017439136 0 3.5213448335 0 4.526837167 0 5.6818454404 0 0 2.3702680742 5.553122754 3.3549852117 3.986476622 2.3702680742 4.8263441862 3.6017439136 0 3.6017439136 0.832993242 0.832993242 0 5.0147011045 1.4569935809 1.4569935809 3.1504795685 5.0371334824 0.832993242 2.8986310153 2.1319427471 1.83705644 0.832993242 0 7.4541349 0 8.7593692618 2.7431067253 0 6.7847536291 4.2993930273 6.3254933554 3.6800231162 0.832993242 0.832993242 0 3.7581085172 0.832993242 0 0 4.0992185238 0.832993242 0 0.832993242 3.9313414669 1.4569935809 6.5428292041 0.832993242 0.832993242 4.0992185238 6.6141593042 4.341882181 0.832993242 0 4.719136931 1.4569935809 0 5.2139755129 3.6017439136 0.832993242 2.5669170515 2.1319427471 4.4169677535 1.4569935809 2.8986310153 6.5221252899 0 1.4569935809 0.832993242 2.1319427471 1.83705644 3.6017439136 5.1418118551 9.0887535778 3.3549852117 1.4569935809 4.2993930273 5.9938766523 0 6.2012401392 1.4569935809 0 0 6.7177412184 0 5.2575131335 4.4877405723 2.1319427471 2.8986310153 0 4.8263441862 6.8992765842 3.2550589021 1.4569935809 0 1.4569935809 3.5213448335 2.482433945 0 2.3702680742 0 0 0.832993242 0 0.832993242 2.1319427471 0.832993242 0 3.1504795685 4.2993930273 5.3537370236 1.4569935809 2.7431067253 0 1.4569935809 1.83705644 4.1555963253 7.5466360262 3.2550589021 3.7581085172 4.526837167 4.526837167 3.6017439136 5.5793419254 2.1319427471 8.8027994964 1.83705644 0.832993242 0 0 0 7.1312347937 0.832993242 6.0515260344 5.3933624719 6.8963422395 5.731361186 2.1319427471 0.832993242 2.3702680742 5.7670313148 0.832993242 0 1.4569935809 0 4.1555963253 5.5922135962 0 3.5213448335 2.5669170515 2.1319427471 4.5652862859 7.2701403251 2.7431067253 3.3549852117 5.9064793133 11.1590263059 4.2993930273 3.7581085172 0 3.8244936962 8.3125788582 0 5.1729883656 0 0 5.0624018074 0.832993242 1.4569935809 5.9505771281 0 0 5.3933624719 4.6101854555 4.8263441862 0.832993242 5.5922135962 3.4535149149 0.832993242 4.5652862859 1.4569935809 4.3844010082 3.2550589021 3.3549852117 6.4334073905 0.832993242 6.9639769389 8.9267657796 7.2763972783 2.3702680742 3.5213448335 3.3549852117 3.3549852117 3.9313414669 1.83705644 4.9530072852 0.832993242 5.2139755129 3.6800231162 0 0.832993242 2.3702680742 3.4535149149 3.8244936962 0 2.1319427471 3.2550589021 2.5669170515 0.832993242 4.6857260457 0 0 0 4.9865618367 0 0 3.3549852117 0 0.832993242 7.6564718911 7.1406589392 1.4569935809 0 0 0 0 4.5652862859 0 2.7431067253 0 0 0 5.2748559656 0.832993242 0 5.1418118551 4.526837167 3.4535149149 1.4569935809 0 1.4569935809 4.8050058017 1.4569935809 7.2510126201 3.8752645036 1.4569935809 0 2.5669170515 0 4.719136931 0.832993242 0 0.832993242 4.4169677535 1.4569935809 0.832993242 0 12.489914127 3.8244936962 3.7581085172 9.1318474819 0.832993242 2.6573056024 1.4569935809 1.4569935809 5.4855118741 2.5669170515 1.83705644 0 3.6017439136 0.832993242 0.832993242 0.832993242 0 4.8477862086 1.83705644 8.1896651756 0.832993242 0 2.7431067253 0.832993242 0 0.832993242 1.83705644 6.4275742995 0 0 3.4535149149 3.2550589021 1.83705644 0.832993242 2.7431067253 3.3549852117 4.2594641253 0.832993242 0 2.3702680742 0.832993242 3.2550589021 3.033398862 0 1.83705644 0 0 1.83705644 5.8618664842 3.9313414669 0 0 2.1319427471 7.0138960887 0 4.0384581563 0.832993242 0.832993242 0 2.1319427471 0.832993242 1.4569935809 3.1504795685 6.60478671 0 2.1319427471 1.83705644 0 8.4905975189 2.1319427471 4.8934786529 2.1319427471 7.1076195729 0.832993242 0 2.1319427471 4.8934786529 2.8986310153 3.2550589021 0 0 7.5417744092 8.5106637113 0 0.832993242 0.832993242 0 0 3.8244936962 2.3702680742 2.8986310153 2.1319427471 2.3702680742 0 0 4.2993930273 0 0 0 0 6.7755800859 6.239015912 3.986476622 0 2.3702680742 0 0 1.4569935809 4.0384581563 2.1319427471 1.4569935809 0 5.8770900498 1.83705644 0 0.832993242 4.7532683262 3.3549852117 5.553122754 0.832993242 0 3.6017439136 0.832993242 0.832993242 3.6017439136 0 2.3702680742 4.0992185238 1.4569935809 2.7431067253 1.83705644 2.1319427471 2.3702680742 3.4535149149 2.1319427471 0 0 0 3.2550589021 3.4121562964 0 3.6800231162 0 0 1.4569935809 0 1.83705644 0 0 0.832993242 5.8261745306 0 2.8986310153 3.1504795685 0 0 0.832993242 3.5213448335 4.5652862859 0 1.4569935809 1.83705644 6.7177412184 0 0 6.3918681437 0 0 0 1.83705644 0.832993242 5.2748559656 1.83705644 3.2550589021 2.3702680742 3.1504795685 0.832993242 3.1983803244 0 0.4770972044 5.3056603998 3.033398862 6.6377102876 4.6735167531 7.3672491354 0 5.7005406038 5.3537370236 0 0 6.4029183841 2.5669170515 0 1.4569935809 7.6899821832 1.83705644 5.0371334824 0 3.1504795685 3.8244936962 3.033398862 5.6111782489 0.832993242 0 5.9064793133 0.832993242 1.4569935809 0 0.832993242 2.3702680742 0.832993242 0.832993242 2.1319427471 2.5669170515 0 0 0.832993242 4.0384581563 1.4569935809 0.832993242 3.3042959602 4.341882181 4.0992185238 5.1729883656 0 4.4877405723 0 1.83705644 2.1319427471 4.3844010082 2.8986310153 3.033398862 4.0992185238 5.111946557 1.4569935809 3.6800231162 5.3294847124 5.1418118551 4.5652862859 2.0153057401 0 0 0 2.1319427471 1.4569935809 4.341882181 3.6800231162 0 0.832993242 0.832993242 0.832993242 0 0 0 0 0.832993242 0 0 0 0.832993242 0.832993242 4.6314992503 4.2594641253 1.83705644 0 3.8244936962 3.033398862 0.832993242 4.2092471228 2.7431067253 0 0 0 0.832993242 0 0 5.0878989196 5.0624018074 6.6286890033 2.8986310153 4.719136931 1.83705644 2.3702680742 1.4569935809 3.717165216 1.4569935809 4.8769149343 4.3844010082 2.5669170515 0.832993242 4.8611890827 3.2550589021 0 2.3702680742 0.832993242 6.6989130072 2.7431067253 6.4630302727 0 1.4569935809 3.033398862 2.1319427471 0.832993242 2.7431067253 1.83705644 3.7581085172 0.832993242 2.8986310153 2.1319427471 6.249038437 0 3.033398862 1.83705644 3.3549852117 6.6989130072 2.1319427471 0 0.832993242 1.83705644 4.1555963253 0.832993242 2.1319427471 0 0.832993242 0 0 3.1504795685 2.1319427471 1.4569935809 0 0 0 1.4569935809 0 3.6800231162 3.033398862 0 0 1.4569935809 0 0 3.1504795685 2.7431067253 2.7431067253 0.832993242 0 3.2550589021 1.4569935809 0 0 0 0.832993242 2.1319427471 4.6101854555 0.832993242 1.83705644 0.832993242 0 0 0 1.4569935809 0.832993242 0.832993242 0 0 1.4569935809 0.832993242 2.7431067253 0.832993242 0 1.83705644 2.7431067253 0 5.8618664842 0.832993242 2.7431067253 4.9530072852 0 0.832993242 4.6504240759 3.7581085172 2.1319427471 0.832993242 0.832993242 2.3702680742 0.832993242 0 6.2554700118 6.6141593042 1.83705644 2.3702680742 0 0 0 0 0 0 1.83705644 0 1.4569935809 4.4169677535 0 4.9865618367 0 2.1319427471 1.83705644 0.832993242 3.6800231162 0 4.0992185238 3.5213448335 0.832993242 2.1319427471 1.83705644 0 1.4569935809 4.8263441862 9.3267647605 5.3414958754 1.4569935809 0.832993242 1.4569935809 3.6800231162 7.6077196093 4.8611890827 1.4569935809 0 0 0.832993242 4.4877405723 2.3702680742 2.1319427471 2.3702680742 0 0 4.0992185238 2.1319427471 0.832993242 2.1319427471 0 1.83705644 0.832993242 4.6857260457 0 3.033398862 1.83705644 0 0 0 3.033398862 0.832993242 2.5669170515 0 4.9261679225 4.7027607239 3.5213448335 0 0 0 4.2594641253 2.3702680742 3.4130840567 3.3549852117 0 5.8469601907 1.4569935809 3.2550589021 0 1.4569935809 3.5213448335 3.2550589021 0 3.5213448335 2.1319427471 0 0 3.4535149149 1.83705644 0.832993242 5.7005406038 2.1319427471 2.7431067253 2.1319427471 5.7005406038 0 2.2674680777 5.9505771281 2.5669170515 1.83705644 0 0.832993242 0.832993242 6.9320298864 0.832993242 7.6564718911 2.7431067253 0 5.553122754 2.4732616892 2.7431067253 0 0 5.111946557 0.832993242 5.1418118551 0.832993242 7.3596709887 0 0 0 4.7532683262 3.7581085172 2.3702680742 2.8986310153 0 4.2594641253 5.3537370236 1.83705644 3.8244936962 3.1504795685 3.4535149149 0.832993242 3.3549852117 3.033398862 1.4569935809 1.83705644 0.832993242 3.6017439136 0 0 4.7532683262 0.832993242 0.832993242 3.3549852117 0.832993242 4.5652862859 0 1.2188807699 3.2550589021 6.8060842422 4.2092471228 1.4569935809 3.1504795685 0 2.1319427471 4.4538338928 2.7431067253 0.832993242 0 0 0 0 0 0 2.5669170515 0.832993242 0 1.83705644 3.2550589021 2.5669170515 0.832993242 4.3844010082 0 4.9865618367 2.8986310153 0 0 0 2.3702680742 0.832993242 0 3.3549852117 2.1319427471 2.3702680742 1.4569935809 3.033398862 0 0 0 0.832993242 0 0 0 0 0 0 0 5.6487661145 0 0.832993242 0.832993242 0.832993242 0.832993242 2.3702680742 0 0 0 0 0 0 0 1.83705644 4.7883847834 0 1.83705644 0 5.5709906816 0 1.83705644 0.832993242 2.1319427471 4.0384581563 0 2.1319427471 3.4535149149 0.832993242 0 3.1504795685 1.4569935809 0 5.1956475672 2.8986310153 0 0 0 0 3.033398862 0 0 4.719136931 3.033398862 0 4.2993930273 0.832993242 0 2.8986310153 4.8934786529 0.832993242 2.1319427471 0.832993242 4.0384581563 3.4535149149 3.6800231162 0 5.0624018074 0 0 4.4538338928 0 3.8752645036 0 1.83705644 0 2.7431067253 0 2.3702680742 0 2.8986310153 3.1504795685 1.83705644 0.832993242 0 4.8611890827 0 0.832993242 0 0.832993242 0 0 0.832993242 0 0.832993242 2.1319427471 0 0.4790133886 0 0.832993242 1.4569935809 0 2.1319427471 0 3.986476622 0 0 0 0 0 0.832993242 0 0 0.832993242 1.4569935809 1.83705644 0.832993242 0.832993242 0.832993242 0 0 5.0371334824 0 1.4569935809 1.4569935809 1.83705644 0 0 4.341882181 2.1319427471 0 0 2.1319427471 3.3549852117 1.4569935809 3.2550589021 0 0 0 2.5669170515 1.4569935809 2.5669170515 2.3702680742 2.7431067253 1.83705644 1.83705644 0 0 0 0 0 0 0 4.6504240759 1.83705644 2.8986310153 0 0 0.832993242 0 1.4569935809 0 10.12457915 0 1.4569935809 0 2.1319427471 0 2.5669170515 3.2550589021 4.4877405723 1.83705644 2.8986310153 2.1319427471 0 1.4569935809 0 0 5.4539749585 1.4569935809 1.4569935809 3.033398862 1.4569935809 2.1319427471 3.1504795685 0 0.832993242 0 3.4535149149 1.4569935809 1.4569935809 0 0.832993242 0 3.3549852117 2.5669170515 0 0 2.7431067253 0.832993242 0.832993242 0.832993242 0 0 7.9492619173 0 2.7431067253 0 6.8931968538 0 5.3933624719 0 0.832993242 2.1319427471 0.832993242 0 4.1555963253 0 2.1319427471 3.8752645036 1.4569935809 0 0 0 0 2.1319427471 0.832993242 2.7431067253 2.7431067253 0 0.832993242 0 0 1.4569935809 0 0 4.2594641253 0 5.5172887756 0 0 0.832993242 4.1555963253 0 0.832993242 0 3.4535149149 0 0 0 3.9313414669 1.4569935809 1.83705644 1.83705644 0.832993242 3.3549852117 2.1319427471 1.4569935809 2.5669170515 0.832993242 0 3.5213448335 0 0 0 0 0 1.4569935809 0 0 0.832993242 0 0 0 2.8986310153 0.832993242 0 0 0 0 0 0 0 2.1319427471 0 1.83705644 0 0.832993242 0 0.832993242 0 0.832993242 4.526837167 0.832993242 0 0 0 0 0 0 0 4.719136931 0 3.5213448335 0 2.8986310153 0.832993242 0 0.832993242 0 0.832993242 2.3702680742 2.8986310153 0 1.4569935809 0 1.83705644 0.832993242 0.832993242 1.4569935809 2.1319427471 0 0 1.83705644 0 0 0.832993242 0.832993242 1.4569935809 0 0.832993242 0 0.832993242 1.4569935809 0.832993242 1.4569935809 0 0.832993242 0 0 0 4.6857260457 0 0.832993242 0.832993242 2.3702680742 0 0 3.3549852117 0.832993242 0.832993242 0 0 2.3702680742 0.832993242 2.1319427471 0 0.832993242 1.4569935809 0 4.3592674518 1.4569935809 0 3.1504795685 0 1.83705644 0.832993242 3.4535149149 0 2.5669170515 1.4569935809 0 0 0 2.7431067253 0 0 2.5669170515 1.4569935809 0 0 1.4569935809 0.832993242 0.832993242 0.832993242 0 1.4569935809 0.832993242 0 0 0 1.83705644 0 1.4569935809 0 0.832993242 0.832993242 0 1.4569935809 0 0 0.832993242 0 0 0 0.832993242 0.832993242 5.1956475672 1.4569935809 2.1319427471 2.1319427471 0 0.832993242 0.832993242 0 0 1.83705644 0 0 0 2.1319427471 0 0 0 0 0.832993242 1.83705644 2.3702680742 0 1.83705644 0.832993242 0 0 1.4569935809 0 0 0 4.9261679225 0.832993242 2.5669170515 0 0 2.5669170515 0.832993242 0.832993242 0 0.832993242 0 4.1555963253 2.3702680742 5.9938766523 3.6017439136 0.832993242 0 0 1.83705644 0.832993242 1.4569935809 1.4569935809 0 0 0 0 0 0 1.83705644 0.832993242 0.832993242 2.3702680742 0 0.832993242 0 0 0 1.83705644 0 0 0 0 0 0 2.1319427471 2.3702680742 5.0147011045 0.832993242 1.83705644 1.4569935809 0 0.832993242 0 0 0.832993242 0 0 0 1.4569935809 1.83705644 0 0 1.4569935809 0 0 1.4569935809 0 0 0.832993242 2.4732616892 1.4569935809 0.832993242 0 0 0 0.832993242 0 0 0.832993242 0.832993242 0.832993242 1.4569935809 0 5.3294847124 0.832993242 0.832993242 0 0.832993242 2.5669170515 0 0 1.83705644 0 0 0 4.1555963253 3.033398862 0 1.4569935809 0.832993242 4.8263441862 0 3.85384281 0 0 0 0 0 0 0 0.832993242 1.4569935809 0.832993242 0.832993242 0 1.4569935809 0 0 0 0 0 0 0.832993242 0.832993242 0 3.3549852117 1.4569935809 0.832993242 0 0 0.832993242 0 0 0 0.832993242 0.832993242 0 3.0977389002 2.3702680742 0 0 0.832993242 0 0 0 1.4569935809 0.832993242 0 0 2.7431067253 0 0 0 0 0 3.033398862 0 2.8986310153 1.83705644 0.832993242 3.6017439136 0 7.2576789958 0 0.832993242 0 2.3702680742 2.1319427471 0 1.227926223 0.832993242 0 5.8469601907 0.832993242 0.832993242 0.832993242 1.4569935809 0 0.832993242 0 1.4569935809 0 1.83705644 0.832993242 0 0 1.4569935809 0 0 0.832993242 2.1319427471 0 0.832993242 1.83705644 0 0 1.83705644 0 0 0 0 2.1319427471 1.83705644 0 0 0 0 0.832993242 0.832993242 0.832993242 0 2.5669170515 0 0.832993242 0.832993242 0 0 0 0 2.1319427471 0 0 0 0.832993242 0 0.832993242 0 0 0 2.7431067253 0 0 0 0.832993242 0 0 0 0 2.1319427471 1.83705644 0.832993242 1.83705644 0 1.4569935809 1.4569935809 2.3702680742 1.4569935809 0 0 0 0 0 0 0 0.832993242 0 0 0 2.7431067253 0 0.832993242 0 0 0.832993242 1.4569935809 0 0 0 3.6800231162 0 0 1.4569935809 0 3.8244936962 0 2.3702680742 0 0 0 0.832993242 0 1.4569935809 1.4569935809 1.83705644 0 0 1.231266892 0 0 0 0 2.7431067253 1.83705644 0.832993242 1.4569935809 0 0.832993242 0.832993242 2.2667290094 0 0 0 0.832993242 0.832993242 0 2.0051015915 0 0.832993242 0 1.83705644 2.5669170515 0.832993242 0 0 0 0 2.1319427471 1.4569935809 0.832993242 0 0 0 0 0 0 1.83705644 0 0 0 0 0 0.832993242 0 0 0.832993242 0 0 0.832993242 0 0 2.8224853119 0 0.832993242 0 0 1.4569935809 2.3702680742 0 0 0 4.2092471228 0.832993242 1.4569935809 1.83705644 1.4569935809 0 0 0.832993242 0 0.832993242 0 0 0 1.4569935809 0 0 0 0 0 0 0.832993242 0 1.83705644 0 0 0 2.1319427471 0 0 0 0 0 0 1.4569935809 0 1.4569935809 1.4569935809 0 0.832993242 0 0.832993242 0 0.832993242 0.832993242 1.83705644 0 0 0 0.832993242 0 0 0 2.3702680742 0.832993242 0 1.6791326881 0.832993242 0 0 0 0 0 0 0 0.832993242 0 0.832993242 0 0 0.832993242 0 0 0.832993242 0 0 0 0 0 2.1319427471 2.3702680742 0 0 0 0.832993242 0 0 0 0 0 0 0 1.4569935809 0 0 0.832993242 0 0 0 0 0 0 1.4569935809 0 0 0 0 0 0 0 0 0 0 0.832993242 0 0 0.832993242 0 0.832993242 0 0 1.4569935809 1.4569935809 0 0 0 0.832993242 0 0 0 0 0 1.4569935809 0 0 0 0 0 0.832993242 0 0 0 0 0 0 0 0 1.4569935809 0 0 0.832993242 9.9545210315 0 0 0 0 0 0 0 0 0.832993242 0 0 0 0.832993242 0 0 0 0 0.832993242 2.0148728959 0 0 0.832993242 1.4569935809 0 1.4569935809 0 0 0 1.83705644 1.676221745 0 0 0 0 0.832993242 0 0 0 0 1.4569935809 0 0 0.832993242 0 4.8611890827 0 0 0 0 0 0.832993242 0 0 0.832993242 0 0 0 0.832993242 0.832993242 0 0 0 0 0 0.832993242 0 2.1319427471 0 0 0.832993242 0 0 0 2.1319427471 0 0.832993242 0.832993242 1.4569935809 0 0 0 0 0 0 0 0 0 0 0 0 0 0 0 0 0 0 0 0 0.832993242 0 0.832993242 0 0 0.832993242 0 0 2.7431067253 0 0 0 0 0 0.832993242 0 0 0 0 0 0 0 0 0.832993242 0.832993242 0 0 0 0 0.832993242 0 0.832993242 0 0 0.832993242 0 1.4569935809 0 0 0.832993242 0 0 0 0.832993242 0.832993242 0 0 0.832993242 0.832993242 0 0 0 0.832993242 0 0 0.832993242 0 0 0 1.4569935809 0 0 0 0 0 0 0 0 0 0 0 0 0 0 2.5669170515 0 0 0 0 0 0 0 0 0 2.2552635463 0 0 0 1.4569935809 1.4569935809 1.83705644 0.832993242 0 1.83705644 1.83705644 0 2.3702680742 0 0 0 0.832993242 1.4569935809 0 0 0 0 0 0.832993242 1.4569935809 0 0 0 0 0 0 0 0 0 0 0 0 0 1.4569935809 0 0 0.832993242 0 0.832993242 0 0.832993242 0 0 0 1.4569935809 1.6779947647 0 0.832993242 0 0.832993242 0 0 0 0 0.832993242 0 0 0 0.832993242 0 0 0 0 1.4569935809 0 0 0 0 0.832993242 0 0.832993242 0 0 0 0 0 0 0 1.4569935809 0 0 0 0 0 1.4569935809 0 0 2.1319427471 0 0 0 0 1.4569935809 0 0.832993242 0 0 0 0 0.832993242 0.832993242 0 0 0 0 0 0 0 1.83705644 0 0 0 2.1319427471 0.832993242 0 0 0 0 0 0 0 0 0.832993242 1.4569935809 2.3702680742 1.2219839772 0 0 0 0 1.83705644 0.832993242 0 0 0 0 0 0 0 0 0 0 0 0 0 0 0 0 0 0 0 0.832993242 0 0.832993242 0 0 0 0.832993242 0 0 0 0 0 0.832993242 0 0 0 0 0 0 0 0 0 0 0 0 0 0 0 0 0.832993242 1.4569935809 0 0 0 0 0 0 0.832993242 0 0 0 0.832993242 0 0 0 0 0 0 0 0.832993242 0 0.832993242 0 0 0 0.832993242 2.8986310153 0 0 0 0.832993242 0 0 0 2.5669170515 0 0 0 0 0 0 0 0 0 0.832993242 0 0 0 0.832993242 1.4569935809 0 0 0 0 0 0.832993242 0 0 0 0 0 0 0 0 1.83705644 0.832993242 0.832993242 0 0 0 0 0 0 0 0 0 0 0 0 0 2.1319427471 0 1.4569935809 0.832993242 0.4770972044 0 0 0 0 0 0 0 0 1.83705644 0 0.832993242 0 0 1.4569935809 0.832993242 0 0 0 0.832993242 0 0 0.832993242 0 0 0 1.4569935809 1.4569935809 0 0 1.4569935809 1.4569935809 0 0 0 1.4569935809 0 0 0 0 0 0 0 0 0 0.832993242 0 0 0 0 1.4569935809 0 1.6820032042 0 0.832993242 0.832993242 0 1.4569935809 0 0 0 0.832993242 0 0 0 0 0 0 0 0 0 0 0 0 0 0 0 0 0 0 0 0 0 0 0 0 0 0 0 1.4569935809 0 0 0 0.832993242 3.7581085172 0 0.832993242 0 0 0 0 0 0 0 0 1.4569935809 0.832993242 0 0 0 0 1.4569935809 0 0 0 0 1.4569935809 0 0 0 0 0 0 0 0 0 0 0 0 0.832993242 2.1319427471 0 2.3702680742 0 0 0 0 0 1.4569935809 0 1.83705644 0 0 0 0 0 0 3.033398862 0 0 0.832993242 1.4569935809 0 0 0 0 0 0 1.83705644 0 0 0 0 0 0 0 0 0.832993242 0 0 0 0 0 1.4569935809 0 0 0 0 0 0 0 0 0 0 0 0 0 0 0 0 0.832993242 0 0 0 0 0 1.4569935809 1.4569935809 0 0 0 0 0 0 0 0 0 0.832993242 0 0 0 0.832993242 0.832993242 0.832993242 0 0 0 0 0 0 0 0 0 0 0 0 0 0 0 0 0.832993242 0 0 0 0 0 0 0 0 0.832993242 0 0 0 0 0 0 0 0 0 0 0.832993242 0 0 0.832993242 0 0 2.1319427471 0 0 0 0.832993242 1.2237735783 0.832993242 0 0 0 0 0.832993242 0 0 0.832993242 0 0 0 0 2.3702680742 0 0 0 0 0 0 0 0 0 0 0 0 0 0 0.832993242 0 0 0 0 0 0.832993242 1.4569935809 0 0 0 0 0 0 0 0 0 0 0 0 0.832993242 0 0 0 0.832993242 0 0 0 0 0 0 0.832993242 0.832993242 0 0 0 0 0 0 1.83705644 0 0 0.832993242 0 0.832993242 0 0 0.832993242 0 0 0 0 0 0 0 0 0.832993242 0 0 0 0 0 0 0.832993242 0 0.832993242 0 0 0 0 0 0.832993242 0.832993242 1.83705644 0 1.83705644 0 0 0.832993242 1.4569935809 0 0.832993242 0 0 0 0 0 0 0 0 1.83705644 0 0 0 0 0 0 0 0 0 0 0 0 0 0 0 0 0 0 0 0 0.832993242 0 0 0.832993242 0 0 0 0.832993242 0 0 0 0.832993242 0 0.832993242 0 0 0 0.832993242 0 0 0 0 0 0.832993242 0 0 0 0 0 0 0 0 0 0.832993242 0.832993242 0 0 0 0 0 1.4569935809 0 0 0 0 0 0 0 0 0 0 0 1.4569935809 0 0 0 0 0 0 0.832993242 0 0 0 0 0 0 0.832993242 1.4569935809 0 0 0 0 0 0 0 0 0 0 0 0 0.832993242 0 0.832993242 0 0 0 0 0 0 0 0.832993242 0 0 0 0 0 0.832993242 0 0 0 0 0 0 0 0 0 0 0 0 0 0.832993242 1.4569935809 0 0 0 0 0 0 0 2.8986310153 0 0 0 0 0 0 0 0 0 0.832993242 0 0 0 0 0 0 0 0 0 0.832993242 0 0 0 0 0 0 0 0 0 0 0 0 0 0
TCGA-AB-2929-03 0 0 0 0 0 0 0 0 0 0 0 0 0 0 0 0 0 0 0 0 0 0 0 0 0 0 0 0 0 0 0 0 0 0 0 0 0 0 0 0 1 0 0 0 0 0 0 0 0 0 0 0 0 0 0 0 0 0 0 0 0 0 0 0 0 0 0 0 0 0 0 0 0 0 0 0 0 1 0 0 0 0 0 0 0 0 0 0 0 0 0 1 0 0 0 0 0 0 0 0 0 0 0 0 0 0 0 0 0 0 0 0 0 0 0 0 0 0 0 0 0 0 0 0 0 0 0 0 0 0 0 0 0 0 0 0 0 0 0 0 0 0 0 0 0 0 0 0 0 0 0 0 0 0 0 0 0 0 0 0 0 0 0 0 0 0 0 0 0 0 0 0 0 0 0 0 0 0 0 0 0 0 0 0 0 0 0 0 0 0 0 0 0 0 0 0 0 0 0 0 0 0 0 0 0 0 0 0 0 0 0 0 0 0 0 0 0 0 0 0 0 0 0 0 0 0 0 0 0 1 0 0 0 0 0 0 0 0 0 0 0 0 0 0 0 0 0 0 0 0 0 0 0 0 4.5718222666 9.8508305603 4.1529301024 5.3867742125 8.3037541546 4.7159930069 14.1099375521 8.9872073696 3.1748154729 0.440777723 7.5252585721 0.440777723 4.5718222666 6.3829397327 8.3391095038 7.7350189155 0.440777723 1.3021332333 7.114417667 2.4997552856 0.9339070438 0 3.1748154729 3.8618148973 2.0516454915 2.0516454915 10.0807638195 2.3482564935 4.3130800635 0 6.4426777264 2.0516454915 10.0765461202 8.7506192106 1.8365949148 5.4051918423 6.6023662895 0 9.566397889 0 11.9434150099 3.8618148973 8.9504913136 0.9339070438 0 5.2583832417 1.3021332333 2.8707158103 4.7159930069 6.5126883508 1.8365949148 3.3318128081 6.9207437106 9.7085369612 0 0 7.2737705596 6.4288546785 8.0687035098 0 8.3798430605 2.4997552856 7.2106139797 4.6842928976 0 4.5570606241 4.4649706474 0 0.9339070438 6.4288546785 0 0 0.440777723 1.3021332333 9.5004143859 1.8365949148 6.3577605529 2.773882448 7.8078524417 0 1.8365949148 1.3021332333 0 4.4649706474 10.1135715876 10.445482872 9.1580209639 3.6492860366 9.4973735168 0 0 3.4815719882 2.773882448 3.6147297902 4.3130800635 5.5829212004 7.8828021017 4.9797190582 1.6098316039 2.217912941 5.8384446122 13.2089217935 4.4333215799 5.7817890391 4.6008825891 0 3.059279746 6.9900091111 3.9162335699 10.045684426 9.3597208828 0 10.0415922456 0 5.368835201 1.3021332333 5.5829212004 0.440777723 1.6098316039 2.9667332358 0.9339070438 0 3.1748154729 2.8707158103 0.440777723 2.9667332358 2.4997552856 2.6310851672 7.254303187 9.9446560527 11.9951043916 8.3323986954 3.4142483748 3.1748154729 4.0188070412 8.8502810693 4.9522759229 2.9667332358 1.8365949148 5.9374417712 1.6098316039 8.6247673693 6.8361917035 5.0807019096 0.440777723 0.440777723 1.6098316039 10.3865085755 4.9522759229 5.9498623677 4.5385694715 0 2.825951933 7.4413862014 4.0188070412 2.217912941 5.3867742125 4.6842928976 5.964648909 11.4995490255 6.1751516967 0 2.4997552856 2.773882448 10.7252692757 0 4.9270001413 7.3428919119 5.8220454207 0.9339070438 1.6098316039 5.7817890391 0.9339070438 0.440777723 3.9162335699 0 8.0789062225 0.440777723 8.4092576904 0 0.9339070438 3.2578682795 4.7159930069 0.440777723 1.3021332333 6.6274608133 7.5469890675 0.440777723 0 0.9339070438 6.4559859536 11.8171507692 0 6.3922847652 5.4584472576 3.8618148973 9.876505622 4.1142120756 0 9.9699711243 1.8365949148 0.9339070438 7.6033291724 0.9339070438 0.440777723 7.1375483763 4.6563687462 2.773882448 0.440777723 6.9975260791 2.8707158103 7.8325975356 1.3021332333 6.4808218445 9.962863191 0 6.1391864007 6.8890191013 1.3021332333 6.5736968633 0 6.4032932897 1.3021332333 3.9672018256 10.3029793104 0 7.6122898207 7.1312347937 9.9167224855 9.2656276089 0 7.5033169478 7.1585611489 4.2743413024 7.3867694189 5.6649974918 0 9.2834945151 2.4997552856 0.440777723 3.059279746 0.440777723 4.1142120756 10.8317348794 5.0572609481 4.9270001413 7.0034892276 2.217912941 7.5646090443 2.3482564935 0.440777723 1.6098316039 9.2847433724 0 11.0184773743 0.9339070438 1.6098316039 0.440777723 6.8003125681 3.3318128081 4.6008825891 5.5142312688 0 4.7636655992 6.0653859682 0 2.773882448 0 4.3573871216 2.217912941 6.7886833724 3.4815719882 2.9667332358 1.3021332333 0 3.1748154729 5.3095177276 6.3456917561 6.2428496289 6.1577622914 3.2578682795 2.217912941 3.9672018256 7.8127354338 5.5584168732 0.440777723 5.5340392315 6.8958831786 3.8618148973 0 0.440777723 3.059279746 2.6310851672 0.9339070438 0 3.1748154729 4.1529301024 0 6.1477145927 0.440777723 7.9236251094 0 5.8029032259 5.8029032259 8.7831389267 0.440777723 4.7636655992 4.3967144695 6.6746059268 6.1870766076 1.6098316039 2.3482564935 0 4.4649706474 1.3021332333 3.7989280602 2.217912941 1.8365949148 3.4142483748 3.4815719882 7.1221120484 9.7175017591 6.1925676509 0 5.3095177276 0.9339070438 3.059279746 5.9030540873 7.9272858197 0.440777723 8.6776328199 0.440777723 3.059279746 0.9339070438 3.8390774625 5.6365079665 9.8054941474 5.4272496459 5.4967642529 3.7989280602 4.8148513647 3.4142483748 5.2861296695 0.9339070438 0.440777723 7.2630317509 7.0444646288 4.8148513647 0 6.9582731021 10.0649270864 1.6098316039 5.8029032259 0.9339070438 7.8630040457 1.3021332333 0 5.1488176837 1.8365949148 2.773882448 2.0516454915 3.554595665 7.3341491068 1.8365949148 0 10.2715797009 5.0305803414 4.4993803236 0.9339070438 1.8365949148 7.5340401494 0 3.554595665 4.5189203607 0.440777723 1.3021332333 5.0305803414 8.0038420831 9.9877596284 3.7989280602 0 7.1221120484 0.440777723 4.5718222666 2.3482564935 4.8984915581 0.440777723 1.6098316039 0 0 2.4997552856 0.9339070438 1.8365949148 1.6098316039 12.0086303236 2.217912941 2.0516454915 1.6098316039 5.70532857 4.6291766152 0.440777723 5.1346464841 0 0.9339070438 0 0 1.3021332333 3.2578682795 0 1.6098316039 2.773882448 4.6008825891 3.7989280602 5.6198692069 4.8591160993 3.9672018256 0.9339070438 8.0259686612 3.4815719882 1.3021332333 2.773882448 0 6.7769633815 7.3824670722 8.3677988498 6.4559859536 0 2.217912941 0.440777723 2.0516454915 2.217912941 0.9339070438 1.3021332333 4.3130800635 4.4333215799 3.1748154729 3.554595665 0.9339070438 2.217912941 5.2861296695 0.9339070438 2.9667332358 0.9339070438 0.9339070438 6.9169056393 4.6563687462 0.440777723 2.4997552856 0.440777723 6.7011068344 2.9667332358 0.9339070438 0 4.9270001413 4.9797190582 4.4993803236 4.9797190582 2.1313041851 11.9246772094 1.3021332333 4.4333215799 0.440777723 2.217912941 1.6098316039 3.4142483748 2.9667332358 1.6098316039 0.440777723 0.9339070438 2.773882448 4.6563687462 9.720225191 2.3482564935 5.1034133955 2.0516454915 10.7301520907 0.9339070438 1.3021332333 0 2.0516454915 7.7307706007 0.440777723 0 4.1142120756 5.3095177276 6.5736968633 0.9339070438 4.0641263083 3.9162335699 0.9339070438 0 6.3238941883 2.217912941 5.1488176837 7.7307706007 4.6008825891 0 0 1.3021332333 0 6.2428496289 2.0516454915 5.8654623413 7.5033169478 1.3021332333 8.6482038048 5.6912422607 5.0068047264 0.440777723 2.3482564935 5.7609663884 3.9162335699 2.6310851672 4.1142120756 2.8268189044 11.125312291 0.9339070438 0.9339070438 5.368835201 0.440777723 3.3318128081 5.0572609481 2.773882448 8.0386179131 1.8365949148 2.217912941 0.440777723 0 5.1034133955 3.059279746 3.2578682795 1.8365949148 2.773882448 5.368835201 8.1008227268 7.1486434345 4.7159930069 2.4997552856 0.9339070438 3.6147297902 5.5584168732 0 1.6098316039 10.9501206869 0.440777723 5.3220643314 5.2583832417 0 0 3.4815719882 0 5.3095177276 2.4997552856 0 6.4162248136 2.0516454915 0 0 6.2012401392 4.6563687462 0.440777723 0 0 5.0305803414 0.9339070438 0 2.3482564935 1.3021332333 0.440777723 2.9667332358 7.5469890675 9.7545430093 4.6842928976 0 0.440777723 4.0641263083 6.163751669 4.8148513647 4.5385694715 0.9339070438 3.1748154729 0.9339070438 0.440777723 0 5.7817890391 3.1748154729 9.423821583 0 5.0572609481 0 2.773882448 0.9339070438 5.6010663135 0 5.5829212004 2.3482564935 2.9667332358 6.9516278717 5.7406754264 7.0245535042 4.8148513647 6.8665521289 2.4997552856 1.3021332333 2.8707158103 1.8365949148 12.1517395445 0.440777723 4.0641263083 0.9339070438 0 6.8436991423 0.440777723 6.5987246852 3.7989280602 1.8365949148 3.9162335699 1.8365949148 3.059279746 0 2.9667332358 0.440777723 2.9667332358 6.2306161857 5.2583832417 0 7.0444646288 6.0653859682 0.9339070438 5.2332500858 2.3482564935 0.9339070438 0.440777723 4.2371568869 5.0068047264 2.6310851672 3.6743201545 3.1748154729 10.0832314381 11.1462144123 8.2462509895 0 2.4997552856 1.6098316039 5.9873828308 1.6098316039 1.6098316039 4.3573871216 2.3482564935 2.6310851672 1.8365949148 4.0641263083 5.2131979313 1.8365949148 4.2371568869 2.217912941 4.4993803236 0 0 8.0687035098 4.738993979 5.4967642529 2.217912941 0.440777723 3.554595665 4.3130800635 0 4.3130800635 8.0433055404 3.4142483748 3.6147297902 5.1238870757 2.8707158103 3.059279746 4.6291766152 0.9339070438 0 1.6098316039 0.440777723 3.059279746 5.8869525713 1.8365949148 4.9270001413 1.3021332333 9.5729795121 2.6310851672 4.4333215799 5.6010663135 3.4815719882 0 6.0075550879 9.4954998795 9.2656276089 6.4808218445 0 5.5829212004 7.4617709543 1.6098316039 0.9339070438 5.6010663135 0.9339070438 0 5.1688621629 0.440777723 2.6310851672 2.6310851672 6.5736968633 4.9797190582 5.3328028079 1.3021332333 3.1748154729 4.9522759229 4.8984915581 3.3318128081 3.059279746 0 0 5.3095177276 4.0188070412 8.4200706417 0 0 5.8029032259 3.9672018256 6.163751669 2.6310851672 0.9339070438 4.6291766152 5.2583832417 0.9339070438 4.6842928976 5.0305803414 2.0516454915 5.7406754264 4.3130800635 0.440777723 0.440777723 1.8365949148 4.3573871216 4.3130800635 3.6147297902 5.4445784765 2.217912941 6.9975260791 8.1275597829 5.5829212004 1.6098316039 0.9339070438 9.4805351192 0 0 2.217912941 3.6743201545 3.2578682795 0 2.0516454915 7.9141151666 1.6098316039 2.4997552856 0 0.440777723 1.8365949148 0 0.9339070438 3.059279746 6.6639433583 0 6.5359943893 1.8365949148 1.8365949148 0 7.2630317509 4.5564691089 4.1142120756 1.3021332333 5.5829212004 2.773882448 3.059279746 3.3318128081 0.9339070438 3.8618148973 0 6.1115561378 2.4997552856 0.440777723 8.4239365386 1.3021332333 0 3.1748154729 2.217912941 0.440777723 10.5385949994 2.217912941 6.4162248136 7.3657996715 2.773882448 1.6098316039 4.3573871216 7.8559535437 0.9339070438 5.7609663884 8.166574736 0.440777723 0.9339070438 1.8365949148 1.6098316039 6.6546237948 8.210330177 5.8654623413 1.6098316039 0 6.5886486563 4.3573871216 3.4815719882 2.3482564935 0 4.4993803236 2.8707158103 1.9500191236 0 2.773882448 4.9522759229 0 4.1529301024 4.1337222541 10.1685643447 3.1748154729 1.3021332333 1.3021332333 0.9339070438 2.6310851672 2.773882448 2.773882448 4.4333215799 3.6147297902 0.440777723 1.3021332333 1.8365949148 3.7989280602 5.1688621629 5.2583832417 6.6203934967 4.3573871216 5.7817890391 1.1419112939 0 11.4102279974 4.6563687462 5.9374417712 0.440777723 0 0 2.0516454915 1.8365949148 4.8148513647 0 4.6132240752 1.6098316039 0.9339070438 3.1748154729 0.9339070438 2.3482564935 2.3482564935 0.9339070438 0.9339070438 0.9339070438 1.3021332333 0.9339070438 0 4.7636655992 0.9339070438 7.2414380422 9.5729795121 7.0116714184 3.3318128081 2.217912941 0.9339070438 5.8029032259 4.0188070412 10.2409143113 0 0.440777723 6.3456917561 0.9339070438 4.6008825891 0.440777723 0 1.8365949148 0 0.9339070438 0.440777723 1.6098316039 0 0 2.0516454915 0 1.3021332333 6.4032932897 9.6997317142 2.773882448 8.1827653792 2.4997552856 4.7636655992 3.7287376297 0 5.0807019096 0 5.0572609481 4.4649706474 0.9339070438 1.3021332333 0 0 2.773882448 4.1529301024 0.440777723 3.059279746 6.9687820937 5.5142312688 7.1424795048 0 1.3021332333 0.9339070438 2.0516454915 0.9339070438 4.1529301024 3.8618148973 2.6310851672 6.2428496289 2.6310851672 9.671839263 5.4584472576 0.440777723 0 5.1488176837 0 0.440777723 3.9162335699 0 2.773882448 3.9672018256 4.8984915581 0.440777723 1.3021332333 0 1.6098316039 0 1.6098316039 4.2371568869 5.2131979313 0.9339070438 0.440777723 0.440777723 4.7636655992 0 0.440777723 4.3967144695 0 5.1238870757 0 0 3.8618148973 0 0 4.4333215799 2.6310851672 5.6365079665 1.3021332333 1.8365949148 0.9339070438 2.4997552856 0 0 2.217912941 4.8411489583 2.6310851672 0 2.3482564935 6.5313243872 0 0.9339070438 3.059279746 1.3021332333 0 6.5313243872 0 1.8365949148 9.5354922737 3.1748154729 1.8365949148 2.0516454915 2.0516454915 0.9339070438 6.2602649116 1.8365949148 6.6447271979 2.0516454915 1.3021332333 0.440777723 0.440777723 0.440777723 0.9339070438 2.8707158103 3.2578682795 0.440777723 3.8618148973 1.3021332333 0 4.9522759229 0.440777723 1.3021332333 0 0.440777723 2.0516454915 0.440777723 0.9339070438 0 5.9030540873 1.6098316039 4.9270001413 5.4967642529 1.3021332333 0.440777723 0 0 0 6.1577622914 3.4815719882 0 1.6098316039 0.440777723 4.1529301024 4.3130800635 3.554595665 0 0.440777723 0.440777723 0.9339070438 0 6.33127114 3.3318128081 5.2583832417 1.3021332333 3.7287376297 2.6310851672 3.554595665 5.9873828308 1.3021332333 3.4142483748 0.9339070438 5.8306225832 0.440777723 0.9339070438 3.059279746 5.7406754264 0 3.3318128081 1.3021332333 0 6.0075550879 4.8984915581 5.9030540873 3.2578682795 0.440777723 0 2.0516454915 3.3318128081 0.440777723 3.059279746 3.059279746 4.4333215799 0.440777723 0.9339070438 1.8365949148 0.9339070438 2.6310851672 10.3947696849 0 4.7636655992 4.0641263083 2.6310851672 4.0641263083 2.217912941 2.4997552856 0.440777723 0 4.4993803236 0 0.440777723 0.7705213458 4.2371568869 2.6310851672 0 0 2.9667332358 3.7287376297 0 4.3967144695 1.7236585536 2.8707158103 0 2.4997552856 7.5646090443 0.440777723 9.6091893784 0 3.8618148973 3.554595665 2.217912941 0 2.217912941 2.6310851672 1.6098316039 2.9133189561 0 0.9339070438 3.6147297902 3.4142483748 0.440777723 1.3021332333 0 1.3021332333 0.440777723 0.9339070438 9.6243361278 0.440777723 0.9339070438 0 4.1974135719 1.3021332333 4.0188070412 3.059279746 6.5313243872 0 0 2.6310851672 0 4.2743413024 3.9672018256 0.440777723 0.9339070438 0 0.440777723 3.3318128081 7.717445682 0 3.3318128081 2.217912941 4.9270001413 0.9339070438 2.3482564935 1.3021332333 4.3573871216 4.0188070412 0 3.4551451607 0.440777723 0.9339070438 4.3573871216 3.3318128081 1.8365949148 5.0690328132 4.8591160993 0 4.4649706474 0.440777723 0 0 7.9141151666 0.440777723 1.3021332333 1.3021332333 2.4997552856 1.8365949148 3.1748154729 0.9339070438 1.3021332333 1.8365949148 4.2743413024 0.9339070438 1.8365949148 0.9339070438 5.2131979313 1.3021332333 1.8365949148 4.2743413024 2.0516454915 2.0516454915 7.5150299294 0 0.440777723 2.773882448 1.6098316039 0.9339070438 1.3021332333 3.7287376297 0.9339070438 0.440777723 2.4254426944 5.1688621629 4.1142120756 0 1.3021332333 4.9270001413 5.7406754264 5.9374417712 0.9339070438 7.2808548576 0.9339070438 7.254303187 1.6098316039 3.6147297902 0 2.3482564935 3.9162335699 0.440777723 2.4997552856 4.9140284262 2.4997552856 1.6098316039 6.5483015372 0.440777723 4.6291766152 1.3021332333 8.0730910215 1.6098316039 0 5.0807019096 0.440777723 3.4142483748 0.9339070438 0.9339070438 0 2.217912941 0 0 0 2.3482564935 2.9667332358 1.3021332333 0 3.059279746 0 4.3573871216 3.1748154729 0 3.8618148973 3.3318128081 0.440777723 0 0 2.6310851672 2.4997552856 0 5.8029032259 2.0516454915 0 0.9339070438 2.217912941 0 2.4997552856 4.6842928976 0.7589858356 0 2.3482564935 0 2.0516454915 0 5.6912422607 2.773882448 0 2.6310851672 1.6098316039 1.8365949148 1.6098316039 9.4004056629 0.9339070438 0.440777723 4.8591160993 3.8618148973 0.440777723 2.217912941 0.440777723 3.554595665 2.8707158103 4.2371568869 2.3482564935 3.059279746 0 3.059279746 0.9339070438 4.0641263083 2.4997552856 2.773882448 2.3482564935 0.440777723 3.2578682795 7.851324647 1.6098316039 0.440777723 1.8365949148 1.6098316039 0 0.9339070438 3.1748154729 3.8618148973 0.7570363228 0.440777723 1.3021332333 1.3021332333 0.9339070438 0 1.6098316039 0 4.8749191508 0.440777723 1.3021332333 0 0.440777723 5.1488176837 0 0.440777723 0 0.9339070438 0.9339070438 2.773882448 0.9339070438 0 0 4.8984915581 3.554595665 0.440777723 1.8365949148 0.9339070438 0 1.3021332333 0 0 0.9339070438 3.4142483748 0 0 1.3021332333 0 3.1748154729 1.6098316039 0 0.440777723 2.217912941 0.9339070438 0.440777723 3.9672018256 0 5.2583832417 4.0188070412 0.440777723 2.8707158103 0 1.6098316039 5.1488176837 0.440777723 5.0807019096 4.7887626749 2.0516454915 1.3021332333 0 7.0245535042 1.6098316039 0 3.1748154729 0.9339070438 0.9339070438 0 0 0 5.2861296695 0 0 0.440777723 1.8365949148 6.3682663561 0 2.0516454915 0.440777723 1.6098316039 4.1142120756 0 4.3130800635 0.9339070438 0.440777723 1.3021332333 8.4690566024 0 5.4967642529 0 2.3482564935 4.9965541117 1.8365949148 0 0.9339070438 2.0516454915 7.5150299294 4.0641263083 0 7.3005998844 0 4.1529301024 0 1.3021332333 2.217912941 0 0 0 2.4997552856 0 2.4997552856 4.7159930069 2.6310851672 0.440777723 0.440777723 0 5.0305803414 2.4997552856 2.4997552856 1.8365949148 3.8618148973 0 3.4815719882 0 3.8618148973 0.440777723 0 0 5.1926491042 0.440777723 1.6098316039 2.0516454915 0 4.6842928976 0.440777723 1.3021332333 2.3482564935 2.773882448 7.2152787844 5.5340392315 2.773882448 0.9339070438 1.3021332333 3.8618148973 0 4.1529301024 2.6310851672 0.9339070438 0 2.0516454915 0 1.6098316039 0.9339070438 0.440777723 0.9339070438 1.3021332333 0 0.9339070438 2.1391849928 6.9687820937 0 1.3021332333 2.0516454915 2.0516454915 0 11.5702123284 2.217912941 0.440777723 1.6098316039 0.440777723 2.773882448 2.4235536115 2.217912941 0 4.4333215799 3.7989280602 0 4.7636655992 0.440777723 6.3922847652 2.0516454915 0 0 4.5718222666 4.3573871216 3.7287376297 2.7199642212 1.8365949148 6.3238941883 2.217912941 2.773882448 0 2.3482564935 4.0188070412 1.6098316039 2.773882448 3.3318128081 0.9339070438 2.3482564935 2.9667332358 0.9339070438 1.3021332333 0 4.1974135719 0 0 1.8365949148 0.440777723 3.059279746 0.440777723 0.7575792557 2.6310851672 7.6203502853 2.6310851672 3.2578682795 0.440777723 0 1.3021332333 2.4997552856 5.6735334679 0.440777723 2.217912941 0.440777723 0 0.9339070438 1.3021332333 0 1.6098316039 1.6098316039 1.3021332333 0 3.2578682795 0 0 7.2289343239 0 0 2.773882448 0 2.0516454915 0 1.3021332333 2.6310851672 0 6.6746059268 3.7287376297 5.5340392315 3.6147297902 1.6098316039 0.9339070438 0.440777723 0 0.440777723 0.440777723 1.3021332333 2.217912941 4.8411489583 2.0516454915 0 1.3021332333 2.217912941 0 2.4997552856 2.9667332358 2.0516454915 0 0 3.1748154729 0.9339070438 0.440777723 2.217912941 4.0641263083 0.9339070438 2.3482564935 0 0 0.9339070438 0.9339070438 0.440777723 5.4272496459 0 2.4997552856 3.7989280602 2.4997552856 4.7636655992 0 0 4.1974135719 0 0 2.3482564935 1.6098316039 1.8365949148 4.3967144695 2.9667332358 1.8365949148 0 0.440777723 0 2.773882448 0 2.0516454915 2.217912941 2.8707158103 2.9667332358 4.5718222666 0 0.440777723 2.6310851672 9.2801642169 0 2.8707158103 2.773882448 4.1142120756 7.2042730309 3.059279746 1.3021332333 0 0.9339070438 0 1.8365949148 0.440777723 0.9339070438 0 0.9339070438 2.217912941 2.6310851672 2.0516454915 0.440777723 0.440777723 2.217912941 0.440777723 2.217912941 0.440777723 0 0 0 0 0 0.440777723 0.9339070438 0 1.3021332333 0 4.7984151847 1.6098316039 0 8.4841812615 0.440777723 0 1.6098316039 0 0 0.9339070438 0.440777723 0 1.6098316039 0 10.4913674376 0.440777723 2.0516454915 0 0.9339070438 0.440777723 0.440777723 0.440777723 3.6147297902 2.0516454915 1.8365949148 1.3021332333 0 2.217912941 0 0.9339070438 4.9797190582 1.6098316039 0 0 3.4142483748 2.217912941 0 0 1.3021332333 2.217912941 0.440777723 3.7989280602 0 0.440777723 0 0 1.6098316039 3.7287376297 0 0.440777723 1.6098316039 2.0516454915 0.9339070438 0.9339070438 0.9339070438 0.440777723 0 4.2743413024 3.4142483748 2.0516454915 0.440777723 0.440777723 2.0516454915 0 0 10.3493981945 2.773882448 1.3021332333 8.1636995945 0.440777723 0 7.6824112967 8.9074462155 0 1.3021332333 2.9667332358 0 1.6098316039 1.3021332333 0.440777723 3.059279746 0 0 0 4.0188070412 0.440777723 2.217912941 1.3021332333 0 0 3.1748154729 0 0 0 0 0.440777723 0.440777723 4.3967144695 0 0 4.0188070412 0.9339070438 2.0516454915 0 2.773882448 4.1529301024 1.3021332333 1.3021332333 0 2.3482564935 6.5830297518 0 0 0 4.0188070412 2.773882448 2.6310851672 0 1.3021332333 1.8365949148 2.6310851672 0.440777723 1.3021332333 0.440777723 0.9339070438 3.6147297902 1.3021332333 3.4142483748 2.0516454915 0 1.6098316039 0.440777723 3.9672018256 1.8365949148 1.8365949148 1.6098316039 0 0 0 0.9339070438 2.4997552856 0 0 0 0 0.9339070438 0 0.440777723 0 0 2.8707158103 1.6098316039 6.5055999616 0 2.0516454915 6.0782153481 1.8365949148 0 5.1034133955 0.9339070438 0 0 2.6310851672 1.8365949148 2.0516454915 3.2578682795 0 0.9339070438 0 1.8365949148 0 0 0 1.3021332333 1.6098316039 4.7012205764 2.8707158103 0 0.440777723 0 1.6098316039 0 0.9339070438 0.440777723 0 0 0 4.5385694715 0.9339070438 0.9339070438 0.440777723 4.5718222666 2.6310851672 0.440777723 0 1.6098316039 0 4.6842928976 2.3482564935 0 0 0 0 0.440777723 0 3.2578682795 0 0 0.440777723 2.3482564935 1.6098316039 1.3021332333 0.9339070438 0 1.8365949148 0.440777723 0 0 0 1.3021332333 0 0 1.8365949148 0.9339070438 0 1.8365949148 0.440777723 0 2.0516454915 0 0.440777723 0.9339070438 0 4.2743413024 3.554595665 2.217912941 0 0.9339070438 0.9339070438 0 1.6098316039 0.9339070438 0 1.6098316039 0.9339070438 1.3021332333 0 0 0 2.4997552856 0 0.9339070438 2.0516454915 0 0 2.6310851672 0.440777723 0.9339070438 0.9339070438 0 0 0.9339070438 1.8365949148 2.217912941 1.6098316039 2.217912941 3.8900539115 1.3021332333 0 1.6098316039 5.9498623677 0 0.9339070438 0.440777723 2.217912941 3.7287376297 0 0 0.440777723 0 0.440777723 0 0.440777723 0 1.3021332333 0 0.440777723 0.440777723 0 1.3021332333 0.440777723 0.9339070438 0.9339070438 1.6098316039 3.6743201545 0.440777723 0.440777723 0.440777723 0.9339070438 0 0 1.6098316039 0 0 0 0.440777723 2.773882448 0.440777723 2.3482564935 0 0.440777723 1.3021332333 2.3482564935 0.9339070438 1.8365949148 1.6098316039 2.217912941 2.0516454915 4.1142120756 1.8365949148 1.3021332333 0.440777723 0.9339070438 0 0 0 0.9339070438 2.0516454915 0 0 0 0 0.9339070438 0.440777723 0 1.6098316039 0 0 0 3.6743201545 0 2.217912941 0.440777723 4.1974135719 0.440777723 1.6098316039 0 0 0 0.9339070438 0.9339070438 2.6310851672 0 1.3021332333 2.773882448 1.6098316039 5.5142312688 2.4997552856 4.7159930069 2.3482564935 0 0.440777723 0 3.059279746 0.440777723 0.9339070438 0 1.3021332333 2.8707158103 0.440777723 0 1.3021332333 3.4142483748 0.440777723 0 0 0 0 0 0 0 2.6310851672 0 1.6098316039 0 0 0 2.4997552856 0.440777723 5.4272496459 0.440777723 1.3021332333 3.1748154729 1.8365949148 0 2.217912941 0 0 0 1.8365949148 0.440777723 2.6310851672 0.440777723 0 0.440777723 0 0.440777723 0.9339070438 1.3021332333 0 0.440777723 0 3.6147297902 1.3021332333 0 0 0 0 2.8707158103 0 2.6310851672 2.0516454915 0.440777723 0 3.4815719882 0 4.9522759229 0 0.440777723 0.9339070438 1.3021332333 0.9339070438 0.9339070438 1.6098316039 0.440777723 0 1.6098316039 0 0 2.3482564935 0 0.440777723 3.4815719882 0 0.440777723 1.9472075588 0 0 0 0 0 0.9339070438 0 0.9339070438 1.3021332333 0 0 2.217912941 0 0 0 0 0.440777723 0 0 0 0 0.440777723 0 0 7.8254656501 0.440777723 0.440777723 2.217912941 0.440777723 0 0.440777723 0 0.440777723 2.217912941 0 0.9339070438 2.0516454915 0 0 0 0 3.3318128081 0 0 0 1.6098316039 0 0 1.8365949148 1.6098316039 0 6.1391864007 0.440777723 0 0 1.3021332333 0 0.440777723 1.6098316039 6.7769633815 0.440777723 0 0 0.440777723 0.7633270739 1.3021332333 0 1.3021332333 1.3021332333 5.1926491042 0 1.3021332333 0 0 1.3021332333 0 0.440777723 0.440777723 1.6098316039 1.3021332333 0 1.3021332333 0 1.8365949148 1.3021332333 0 0 1.3021332333 0 0 0 0 0 0.7607626824 1.3021332333 0 0 0 0 1.6098316039 0 0 0 0.440777723 0.440777723 0.440777723 0 0 0 0 0 0 0 0 1.6098316039 0 0 0 0.7594031578 0 2.6310851672 0 0.9339070438 0 2.6310851672 0 1.3021332333 0 0.9339070438 0 0.440777723 0.9339070438 3.554595665 0 0 0.440777723 0 0 0 0 0 2.0516454915 0 1.3021332333 0.440777723 3.1748154729 0 0 0 3.9162335699 0 0 1.8365949148 0.440777723 0 0 0 0.9339070438 0 0.9339070438 0.440777723 0 1.6098316039 0 0 0 1.8365949148 4.6842928976 1.6098316039 0 0 0 0 0 0.440777723 0 0.9339070438 0.9339070438 0 0.440777723 1.6098316039 0 0 1.1391806387 0.9339070438 0 0 0.440777723 0 0 1.6098316039 0 1.8365949148 0.9339070438 1.8365949148 1.6098316039 0 1.8365949148 0 0 1.6098316039 2.9667332358 0 0.440777723 1.8365949148 0 1.3021332333 0 0.440777723 1.3021332333 1.1433685026 0 0.440777723 0 0.9339070438 0.9339070438 0 0 0 0 0 1.3021332333 2.773882448 0 2.0516454915 0 0 3.8618148973 1.6098316039 0.440777723 0 0.9339070438 0 0.440777723 0 0 0 0.1695624753 0 0 0 0 0 1.8365949148 1.6098316039 0.440777723 0 6.4162248136 0.440777723 0 0.440777723 0 0 0 0 0 0 0 2.6310851672 0 1.6098316039 0 0 0.440777723 0.440777723 2.773882448 0 0 0 0 0 1.3021332333 0 0 2.0516454915 0 0.440777723 1.8365949148 0 0 0 0 0 0 0 0 0 0 0 0.440777723 1.3021332333 3.6147297902 0 1.6098316039 0 0 0 0 4.0641263083 0.9339070438 1.8365949148 0 0.7638349855 0.9339070438 0.440777723 0 0 0 0.440777723 0 0.9339070438 0 0.440777723 0 0 0 0 0 0 0.440777723 0 0 4.1142120756 0 0.440777723 0 0 0.440777723 0 0 0 0.440777723 4.7159930069 0 0.9339070438 2.3482564935 0 0 0 0 0.440777723 1.8365949148 0.440777723 0 0 0.440777723 1.8365949148 0 0 0 0 2.0516454915 0 1.8365949148 0.440777723 0 0 0 0 0.9339070438 0 0.440777723 1.3021332333 0.440777723 0.440777723 1.6098316039 0 0 0 0 0.440777723 0.440777723 0 0 0.9339070438 2.6310851672 0 0.440777723 1.6098316039 0 0 0 0.440777723 0.440777723 0.440777723 0 0 0.440777723 0.440777723 2.217912941 1.3021332333 0.9339070438 0 0 0.440777723 8.3872839408 0 9.101967214 0.440777723 0.9339070438 0 0 1.1395857027 0 0 0 0.440777723 0 0.440777723 0.9339070438 0 0.9339070438 0.440777723 0 0.440777723 0.9339070438 0 1.6098316039 0 0 2.4997552856 0 0.9339070438 2.8707158103 0 0 1.6098316039 0.7754011262 0.440777723 0.440777723 0 0.440777723 0 0.440777723 0.440777723 0 0 1.3021332333 0 1.3021332333 0 0 0.440777723 0 2.4997552856 0.440777723 1.6098316039 0 1.3021332333 2.773882448 0 0 0 0 0 2.0516454915 0.440777723 0 0 0 0.9339070438 0.9339070438 0 0 0.440777723 1.3021332333 0 0 0 0 0 1.8365949148 0 0.440777723 0.440777723 0.440777723 0 1.3021332333 0.9339070438 0.440777723 0 0.440777723 0 0.440777723 0 0 0.440777723 0 0 0 0 0 0.440777723 0 1.3021332333 0.9339070438 0 0.440777723 0.440777723 0 0 0.440777723 0.9339070438 0 0 0 0.440777723 0.440777723 0 0 0 0.9339070438 0.440777723 0 0.440777723 0 0.440777723 0.440777723 0 0.440777723 0 0 0 0.440777723 0 0.440777723 0 0 2.4997552856 0 0 0 0 0 0 0 3.7989280602 0 0 0.440777723 1.3021332333 0 0 0 0 0 0 0 1.8365949148 0 0 0.440777723 0 0 2.0516454915 0 0.440777723 0 0 0 0 0 0 0.440777723 0 2.9667332358 0 0 0 0 1.6098316039 0.9339070438 0 0.9339070438 0 0.440777723 0 0 0 0 0 0 0 0.440777723 0.440777723 1.3021332333 0 0 0 0 0 0.9339070438 0 0.772309928 0 0 0.9339070438 0.440777723 0 0 0 3.4142483748 0 0 4.1974135719 0.440777723 0 0 0 0 0 2.4225203349 0 0 0 0 0 0 0.440777723 0 0 0 0 0 0 0 0 0 1.3021332333 2.3482564935 0 0 0.440777723 0.9339070438 0.9339070438 0 0 0 0 0 0.9339070438 0.440777723 0 0 0 0.440777723 0 0 0.440777723 0 0 0 0 0 1.8365949148 0 0.440777723 0 0 0 0 0 0 0.440777723 0 0.440777723 1.8365949148 0 0 1.6098316039 0 0 0.440777723 0 0 0.440777723 0 0 0 0.9339070438 0 0 0 0.440777723 0 0 0 0 0 0 0 0 0.440777723 0.440777723 0 0 0 1.3021332333 0 0 0 0 0 0 0 0 0 0 0 0 0 0 0 0 0 0.440777723 0 0.9339070438 0 0 0 0 0 0 0 0.9339070438 0.440777723 0 0 1.146312043 0.9339070438 0 0 0 0 0 0 0 0.440777723 0 1.3021332333 0 0.440777723 7.4733193113 0 0 0 0.9339070438 0 0 0.9339070438 0.9339070438 0 0 0 0 0 0 0 0 0 0.9339070438 0 0.440777723 0 0 0.9339070438 0 0 0 0 0 0.440777723 0 0 0 1.148254392 0.9339070438 0 1.3021332333 0 0 0 0 0.9339070438 0 0 0.440777723 0 0.440777723 0.9339070438 0 0 0 0 0.440777723 0 0.440777723 0 0 0 0 0 0 0 1.3021332333 0 0 0 0.440777723 0 0 0.9339070438 0 0.440777723 0 0 0 0 0 0.440777723 0 0 0 1.3021332333 0 0.440777723 0 0 0 3.3318128081 0.440777723 2.3482564935 0 0 0 0 0.9339070438 0 2.4997552856 0 0 0.9339070438 0 0 0 2.3482564935 0 0 0 0.1692903355 0 0 0 0 0 0 0.440777723 0 0 0 0 0 0 0 0 0 0 0 0 0.440777723 0 0.9339070438 0 0.440777723 0.9339070438 0 0 0 0 0.9339070438 0 0 0 0 0.440777723 0 0 0 0 0 0 0 0 0 0 0 0 0 0 0 0 1.1451108384 0 0.440777723 0 0 0 0.440777723 0.440777723 0 0 0.9339070438 0 0 0.440777723 0 0.9339070438 0 0 0 0 0.440777723 0 0 0.440777723 0.440777723 0 0 0.440777723 0 0.440777723 0.440777723 0 0 0 0.440777723 0 0 0 0 0 0 0.440777723 0.440777723 0 0 0 0 2.0516454915 0 0.9339070438 0 4.1529301024 0 0 2.217912941 0.440777723 0 0 0.9339070438 0 0 0 0 0 0.9339070438 0 0 0 0 0 0 0 0 0 0 0 0.440777723 0 0 0 0 0 0 0.440777723 0 0 0 0 0 0 0 0.440777723 0.440777723 0.440777723 0 0 0.440777723 0.9339070438 0 0 0 0.440777723 0 0 0 1.8365949148 0 0 0.440777723 0.9339070438 0.440777723 0 0 0 0 0 0.440777723 0.9339070438 0 0 0.9339070438 0 1.3021332333 0 0 0 0.440777723 0 0 0 0 0 0.440777723 0 0 0 0.440777723 0.440777723 0 0 0.9339070438 0 4.3130800635 0 0 0 0 0 0 0 0.440777723 0 0 0 2.1406169669 0.440777723 0 0 0 0 0 0 0 0 0.440777723 1.8365949148 0 0.440777723 0 0 0 0.440777723 0 0 0.440777723 0.440777723 0 0 0 0 0 0.440777723 0 0 0 0 0.440777723 0 0 0 0 0 0 0 0 0 0 0 0 0 0 0 0 0.9339070438 0 0 0 0 0 0 0 0 0 0 0 0 0 0.440777723 0 0 0 0 0 0 0 0 0 0 0 0 0 0 0 0 0.9339070438 0 0.9339070438 0 0 0 0.440777723 0 0 0 0 0.9339070438 0 2.0516454915 0 0 0 0 0.440777723 0 0.9339070438 0 0 0 0 3.4815719882 1.3021332333 0.440777723 0 0.9339070438 0 0 0 0 0 0 0 0 0 0 0 0.440777723 0 0 0 0 0 0 0 0 0.440777723 0 0 0 0.440777723 0 0 1.6098316039 0 0 0 0.440777723 0 0.440777723 0 0 0 0 0 0 0 0 0 0.9339070438 0 0.440777723 0.440777723 0 0 0 0.440777723 1.8365949148 0 0 0.440777723 0 0 0.440777723 0 0 0.440777723 0.440777723 0 0 0 0 0.440777723 0 0 0 0 0 0.9339070438 0 0 0 0.440777723 0 0 0.440777723 0 0 0 0 0 0 0 0.440777723 0 0 0 0 0 0 0 0 0 0.440777723 0 0 0 0 0 0 0 0 0.440777723 0 0 0 0 0 1.6098316039 0 0 0 0 0 0.9339070438 0 0 0 0 0 0 0 0 0.9339070438 0 0 0 0 0.440777723 0 0 0 0 0 0 0 0 0 0 0 0.440777723 0 0 0 0 0 0 0.440777723 0 0 0 0 0 0 0 0 0 0 0 0 0 0 0.440777723 1.3021332333 0 0 0 0.9339070438 0.9339070438 0 0 0.440777723 0 0 0 0 0.440777723 0 0 0 0 0.9339070438 0 0 0 0 0 0.440777723 0 0 0 0 0 0 0 0 0 0 1.3021332333 0 0 0 0 0 0 0 0 0 0 0 0.440777723 0 0.440777723 0 0 0 0 0 0 0 0 0 0 0 0 0.440777723 0 0 0 0.440777723 0 0 0 0 0
TCGA-AB-2821-03 0 0 0 0 0 0 0 0 0 0 0 0 0 0 0 0 0 0 0 0 0 0 0 0 0 0 0 0 0 0 0 0 0 0 0 0 0 0 0 0 0 0 0 0 0 0 0 0 0 0 0 0 0 0 0 0 0 0 0 0 0 0 0 0 0 0 0 0 0 0 0 0 0 0 0 0 0 0 0 0 0 0 0 0 0 0 0 0 0 0 0 0 0 0 0 0 0 0 0 0 0 0 0 0 0 0 0 0 0 0 0 0 0 0 0 0 0 0 0 0 0 0 0 0 0 0 0 0 0 1 0 0 0 0 0 0 0 0 0 0 0 0 0 0 0 0 0 0 0 0 0 0 0 0 0 0 0 0 0 0 0 0 0 0 0 0 0 0 1 0 0 0 0 0 0 0 0 0 0 0 0 0 0 0 0 0 0 0 0 0 0 0 0 0 0 0 0 0 0 0 0 0 0 0 0 0 0 0 0 0 0 0 0 0 0 0 0 0 0 0 0 0 0 0 0 0 0 0 0 0 0 0 0 1 0 0 0 0 0 0 0 0 0 0 0 0 0 1 0 1 1 0 0 0 4.9257049352 7.5278043025 11.5955674941 1.1649874929 11.2843047004 6.6348288028 13.5602306918 2.0537473927 9.8616811042 0.2588855623 6.8602066949 6.3577605529 14.768483944 9.2593102419 10.4703641877 10.59467306 9.2760612083 0 3.3881616597 5.9643187097 2.3459130162 0 8.6539743145 4.4610841232 0.2588855623 9.8374897816 7.653784575 2.2113315903 5.5448872852 0 5.2164896977 0.2588855623 3.312774698 8.2086509618 0.8113788441 0 0.8113788441 5.2676429577 3.6524495563 0.2588855623 9.7496770954 1.4505048357 8.3336201184 0 7.1197675883 10.1153315047 8.8768832995 12.3487358079 8.2416672087 10.5038295814 3.1531803171 9.0925865972 3.760656954 10.381480609 0.2588855623 3.2381706462 2.2113315903 2.4800024408 2.6945436202 0 1.6912425189 3.9007373933 6.0506008331 2.2113315903 0 3.760656954 4.9572283232 3.6524495563 2.0537473927 8.8901330869 0 1.1649874929 9.796164445 8.7350628178 2.9851719812 5.0544085908 0.2588855623 2.8907905696 6.3695038324 0.2588855623 5.6866127711 2.4800024408 0 4.2355546646 2.7433409995 2.7953355683 6.4329197566 0.5733257677 7.2520486589 0 0.8113788441 7.455395653 7.6458227766 4.9257049352 3.5853462649 3.6524495563 8.5730250144 10.6033016943 9.0836623971 5.7042950544 7.9978780127 1.4505048357 0.8113788441 10.03072437 5.0247518762 0.8113788441 0.2588855623 3.1531803171 7.2111579715 10.450057679 6.5904173297 0.2588855623 4.4109393465 3.9946588772 3.5118380454 7.8229497979 0.8113788441 3.7085636348 7.9642349192 4.8697790837 0.2588855623 3.9507347232 7.3202911984 2.8907905696 7.1907357056 9.6792965536 5.3819142626 0.8113788441 8.7385489122 1.1649874929 5.8132143351 0 2.8907905696 4.6543397737 8.6311006457 4.4953309386 1.1649874929 3.0654899325 1.8713965393 9.0679082772 8.7593692618 0.8113788441 0 7.4372400617 1.1649874929 0 6.7615562783 2.6945436202 0.8113788441 7.1514487377 8.9975047969 5.7042950544 1.9631355951 2.4800024408 7.536652853 6.1686162301 7.4792567521 0 1.8713965393 4.4610841232 4.2986194577 0 0.8113788441 2.0537473927 1.4505048357 2.8907905696 2.4800024408 5.8842295088 7.143806964 0.2588855623 3.5853462649 3.1531803171 1.6912425189 7.2111579715 8.6084389047 4.5894142201 7.2520486589 8.1199578078 3.5118380454 6.5904173297 0 2.7953355683 5.2164896977 8.6539743145 0.8113788441 5.0247518762 0 1.4505048357 0.2588855623 7.6995783023 3.0654899325 6.5701594201 0 4.8415245659 2.4800024408 4.8964409347 6.5603363157 7.2111579715 1.4505048357 10.9424993232 2.2113315903 1.6912425189 5.5448872852 0.2588855623 9.8307667235 7.9536679507 4.2355546646 5.0544085908 8.8472851126 5.4306630922 1.1649874929 8.2971657246 7.0731548101 4.9572283232 3.5853462649 1.1649874929 8.6450432415 9.8711288735 9.3531509633 6.8349035681 1.1649874929 0.8113788441 5.1921817111 2.4800024408 7.8572859682 8.2971657246 0.2588855623 3.454645662 7.4733193113 8.4839692095 5.8964831226 7.8058625496 2.3459130162 0.8113788441 6.1336075092 6.7557886271 3.454645662 10.4609100252 0.2588855623 3.8056821658 8.3871020668 8.984494415 2.2113315903 8.5691942398 5.5626042241 6.3109894682 2.4800024408 4.2986194577 4.1251630644 5.8132143351 5.6315423476 1.6912425189 3.8056821658 0.2588855623 7.80104666 0.2588855623 0.2588855623 2.4800024408 2.3459130162 1.1649874929 5.4633289989 5.0247518762 0 6.7390501656 2.4800024408 0.8113788441 0.2588855623 0.2588855623 4.5258567671 3.7085636348 3.5853462649 1.6912425189 6.6444404338 2.3459130162 3.6524495563 0.8113788441 7.8328295239 2.5979161557 6.6348288028 7.3466951824 0.2588855623 10.7982868504 7.0731548101 7.5923811349 3.6524495563 2.8907905696 0.8113788441 1.4505048357 3.2381706462 0 1.1649874929 10.1116338621 1.1649874929 1.4505048357 0 4.4109393465 3.8534707424 0 7.3298936745 0 9.0803467922 0 3.760656954 2.6945436202 6.3295244172 0 4.0834790445 1.1649874929 9.8017479249 6.9942695838 4.0417940169 4.195454339 0 2.0537473927 6.3785250643 3.1531803171 1.1649874929 1.4505048357 4.4109393465 4.5894142201 8.4709062832 2.2113315903 3.5118380454 0 2.4800024408 1.4505048357 4.1251630644 3.8534707424 10.5480499547 2.2113315903 9.9341350257 8.4669804553 5.6137786846 5.8726173092 5.59511662 4.3328890274 4.4610841232 2.7953355683 4.3328890274 6.0283486325 3.9007373933 4.9937915806 5.7421690607 2.0537473927 0 6.9000558802 7.0731548101 1.4505048357 8.7625429389 0.2588855623 6.668655392 7.7959538158 5.8336258336 1.6912425189 6.1336075092 5.1625601885 0 3.760656954 2.3459130162 5.8132143351 3.8534707424 5.2676429577 8.4619350749 0 6.3472797954 7.4534281509 4.7723044352 6.6223549817 1.8713965393 7.8925146901 2.4800024408 1.1649874929 0.2588855623 1.8054508813 10.8470580216 2.8907905696 6.668655392 5.5448872852 5.1921817111 3.3881616597 0.8113788441 0.2588855623 5.0807019096 5.3375032035 2.3459130162 3.0654899325 4.4610841232 7.4697108305 1.8713965393 5.9467245259 7.6002632535 6.2741715425 1.1649874929 0.8113788441 7.2711133431 6.5806528596 2.0537473927 3.1531803171 0 4.8964409347 0.2588855623 8.0128706436 7.9536679507 8.0949420793 5.9820908836 4.2689263063 6.8922972973 3.312774698 7.0995545489 3.2381706462 0 4.8964409347 0.8113788441 3.312774698 7.1783155319 4.0834790445 2.0537473927 5.4009884053 7.0505888685 5.6137786846 6.8015899877 2.0537473927 6.5055999616 8.7459000351 7.653784575 3.5853462649 7.3298936745 8.6593331903 1.1649874929 5.2164896977 6.2595640547 5.8842295088 4.8697790837 0 8.0081637034 3.9946588772 5.2290894803 4.7723044352 1.4505048357 2.4800024408 5.7589251302 8.2132773136 2.0537473927 5.8638882048 1.3156171563 6.0727354719 2.5979161557 3.0654899325 1.6912425189 4.4109393465 4.5894142201 1.4505048357 0.2588855623 4.8964409347 3.8534707424 1.6912425189 6.4329197566 2.8417841062 4.0834790445 3.2381706462 1.8713965393 3.9946588772 2.7953355683 0.8113788441 0.2588855623 3.8534707424 2.4800024408 7.9642349192 0.8113788441 4.4953309386 8.0332906906 6.6444404338 4.7440500513 4.3328890274 1.4505048357 6.0963223706 4.195454339 2.4800024408 3.2381706462 3.2381706462 6.1148341679 8.6990702601 3.1531803171 4.5894142201 5.1921817111 1.4505048357 5.7771680557 1.8713965393 0 4.8082979797 3.0654899325 8.1794513521 3.5118380454 5.4911683718 6.0506008331 4.3710257352 0 0 0 0 3.9946588772 4.195454339 4.6244021052 4.2986194577 3.5118380454 1.4505048357 2.6945436202 4.3328890274 3.5118380454 0 3.9946588772 1.4505048357 0.2588855623 5.0247518762 5.6480428228 7.4315971408 4.4610841232 3.0654899325 4.4109393465 0 3.5853462649 2.2113315903 2.6945436202 4.2986194577 2.4800024408 3.9507347232 0.8113788441 1.1649874929 1.592786561 3.0654899325 5.5626042241 6.2595640547 4.195454339 3.2381706462 4.8415245659 2.4800024408 6.6991911891 2.0537473927 2.9851719812 0 2.7953355683 4.7723044352 8.7079830654 9.0522785303 5.6137786846 7.6940292229 7.5097110456 9.7557538184 7.4609552527 5.7589251302 3.760656954 9.4308044758 0.2588855623 1.1649874929 5.4633289989 2.5979161557 4.6543397737 0 6.24388903 6.5313243872 2.0537473927 4.6543397737 0 6.8015899877 2.7953355683 4.1555963253 0 2.2113315903 0.2588855623 1.4505048357 2.5979161557 8.0128706436 4.4953309386 1.1649874929 0.8113788441 3.9007373933 1.8713965393 0 10.2329364953 7.4671043243 5.0247518762 0.2588855623 5.0247518762 1.1649874929 0 4.0417940169 10.1425756958 7.5646090443 8.6922335818 0.8113788441 3.760656954 4.8082979797 6.5192734782 5.4911683718 4.0834790445 0.8113788441 3.8534707424 3.454645662 6.1336075092 1.4505048357 0.2588855623 3.6524495563 0 2.7953355683 4.2986194577 0 4.9937915806 2.3459130162 0.8113788441 1.4505048357 9.8588969097 7.6995783023 8.3966356659 4.3710257352 0 0.8113788441 4.9937915806 4.0834790445 6.7253755892 4.7440500513 4.9937915806 3.7085636348 1.1649874929 4.2689263063 3.760656954 3.2381706462 5.7236923483 7.0098587129 0 4.8082979797 0.8113788441 4.5258567671 6.84852326 6.7839157791 0.2588855623 6.0113488163 0.2588855623 2.4800024408 8.2452686208 8.9592119561 0.8113788441 7.8973432654 0 4.5564691089 0 5.3136067279 5.3819142626 2.2113315903 1.1649874929 4.3328890274 3.8534707424 10.6956544235 5.1921817111 0 3.5118380454 4.7156166374 3.2381706462 2.6945436202 0.2588855623 9.0061943265 4.4109393465 0.8113788441 2.7953355683 0.8113788441 4.4610841232 2.8907905696 2.5979161557 3.9007373933 9.8930239342 1.6912425189 2.5979161557 8.4505333149 4.6244021052 3.760656954 1.1649874929 6.4039571343 5.4633289989 1.1649874929 2.0537473927 0 4.5258567671 2.9851719812 6.3295244172 2.3459130162 12.6314490448 2.3459130162 2.7953355683 4.3710257352 2.9851719812 0 1.8713965393 5.7589251302 7.9723806609 5.7771680557 1.1649874929 3.454645662 0.2588855623 2.6945436202 1.4505048357 3.5853462649 4.8082979797 2.3459130162 5.2417358397 0.8113788441 1.8713965393 4.3328890274 2.8907905696 4.5894142201 0.2588855623 3.312774698 8.0415829615 3.8534707424 1.6912425189 4.2355546646 6.1525611112 0.8113788441 3.454645662 3.2381706462 5.7236923483 6.2741715425 8.3231573201 0 1.4505048357 2.5979161557 7.3130280776 1.6912425189 1.6912425189 5.4911683718 7.4124151917 1.8713965393 4.4953309386 2.2113315903 0.2588855623 3.5118380454 1.8713965393 4.6244021052 1.1649874929 3.760656954 1.6912425189 2.7953355683 3.3881616597 3.9507347232 1.1649874929 5.8132143351 6.204033203 3.8056821658 1.8713965393 7.5162221676 5.7042950544 0.8113788441 0 4.5894142201 1.6912425189 1.6912425189 5.7236923483 5.1299235933 3.9946588772 4.5258567671 0.2588855623 1.1649874929 0.2588855623 6.2992669799 2.2113315903 5.2676429577 2.9851719812 2.4800024408 2.5979161557 3.6760489293 2.6945436202 2.4800024408 0.8113788441 5.6677923014 6.0506008331 5.4911683718 1.6912425189 2.3459130162 4.0417940169 0.2588855623 3.1531803171 1.4505048357 5.6480428228 2.4800024408 8.1794513521 1.1649874929 2.0537473927 0.2588855623 2.2113315903 0.2588855623 2.9851719812 3.454645662 0.8113788441 0.2588855623 1.6912425189 5.6137786846 9.2328503229 2.3459130162 6.0283486325 5.9298379738 6.3109894682 1.1649874929 12.3871947764 3.1531803171 4.3710257352 1.6912425189 1.1649874929 1.1649874929 4.6244021052 5.1039589914 6.0506008331 1.4505048357 0 7.5278043025 3.9946588772 3.6524495563 6.6348288028 0 0.2588855623 4.5564691089 0 0 8.2270557106 2.0537473927 1.1649874929 1.4505048357 2.8907905696 1.4505048357 5.1039589914 0.2588855623 2.0537473927 8.8587668002 5.5106011181 6.681495259 0 3.760656954 2.2113315903 0.2588855623 9.0130139064 4.2355546646 5.8964831226 2.8907905696 7.8791413277 4.5564691089 2.9851719812 3.9007373933 5.3521901896 6.3918681437 8.5691942398 5.5247269721 6.2741715425 3.9507347232 3.9507347232 0.8113788441 6.2992669799 4.4953309386 2.0537473927 0 3.0294663675 3.5853462649 2.0537473927 0.2588855623 0 1.8713965393 5.3624753922 0 1.8713965393 0 5.2676429577 3.312774698 0.8113788441 2.0537473927 0 3.0654899325 5.9136474645 4.4953309386 1.4505048357 0.8113788441 1.1649874929 8.9812493315 3.760656954 4.3710257352 1.4505048357 2.7953355683 2.7953355683 0.2588855623 1.4505048357 5.2417358397 0.8113788441 1.4505048357 2.0537473927 0 4.7723044352 7.4513205 1.1649874929 1.6912425189 2.8907905696 1.6912425189 2.2113315903 4.0834790445 7.9369494234 0 7.3466951824 5.8022357197 4.2689263063 0.2588855623 4.2355546646 5.1154194507 4.1251630644 4.5894142201 5.1299235933 5.1039589914 1.8713965393 4.8082979797 1.1649874929 2.4800024408 4.5894142201 4.8415245659 7.2257529692 2.2113315903 4.2355546646 5.7042950544 3.3881616597 1.8713965393 2.3459130162 1.6912425189 3.5853462649 0.2588855623 2.2113315903 3.760656954 3.7085636348 1.6912425189 5.7940459006 0 0 0 7.0176482624 2.7953355683 1.6912425189 7.6614904073 0 1.6912425189 5.2676429577 9.4551253351 1.1649874929 2.4800024408 0.2588855623 2.4800024408 2.0537473927 0.2588855623 2.2113315903 3.5853462649 0.8113788441 1.4505048357 0 5.4009884053 3.454645662 1.1649874929 2.8907905696 2.8907905696 1.8713965393 0.8113788441 0.2588855623 2.3459130162 3.9731716315 0.8113788441 5.2973495509 5.0544085908 2.7953355683 2.4800024408 1.1649874929 0 0.8113788441 2.5979161557 6.2198882389 3.3881616597 6.9696947414 3.9007373933 2.3459130162 1.1649874929 7.0921600106 3.9507347232 3.2381706462 4.2986194577 0 0 1.1649874929 0.2588855623 2.9851719812 3.760656954 2.6945436202 2.7953355683 4.2355546646 0 0 4.5120662314 1.6912425189 4.7270898437 1.8713965393 6.1686162301 0 7.1514487377 2.2113315903 0 0 3.3881616597 1.1649874929 3.9946588772 0 0 4.5564691089 5.2676429577 2.2113315903 6.959968742 0.8113788441 2.6945436202 0.2588855623 2.7953355683 0 2.5979161557 1.6912425189 5.4306630922 0.8113788441 6.3785250643 4.6244021052 0 0 3.5853462649 5.6480428228 3.3881616597 2.6945436202 1.6912425189 7.6750564321 6.1148341679 2.6945436202 6.0963223706 0.8113788441 2.4800024408 0 5.6137786846 0.8113788441 2.2113315903 4.4610841232 2.4800024408 5.6866127711 1.8713965393 3.5853462649 0 7.2111579715 1.1649874929 3.312774698 3.5118380454 7.2630317509 3.5853462649 5.8534609635 5.8336258336 4.8964409347 0.8113788441 3.3881616597 1.6912425189 1.4505048357 2.8907905696 6.9372950367 3.0654899325 0 4.195454339 3.9507347232 0.8113788441 5.0247518762 4.2689263063 4.7723044352 3.454645662 1.4505048357 0.2588855623 1.4505048357 3.1531803171 0 0 4.1555963253 3.7085636348 7.8858417762 2.8907905696 2.9851719812 2.2113315903 3.7085636348 0 2.2113315903 2.0537473927 7.3768153977 1.4505048357 2.6945436202 3.7932765267 3.760656954 6.3695038324 2.5979161557 1.4505048357 4.0417940169 1.4505048357 0.8113788441 3.9007373933 0 1.6912425189 2.0537473927 3.312774698 4.4109393465 2.4800024408 3.5118380454 1.4505048357 3.0654899325 4.9937915806 2.7953355683 0.8113788441 3.760656954 4.3710257352 0 1.9791655383 0 2.2113315903 4.5894142201 3.760656954 0.8113788441 2.3459130162 0 1.1649874929 2.0537473927 0 3.5118380454 1.0156559641 0.2588855623 5.1299235933 6.1525611112 4.0417940169 7.0995545489 3.312774698 0.8113788441 4.9257049352 3.454645662 2.5979161557 1.4505048357 1.1649874929 3.760656954 2.6945436202 1.1649874929 1.1649874929 3.3881616597 4.195454339 2.5979161557 0.8113788441 2.0537473927 2.7953355683 0.2588855623 2.3459130162 0.2588855623 2.3459130162 1.4505048357 2.8907905696 2.4800024408 0.5776934951 0 0.2588855623 7.2051590707 1.6912425189 1.1649874929 3.312774698 5.4306630922 0 7.2408219404 4.7723044352 0 0 8.1939323809 1.4505048357 0.8113788441 2.0537473927 5.2676429577 2.2113315903 0.8113788441 1.6912425189 0 2.0537473927 3.9007373933 2.0537473927 0.2588855623 6.5439797808 6.84852326 1.6912425189 5.0247518762 0.2588855623 0.2588855623 2.2113315903 4.195454339 0.2588855623 0.8113788441 1.8713965393 0 0.2588855623 1.8713965393 3.0654899325 3.9946588772 2.6945436202 1.3211626798 6.1525611112 5.2973495509 2.8907905696 2.0537473927 2.2113315903 0 2.4800024408 3.9007373933 2.8907905696 0.8113788441 4.2355546646 1.8713965393 4.5894142201 0.2588855623 2.3459130162 2.2113315903 0 3.760656954 6.1336075092 0 0.8113788441 3.3881616597 0.2588855623 4.3710257352 3.8056821658 2.3459130162 5.4633289989 0.8113788441 0.8113788441 0 6.9770330598 0.8113788441 4.4610841232 0.2588855623 0 0.2588855623 2.7953355683 2.2843902027 1.1649874929 2.9851719812 1.5980242131 0.8113788441 1.4505048357 0.2588855623 6.7136987148 2.2113315903 0.2588855623 3.312774698 3.312774698 0 0.2588855623 0.2588855623 3.8056821658 1.4505048357 1.1649874929 4.6244021052 3.5853462649 0 3.5118380454 3.1531803171 2.3459130162 3.2381706462 5.5626042241 3.1139506751 3.0654899325 2.4800024408 3.8534707424 3.6524495563 1.6912425189 3.5118380454 1.1649874929 0 4.8082979797 2.2113315903 0.8113788441 1.8713965393 6.4620194002 3.3881616597 2.7953355683 4.8964409347 3.8056821658 3.3881616597 4.3710257352 0.2588855623 4.1555963253 0.2588855623 2.4800024408 8.7432712023 4.5894142201 0 1.8713965393 2.6945436202 4.3710257352 2.6945436202 0.8113788441 2.4800024408 4.7156166374 4.7440500513 9.2449522866 0 0.8113788441 0 0 4.4610841232 0 1.8713965393 0.2588855623 3.1098049947 2.6945436202 1.6912425189 1.4505048357 2.4800024408 5.8132143351 3.1531803171 0 0 0.2588855623 2.5979161557 0.2588855623 2.3459130162 3.2381706462 2.5979161557 0 0.8113788441 2.2113315903 1.1649874929 0.2588855623 1.1649874929 0 0.2588855623 0 2.9851719812 1.4505048357 0.8113788441 3.312774698 2.6945436202 2.7953355683 4.0417940169 0 2.8907905696 0.8113788441 3.1531803171 0.2588855623 0.2588855623 0.8113788441 0 0.8113788441 4.0417940169 2.0537473927 0.8113788441 0.8113788441 2.4800024408 5.1625601885 1.4505048357 2.2113315903 0.2588855623 0 2.0537473927 0.8113788441 3.454645662 0.2588855623 1.6912425189 1.4505048357 0 3.312774698 1.4505048357 1.6912425189 6.1686162301 1.6912425189 4.4610841232 1.4505048357 0.8113788441 0.8113788441 0.8113788441 1.6912425189 4.9257049352 0.2588855623 0 0.8113788441 4.195454339 3.2381706462 4.7156166374 1.1649874929 3.8534707424 1.8025585446 2.0537473927 4.2689263063 0 2.3459130162 0.8113788441 0 0 3.760656954 1.6912425189 3.454645662 1.6912425189 1.4505048357 1.8009146787 3.454645662 0.2588855623 1.6912425189 3.5853462649 3.9007373933 2.9851719812 0 0 0 2.5979161557 0 2.4800024408 3.760656954 1.6912425189 1.4505048357 5.4306630922 3.8534707424 3.1531803171 0.2588855623 3.9507347232 2.0537473927 1.6912425189 0.8113788441 4.2689263063 0 2.6945436202 3.5118380454 3.7085636348 1.8713965393 0.8113788441 3.312774698 0 3.9007373933 0.2588855623 0 3.0248863846 3.312774698 4.1251630644 2.3459130162 0.2588855623 4.4953309386 1.1649874929 0 2.2113315903 0.2588855623 1.8713965393 0 2.7953355683 0.2588855623 0 3.9007373933 4.0417940169 2.8907905696 2.2113315903 1.1649874929 0.8113788441 0 3.8534707424 2.6945436202 0.8113788441 0.8113788441 0 1.4505048357 2.9851719812 3.8056821658 0.2588855623 3.6280087677 0.2588855623 1.1649874929 0 0 0.2588855623 1.4505048357 5.5106011181 0.8113788441 0 2.0537473927 2.2113315903 2.4800024408 2.4800024408 3.312774698 2.8907905696 0 3.2381706462 0.2588855623 3.454645662 2.7953355683 4.1555963253 0.8113788441 0 0 4.0417940169 4.2986194577 3.8056821658 2.6945436202 0.8113788441 5.4009884053 1.6912425189 0.2588855623 0 0 0.2588855623 2.6945436202 3.9946588772 6.0283486325 0.8113788441 2.4800024408 0.8113788441 0.2588855623 0 0 5.1299235933 0.8113788441 0 1.8713965393 1.4505048357 2.4800024408 4.4109393465 1.0089958276 2.9851719812 9.415080439 0.8113788441 4.1555963253 1.1649874929 2.3459130162 0 0.8113788441 3.8534707424 2.7953355683 0.2588855623 1.8713965393 1.1649874929 1.4505048357 0.2588855623 3.312774698 0.8113788441 3.1531803171 0.8113788441 0.06695104 3.8534707424 0 0.2588855623 7.3612842016 0.8113788441 1.4505048357 2.9851719812 1.1649874929 3.5853462649 2.2113315903 1.1649874929 0.8113788441 0 2.4800024408 0 3.5118380454 2.2113315903 0 1.1649874929 0 2.2113315903 0.2588855623 2.2113315903 0 1.1649874929 0.2588855623 0.2588855623 0 0.8113788441 3.6524495563 0.2588855623 0 1.4505048357 2.4800024408 1.4505048357 0.8113788441 0 1.8713965393 0.2588855623 0 1.6912425189 0 0.8113788441 0.8113788441 4.2689263063 1.1649874929 0.8113788441 0 5.4633289989 0.8113788441 1.1649874929 0.2588855623 1.1649874929 4.0417940169 0.2588855623 1.1649874929 1.4505048357 0.2588855623 2.2113315903 2.2113315903 0 0.8113788441 3.6524495563 3.8056821658 0 0.8113788441 0 3.9946588772 1.6912425189 1.8713965393 2.6945436202 1.4505048357 0.2588855623 0 2.9851719812 0.8113788441 0.8113788441 1.6912425189 4.6832129386 1.4505048357 3.2381706462 0 3.3881616597 3.9007373933 3.454645662 3.2381706462 0.2588855623 0.2588855623 3.6524495563 1.4505048357 1.4505048357 0.2588855623 1.6912425189 0.8113788441 1.1649874929 1.4505048357 0.2588855623 2.8907905696 1.4505048357 1.6912425189 1.6912425189 1.4505048357 0 4.0417940169 2.9851719812 0.2588855623 0.8113788441 0.2588855623 0.2588855623 2.2113315903 2.0537473927 0 2.0537473927 0.2588855623 0.2588855623 0 0 1.6912425189 1.1649874929 0 1.4505048357 1.8713965393 1.6912425189 1.4505048357 0 0.2588855623 0 0.8113788441 0 0.2588855623 0 1.4505048357 5.3136067279 1.4505048357 2.8907905696 3.1531803171 0 0.8113788441 0 5.1921817111 4.1251630644 0.8113788441 1.1649874929 0.2588855623 2.4800024408 0 0 3.760656954 0 2.2113315903 4.3328890274 2.0537473927 0.8113788441 0.8113788441 4.2689263063 0 1.1649874929 0 0.8113788441 1.4505048357 0.2588855623 0.8113788441 0 1.4505048357 0.8113788441 0 0.2588855623 1.6912425189 0 2.8907905696 0.8113788441 0 0 2.3459130162 3.760656954 0.2588855623 2.4800024408 1.1649874929 1.6912425189 8.6084389047 4.3710257352 6.7390501656 1.6912425189 0 0 2.3459130162 0.2588855623 2.3459130162 0 0.2588855623 0 2.6945436202 0.2588855623 3.5853462649 0.8113788441 2.0537473927 0 2.0537473927 0 1.4505048357 1.4505048357 0.8113788441 0.2588855623 3.1531803171 0 0 1.1649874929 0.8113788441 1.1649874929 2.4800024408 0.2588855623 0.572539236 4.195454339 4.3328890274 2.2113315903 0.2588855623 0 2.7953355683 0.2588855623 0.8113788441 2.7953355683 0 1.8713965393 5.6677923014 1.1649874929 2.3459130162 0 2.5979161557 2.4800024408 2.4800024408 1.6912425189 0 0.2588855623 0.2588855623 1.6912425189 2.3459130162 0 0.2588855623 4.5564691089 0.8113788441 0.2588855623 1.1649874929 0.2588855623 0.2588855623 1.8713965393 3.454645662 1.8713965393 1.1649874929 0.8113788441 4.0834790445 2.8907905696 0 0.2588855623 1.4505048357 0.2588855623 4.2355546646 4.7440500513 1.1649874929 0 1.8713965393 0 2.5979161557 0.8113788441 2.7953355683 0.2588855623 0 4.4610841232 0 0 2.4800024408 0.8113788441 0 0.8113788441 2.30041612 0 0.2588855623 0.2588855623 0.2588855623 1.4505048357 0 0.2588855623 0.2588855623 0 1.1649874929 1.1649874929 0 2.5979161557 0 0 2.2113315903 4.2355546646 0.2588855623 0.2588855623 0.8113788441 0 1.4505048357 0 0.2588855623 0.2588855623 0 4.9937915806 1.4505048357 0 2.3459130162 0.2588855623 0.2588855623 5.2676429577 0.2588855623 2.4800024408 0 0 1.6912425189 1.1649874929 0 0.2588855623 0 1.6912425189 0 0 0 0.8113788441 0.2588855623 2.4800024408 0 1.1649874929 0.2588855623 0 1.4505048357 0 1.6912425189 0 0 0 2.6945436202 0 2.3459130162 0.2588855623 0 1.4505048357 0 0 0 0 0 0.8113788441 1.1649874929 0.2588855623 0.8113788441 1.8713965393 0 0.2588855623 0 0.8113788441 0 0 0 0.8113788441 0.2588855623 1.1649874929 0.2588855623 0.2588855623 0.2588855623 0 2.2113315903 0 0.8113788441 3.2381706462 1.4505048357 0 2.2113315903 0 1.8713965393 3.8534707424 0 0.2588855623 0 1.6912425189 0.2588855623 0 3.871939342 0 0 3.5118380454 1.4505048357 0 0 0.8113788441 1.8713965393 1.4505048357 2.0537473927 0 0 2.0537473927 0 0.2588855623 0 3.5853462649 0.2588855623 0 2.4800024408 0 0 1.1649874929 0.2588855623 2.5979161557 0 0.2588855623 0 2.5979161557 1.1649874929 0.2588855623 0 0 0 0.8113788441 0.2588855623 0.8113788441 2.4800024408 0 0 0 0 0 1.1649874929 0.2588855623 0 5.8336258336 0.8113788441 0.2588855623 1.1649874929 1.1649874929 0.2588855623 0 0 4.7723044352 0.2588855623 0 2.6945436202 2.9851719812 2.2956557653 0 0 1.6912425189 3.454645662 1.6912425189 1.1649874929 1.1649874929 1.8713965393 0.8113788441 0 0.2588855623 1.8713965393 0 0 1.4505048357 0.2588855623 5.1039589914 0.8113788441 1.1649874929 0 0.2588855623 0.8113788441 0.2588855623 0.2588855623 0.8113788441 3.0654899325 1.6912425189 2.0537473927 0.2588855623 5.6315423476 0 1.4505048357 0 0 0.2588855623 0.2588855623 1.6912425189 0.2588855623 0.2588855623 0 0 0 0 0 0.8113788441 0.2588855623 2.2113315903 0.2588855623 2.0537473927 0.2588855623 0 0 0.2588855623 1.1649874929 0.2588855623 1.0163334825 0.2588855623 0 0.2588855623 2.2113315903 0.2588855623 0.2588855623 4.1251630644 0 0 0 0 0 0.8113788441 0 1.1649874929 1.4505048357 0 0 1.8713965393 0.8113788441 1.4505048357 0.2588855623 0.8113788441 0 0.2588855623 0 0 0.2588855623 0.2588855623 2.2113315903 0.8113788441 1.4505048357 0 0 0 0.2588855623 0 0 0 5.2973495509 0.2588855623 0 0.8113788441 4.9937915806 0 0 0 0 1.1649874929 1.4505048357 0.2588855623 0 0.2588855623 0 0 3.5118380454 1.1649874929 0 0 0.8113788441 0 0.2588855623 1.016636469 0.2588855623 0 0.2588855623 2.3459130162 0 1.4505048357 0.2588855623 0.2588855623 1.1649874929 0 1.1649874929 0 0 0 0 0 0.2588855623 0 0 0 1.1649874929 0 0 0.2588855623 0 2.2113315903 0 0.8113788441 0 0.2588855623 1.1649874929 0.2588855623 0 0 2.542820716 0.2588855623 0.8113788441 0 2.2113315903 0.2588855623 3.1531803171 0 0 0 0.8113788441 0 1.1649874929 0 0 0 0.2588855623 0.2588855623 0.8113788441 0 4.0417940169 1.1649874929 0 0.2588855623 0 6.4829788581 0.2588855623 0 1.1649874929 1.1649874929 2.3459130162 0.2588855623 3.2709715043 0.2588855623 0.8113788441 4.8697790837 0 0 2.288863781 1.4505048357 0 0 0.8113788441 0.8113788441 3.0654899325 0 0 0.2588855623 0.2588855623 0 1.1649874929 0 0.8113788441 0.8113788441 0 2.0537473927 1.4505048357 0 3.312774698 0.5725852176 0.2588855623 0 1.1649874929 0 0.8113788441 1.1649874929 0 0.8113788441 0.2588855623 0 0 1.4505048357 0 0 0.2588855623 0 0.8113788441 0 1.4505048357 0 0 3.3881616597 0.2588855623 0 0 1.1649874929 0 4.9257049352 0.8113788441 0 0 0 0.2588855623 0.8113788441 0 0 2.5979161557 0 0 0 0 0.2588855623 0.2588855623 0.2588855623 1.1649874929 0 0 0 0.8113788441 1.1649874929 0 0 0.2588855623 0 0 0.8113788441 0 0.8113788441 0.2588855623 0.8113788441 0 2.2113315903 0.5731043713 0 0 0.8113788441 1.1649874929 0 0 1.1649874929 0 0 1.1649874929 0.2588855623 0.2588855623 0 1.4505048357 0 1.4505048357 0.8113788441 0 0 1.4505048357 0.2588855623 1.1649874929 0 0 0 0 0 0 0.2588855623 0 0 0 0 0.8113788441 0 0 0 0 0.8113788441 0.8113788441 0 0 0 1.4505048357 0.2588855623 0 1.1649874929 1.1649874929 0 0 0 0.8113788441 0 0 2.3459130162 1.4505048357 0 0.2588855623 0 0 0.8113788441 1.600015042 0 0.2588855623 0 0.8113788441 0 0.2588855623 0 0 0 0.2588855623 0 0 1.1649874929 0.2588855623 0 0 0 0.2588855623 0 0 0 1.1649874929 0 0 0 0 0 0.2588855623 0.2588855623 0 0.8113788441 0.8113788441 0 1.4505048357 0.8113788441 0.8113788441 0 0 0 0 0 0 0 0.8113788441 0 0 2.0537473927 0 0 0.8113788441 0 0 0 0.2588855623 1.1649874929 0 0 0 2.0537473927 0 1.1649874929 1.6912425189 1.1649874929 0 0 0 0 0 0.8113788441 0.2588855623 0 0 0.8113788441 0.2588855623 0 0 0.2588855623 0 1.4505048357 0 0 0.8113788441 0 0 0 1.6912425189 0 0.2588855623 1.6912425189 0.8113788441 0 0 1.6912425189 0 0.8113788441 1.4505048357 0 0 0.2588855623 0 0 0 1.1649874929 0 0 0 0 0 0.8113788441 0 0 0 1.1649874929 0 0.2588855623 0 0 0 0 0 0 0.8113788441 0.2588855623 2.3459130162 0 2.6945436202 0 1.1649874929 0 0 0 0 0.2588855623 0.8113788441 0 0.2588855623 1.1649874929 0 0 0.2588855623 0.2588855623 0 0 0 0 0.2588855623 0.8113788441 0 0 0 0.2588855623 0 0 0 2.0537473927 0.2588855623 0 0 0 0 4.195454339 0 0 0 0 0.8113788441 0 0.2588855623 0.2588855623 1.6912425189 0 0 0.2588855623 6.1148341679 0.2588855623 0.8113788441 0.2588855623 0 9.4398345643 0 0 0 0 0 0 0 0 0 3.9946588772 0 0 0 0 1.4505048357 3.9007373933 0.2588855623 0 0.2588855623 0.2588855623 1.8713965393 0 0 0 2.3459130162 0 0 0 0.2588855623 0.0638755681 0.2588855623 0 0 0 0.2588855623 0 0 0.2588855623 0.8113788441 1.4505048357 0 0 1.8713965393 0.2588855623 0 0.2588855623 1.1649874929 0 0 0 0 0 0 0 0 0.8113788441 2.2113315903 0 0 1.1649874929 0 0 0.2588855623 0 0 0 0 0 0 1.1649874929 0.2588855623 0 1.8713965393 0 0 1.4505048357 0.8113788441 0.8113788441 2.4800024408 0 0.8113788441 0.2588855623 0.2588855623 0.8113788441 0 0 0 0 1.6912425189 1.6912425189 0.8113788441 0 0 0.2588855623 0.2588855623 0 0.8113788441 0 0 1.3113435113 0 0 0 2.3459130162 0.2588855623 0 0.2588855623 0 0 0.2588855623 0 0 0 0.8113788441 0 0 0.8113788441 0.2588855623 0 0.8113788441 0 0.2588855623 0 0.8113788441 0 0 0 0.2588855623 0 0 1.6912425189 0.2588855623 0.2588855623 0.2588855623 0 0 0.2588855623 0.8113788441 0 0 0 0.2588855623 0.8113788441 2.5979161557 0 0 0 0.2588855623 0.2588855623 0 0 0 0 1.8713965393 0 0 0 0 0 0 0 0.8113788441 0 0 0 0 0.8113788441 1.1649874929 0 0 0 0 0 0 0 0 0.2588855623 0.8113788441 0.8113788441 0 0 0.8113788441 0.2588855623 0.2588855623 0 1.4505048357 0 0 0.2588855623 0 0.8113788441 0 0 0.2588855623 0 0 0 0 0.8113788441 0 0 0 0 0 0 0 0.8113788441 0.2588855623 0 0 0 0 0 0 0 1.0115370037 0 0 0.2588855623 0 0.2588855623 0 0 0 0 0.2588855623 0 0 1.6912425189 0 0 0 0.5753095323 0 0 0 0 0 0 0 0 0 1.1649874929 0 0 0.2588855623 0.2588855623 0 0 0 0 0 0 1.0146388831 0 0.2588855623 0 0.2588855623 0.8113788441 0.2588855623 0 0 0.8113788441 0 0 0 0.2588855623 0 0 0.2588855623 1.1649874929 0 0 0 0 0 0 0 0 0 0.2588855623 0 0 0 0 0 0.2588855623 0 2.2113315903 0.8113788441 0 0 0.2588855623 0 0.2588855623 2.3459130162 0 1.1649874929 2.2113315903 0 0 0.2588855623 0 0 0 0 0.2588855623 0 0 0 0 0 0 1.4505048357 0 1.8713965393 0 0 1.1649874929 0 0 0.8113788441 0 0 0 0 0.2588855623 0 0 0 0 0 0 0 2.2113315903 0.2588855623 0 0.8113788441 0 0 0.2588855623 0.2588855623 0 0 0 0 0 0 0 0.2588855623 0 0 0 0.2588855623 0 0 0 0 0 0 0 0 0 0 0 0 0 0 0.8113788441 0 0 0 0.2588855623 0.8113788441 0.2588855623 0 0 0.8113788441 0.8113788441 0.2588855623 0 0 0 0 0 0.8113788441 0 0 0 0 0 0 0 0 0.2588855623 0 0.8113788441 0 0.2588855623 0.2588855623 0 0.2588855623 0 0 0 0.2588855623 0 0.8113788441 0 0 0 0 0 0.8113788441 0 0 0.8113788441 0.2588855623 0 0.2588855623 0.8113788441 0 0 0 0 0 0 3.9007373933 0 0 0 0 0 0 0 0 0 0 0 1.1649874929 0 0 0.8113788441 0 0.2588855623 0.8113788441 0 0.2588855623 0 0 0 0 0.0623022252 1.8713965393 0 0.2588855623 0.8113788441 0 0 0.2588855623 0 0 1.1649874929 0 0 0.8113788441 0 0 0 0.8113788441 0 1.4505048357 0 0.2588855623 0 2.5979161557 0.2588855623 0 0 0.2588855623 0.2588855623 0 0 0 0 0 0 0.2588855623 0.2588855623 0 0 0 0 0.2588855623 0.8113788441 0 0 0 1.0070888709 0 0 0 0.2588855623 0 0 0.2588855623 0 0.2588855623 0 0 0.2588855623 0.2588855623 0 1.6912425189 0 0.2588855623 0 0 0 0 0 0 0.2588855623 0 0 0 0 0.2588855623 0 0 0 0 0 0 0 0 0 0 0 0 0 0 0 0.2588855623 0.2588855623 0.2588855623 0 0.2588855623 0.2588855623 0 0 0 0 0 0 0 0 0.2588855623 0 0 0 0 0 0 0 0 0 0.2588855623 0 0 0 0 0 0 0 0 0 0 0.2588855623 0 0 0 0.2588855623 0 0.2588855623 0.2588855623 0 0.2588855623 0 0 0 0 0 1.4505048357 0 0.2588855623 0 0 0 0 0 0.2588855623 0 0 0.2588855623 0.2588855623 0 0 0 0 0.2588855623 0.8113788441 0 0.8113788441 0 0 0 0 0 0.2588855623 0.2588855623 0 0 0 0 0 0 2.0537473927 0 0.2588855623 0 0 0 0 3.5853462649 0.2588855623 0 0 0 0 0 0 0 0.2588855623 0 0 0.2588855623 0.8113788441 0 0 0 0.2588855623 0 1.4505048357 0 0 1.1649874929 0.2588855623 0 0 0 0 0 0 0 0.8113788441 0 0.2588855623 0 0 0.2588855623 0 0.2588855623 0.8113788441 0.2588855623 0 0 0 0 0 0 0 0 0.2588855623 0 0 0.2588855623 0 0.2588855623 0 0 0 0 0.2588855623 0 0 0 0 0 0 0.2588855623 0 0 0 0 0 0 0 1.8713965393 0 0 0 0.8113788441 0.0628268635 0.2588855623 0 0 0 0 0 0 0 0 1.1649874929 0 0 0 0.8113788441 0 2.8907905696 0 0 0 0 0.2588855623 0 0 0 0 0 0 0 0 0.8113788441 0 0 0 0 0.2588855623 0.2588855623 0 0 0 0 0 0 0 0 0 0 0 0.2588855623 0 0 0.2588855623 0 0 0 0 0 0 0 0 0 0 0 0.2588855623 0 0 0.8113788441 0.8113788441 1.1649874929 0 0 0.2588855623 0 0 0 0 0 0.8113788441 0 0 0.2588855623 0 0 0 0 0 0 0.2588855623 0 0 0 0.2588855623 0 0 0 0 0 0 0 0.2588855623 0 0 0 0 0.8113788441 0 0 0 0 0 0 0 1.1649874929 0 0 0.2588855623 0 0 0 0 0 0 0.2588855623 0 0.2588855623 0 0.8113788441 0.2588855623 0 0 0 0 0 0 0 0 0 0 0 0 0 0 0 0.2588855623 0.8113788441 0 0 0 0.2588855623 0 0 0 0 0.2588855623 0 1.1649874929 0 0.2588855623 0 0 0 0 0 0 0 0 0 0 1.4505048357 0.2588855623 0.2588855623 0 0 0 0 0 0 0 0 0 0 0 0 0.2588855623 0.8113788441 0 0.2588855623 0 0 0 0 0 0 0 0.2588855623 0.2588855623 0 0 0 0.2588855623 0.2588855623 0 0 0 0 0 0 0 0 0 0 0 0 0 0 0 0 0 0 0 0 0 0 0 0 0 0 0 0.2588855623 0.8113788441 0 0 0.2588855623 0.2588855623 0 0 0.2588855623 0 0 0.2588855623 0 0 0 0 0 0.8113788441 0 0 1.6912425189 0 0 0.2588855623 0 0 0 0 0 0 0 1.1649874929 0 0 0 0.8113788441 0 0 0 0 0 0 0 0 0.2588855623 0 0 0 0 0 0 0 0 0 0 0 0 0 0 0 0 0 0 0 0 0
TCGA-AB-2909-03 0 0 0 0 0 0 0 0 0 0 0 0 0 0 0 0 0 0 0 0 0 0 0 0 0 0 0 0 0 0 0 0 0 0 0 0 0 0 0 0 0 0 0 0 0 0 0 0 0 0 0 0 0 0 0 0 0 0 0 0 0 0 0 0 0 0 0 0 0 0 0 0 0 0 0 0 0 0 0 0 0 0 0 0 0 0 0 0 0 0 0 0 0 0 0 0 0 0 0 0 0 0 0 0 0 0 0 0 0 0 0 0 0 0 0 0 0 0 0 0 0 0 0 0 0 0 1 0 0 0 0 0 0 0 0 0 0 0 0 0 0 0 0 0 0 0 0 0 0 0 0 0 0 0 0 0 0 0 0 0 0 0 0 0 0 0 0 0 0 0 0 0 0 0 0 0 0 0 0 0 0 0 0 0 0 0 0 0 0 0 0 0 0 0 0 0 0 0 0 0 0 0 0 0 0 0 0 0 0 0 0 0 0 0 0 0 0 0 0 0 0 0 0 0 0 0 0 0 0 0 0 0 0 0 0 0 0 0 0 0 0 0 0 0 0 0 0 0 0 0 0 0 1 0 11.528434993 6.3542432558 10.3919454288 4.6857260457 5.9268354632 0 0 0 0 2.1587918421 4.2803968217 0 0 3.4106999815 2.1587918421 2.1587918421 8.5185168535 5.8088874181 0 3.4106999815 7.0926585752 6.3865741625 3.2520791031 9.248225557 2.836608807 5.539859481 0 1.5714430949 2.1587918421 0 3.2520791031 1.5714430949 10.3243339038 3.6830211068 0 7.7769148652 7.9094627545 0 0 0 0 5.4297327094 4.6442561528 1.5714430949 0 3.4106999815 4.0528738485 10.9594407725 9.2602156105 0 6.4713218207 0 3.0554716808 4.5493104161 0 0 5.171780918 2.5461994657 0 0 8.0283944262 2.5461994657 4.0528738485 0 0 5.9525322031 3.8812421057 0 7.2466147365 0 4.5999345585 9.3366206325 0 5.7433724527 4.0528738485 2.1587918421 0 6.2036210019 2.1587918421 0 0 0 0 5.4956853115 4.0953525541 10.6045532419 1.5714430949 2.1587918421 0 0 4.9454580994 0 0 3.1598412917 7.8709152029 2.5461994657 1.5714430949 0 0 1.5714430949 0 0 8.5406810065 1.5714430949 1.5714430949 5.539859481 0 4.2803968217 4.6442561528 0 4.354126437 0 9.3259107408 2.1587918421 0 10.9242720202 3.5631266638 0 1.5714430949 11.3560853271 0 0 7.1003125269 8.0682009835 0 0 0 3.0554716808 1.5714430949 6.3774559577 1.5714430949 4.2803968217 7.5242409398 1.5714430949 5.8786659562 6.0739056353 5.3237304416 0 0 6.0269340507 8.3975012397 5.539859481 4.9893779016 1.5714430949 0 0 6.0977854384 3.9694499201 5.562923578 0 5.7433724527 0 2.723853594 2.836608807 5.89887446 2.836608807 3.2520791031 7.0926585752 5.8786659562 8.1102848734 0 0 6.992209946 6.2719755838 0 1.5714430949 3.4106999815 10.3042955737 4.4196689238 4.0528738485 2.5461994657 2.1587918421 0 0 4.5999345585 0 6.6715688811 0 7.1917851839 1.5714430949 2.5461994657 8.341602202 0 0 0 0 3.2520791031 0 3.0554716808 3.2520791031 5.2017312665 5.3237304416 0 0 5.46218548 0 6.6810313065 6.7739006839 0 4.8361878645 6.328415642 0 3.9694499201 0 0 2.1587918421 0 1.5714430949 0 12.6942944169 0 3.2520791031 0 5.7956602335 3.6830211068 1.5714430949 1.5714430949 4.0528738485 0 1.5714430949 0 0 0 3.5631266638 8.7611708113 7.455395653 1.5714430949 1.5714430949 7.9453919797 6.6074374118 5.6515431187 2.1587918421 5.5883658427 4.488019352 2.5461994657 2.3696443127 0 3.7839399729 5.7643871642 0 2.1587918421 0 5.7831112779 5.2339457306 1.5714430949 0 3.2520791031 0 7.1065236738 0 0 0 3.5631266638 1.5714430949 4.354126437 3.5631266638 3.0554716808 0 0 3.5631266638 0 0 0 7.3882416019 8.4004495602 0 0 0 0 0 4.7275022972 5.2017312665 1.5714430949 0 0 2.1587918421 6.7118307543 12.3587660592 3.4106999815 2.1587918421 5.562923578 2.5461994657 0 5.3237304416 7.056996117 7.5431922675 0 7.0348790015 3.5631266638 0 7.2626170341 12.2389266814 1.5714430949 5.4956853115 3.6830211068 0 4.2105988177 0 5.8786659562 0 2.836608807 0 0 5.2647677602 9.2132043044 4.4196689238 0 6.3990641811 8.0888824871 5.9268354632 2.836608807 1.5714430949 0 0 3.5631266638 6.3409148444 3.0554716808 3.4106999815 0 8.8220141765 6.5616474993 2.1587918421 5.2173154291 0 2.1587918421 8.8610815052 4.2803968217 3.2520791031 0 0 3.2520791031 0 0 0 6.7863077442 5.7210072877 4.0528738485 4.9893779016 2.5461994657 7.0742806524 2.1587918421 6.6810313065 4.5999345585 0 0 0 0 0 0 7.1247307275 7.612964333 5.6882650751 8.4699463746 0 7.808089258 0 0 1.5714430949 0 0 0 0 6.4578580441 5.5883658427 0 4.8757696105 6.0559416835 0 0 2.1587918421 2.836608807 0 8.8734390094 0 0 1.5714430949 0 12.2044664634 8.278311632 0 0 2.5461994657 0 4.2105988177 0 6.9482373761 0 0 0 3.8812421057 0 3.9694499201 1.5714430949 0 5.9124631189 3.0554716808 0 1.5714430949 0 0 0 0 0 2.1587918421 0 0 0 2.1587918421 0 6.2211771729 0 6.0559416835 2.5461994657 1.5714430949 6.0418378322 6.7977041211 0 2.836608807 0 4.4196689238 3.2520791031 0 3.8812421057 4.7673947694 4.5999345585 1.5714430949 0 2.1587918421 0 2.5461994657 2.1587918421 0 2.1587918421 3.9694499201 5.6515431187 0 2.836608807 1.5714430949 3.4106999815 1.5714430949 3.0554716808 3.9694499201 8.4602168535 0 7.3849461205 2.1587918421 0 4.0528738485 7.913795391 1.5714430949 0 1.5714430949 4.9893779016 9.2854693111 3.0554716808 2.836608807 0 3.4106999815 8.8139899434 0 1.5714430949 0 1.5714430949 2.836608807 1.5714430949 2.836608807 7.839006334 1.5714430949 0 0 9.0300067065 8.5659584304 5.0915205774 3.0554716808 1.5714430949 9.2030814086 1.5714430949 4.4196689238 0 3.6830211068 6.3024065463 5.4297327094 1.5714430949 0 7.297954422 7.4494952505 0 0 2.5461994657 0 3.0554716808 6.0861825621 0 1.5714430949 1.5714430949 2.1587918421 0 0 0 0 3.5631266638 0 2.1587918421 3.2520791031 0 2.1587918421 3.2520791031 0 0 0 0 2.5461994657 1.5714430949 2.5461994657 6.4713218207 3.6830211068 0 0 0 0 3.0554716808 4.2803968217 5.4956853115 1.5714430949 8.1460887273 6.6453924922 2.5461994657 1.5714430949 2.1587918421 3.4106999815 3.0554716808 7.3583486128 7.7971032297 0 0 0 1.5714430949 1.5714430949 0 0 2.836608807 0 1.5714430949 10.5465921015 4.5999345585 7.338935203 0 0 2.5461994657 0 0 4.2105988177 0 0 0 0 0 0 3.5631266638 0 0 1.5714430949 4.1379613296 3.0554716808 0 0 5.171780918 4.8757696105 5.144234003 7.5594196097 4.5493104161 6.2211771729 4.1379613296 0 4.0528738485 0 3.4106999815 0 3.6830211068 0 0 3.7839399729 7.1486434345 4.9108947808 5.8786659562 2.5461994657 6.8410794229 0 5.5883658427 0 5.3882169362 0 0 0 0 6.8922972973 1.5714430949 0 1.5714430949 3.4106999815 6.4153163951 4.9454580994 1.5714430949 0 0 0 1.5714430949 0 5.2339457306 0 0 3.0554716808 0 4.2803968217 6.2036210019 0 3.7839399729 0 6.1223764933 0 7.4849069154 0 4.4196689238 6.2719755838 2.5461994657 0 0 2.5461994657 0 2.5461994657 0 1.5714430949 0 1.5714430949 5.89887446 4.9108947808 5.2017312665 5.8282031382 6.5150780818 8.5126108026 5.9635024625 0 0 2.1587918421 0 0 5.5198445516 4.7275022972 0 6.3542432558 0 3.7839399729 2.5461994657 0 4.2803968217 1.5714430949 4.9893779016 0 0 3.4106999815 3.8812421057 6.0269340507 0 1.5714430949 3.7839399729 0 3.5631266638 1.5714430949 8.326492872 1.5714430949 0 6.0977854384 1.5714430949 2.1587918421 8.901003884 1.5714430949 0 4.2803968217 0 0 0 1.5714430949 3.7839399729 2.1587918421 3.7839399729 2.1587918421 4.9893779016 2.836608807 1.5714430949 0 2.1587918421 3.0554716808 5.6241640296 3.0554716808 0 4.7673947694 0 3.2520791031 1.5714430949 6.4713218207 0 0 8.8699266379 0 2.836608807 0 5.46218548 9.5858670841 4.8757696105 1.5714430949 3.0554716808 1.5714430949 9.1447569663 0 5.7433724527 0 0 0 0 13.3600713913 0 0 2.1587918421 2.5461994657 1.5714430949 6.5364610897 1.5714430949 9.4302336139 2.1587918421 0 0 1.5714430949 2.1587918421 0 1.5714430949 1.5714430949 1.5714430949 0 0 0 0 0 0 2.836608807 4.9893779016 4.9108947808 4.488019352 1.5714430949 0 0 4.1379613296 4.4196689238 7.4195868635 0 0 1.5714430949 1.5714430949 5.7210072877 0 0 0 3.0554716808 0 0 5.0915205774 3.0554716808 0 9.0796627787 1.5714430949 0 0 8.6674828773 6.6168376662 7.7504764398 2.5461994657 2.836608807 0 0 0 0 0 0 0 4.7673947694 0 3.2520791031 2.836608807 0 0 0 2.5461994657 0 0 2.1587918421 4.5750797986 0 1.5714430949 0 15.3159320194 0 5.0915205774 2.1587918421 0 2.836608807 0 2.5461994657 5.2017312665 5.7956602335 0 7.9803651878 0 6.4713218207 3.6830211068 2.1587918421 0 0 4.0528738485 0 7.8004479936 6.0269340507 2.1587918421 0 0 8.1192440537 0 1.5714430949 2.1587918421 1.5714430949 0 2.836608807 0 0 2.5461994657 3.5631266638 0 0 2.1587918421 5.7210072877 0 4.0528738485 6.7501799986 5.3237304416 0 3.4106999815 3.3305423182 0 9.2678883138 0 0 1.5714430949 0 0 4.354126437 0 3.6830211068 0 5.6330901063 1.5714430949 1.5714430949 0 1.5714430949 0 1.5714430949 0 0 4.9261679225 4.488019352 0 0 3.2520791031 0 3.8812421057 4.5999345585 2.1587918421 3.6830211068 0 3.5631266638 3.4106999815 7.000233774 5.063173386 0 0 0 0 1.5714430949 0 1.5714430949 6.2211771729 1.5714430949 0 0 0 1.5714430949 3.5631266638 0 4.488019352 0 3.0554716808 2.1587918421 0 7.297954422 2.5461994657 1.5714430949 1.5714430949 6.2835857594 3.9694499201 2.1587918421 3.0554716808 4.6857260457 0 3.5631266638 0 0 6.0269340507 6.8302724435 0 0 1.5714430949 4.6442561528 0 2.1587918421 2.1587918421 2.836608807 3.6830211068 1.5714430949 0 4.1379613296 2.836608807 0 0 4.354126437 0 3.4106999815 2.5461994657 9.4530331461 0 0 7.9318689096 4.488019352 0 4.6442561528 4.5999345585 5.4297327094 0 2.5461994657 0 0 2.5461994657 0 0 0 0 0 4.7673947694 0 0 3.8812421057 2.5461994657 7.0155935712 0 0 4.5999345585 0 0 2.5461994657 0 3.5631266638 1.5714430949 4.5493104161 3.8812421057 0 0 0 0 4.2803968217 0 1.5714430949 0 10.6753915145 0 0 1.5714430949 6.3409148444 2.836608807 0 0 0 2.1587918421 3.0554716808 0 1.5714430949 1.5714430949 0 1.5714430949 0 9.4198250996 1.5714430949 1.5714430949 0 0 0 3.6830211068 1.5714430949 0 0 0 0 0 6.2036210019 1.5714430949 0 0 0 1.5714430949 4.9454580994 0 0 1.5714430949 0 2.1587918421 0 1.5714430949 0 2.5461994657 0 3.8812421057 0 3.7839399729 0 0 4.8028281476 2.5461994657 0 2.1587918421 1.5714430949 0 0 0 0 0 2.1587918421 3.7839399729 0 3.0554716808 0 3.5631266638 10.3027775479 0 3.2520791031 1.5714430949 6.7353405502 0 0 2.836608807 5.0915205774 0 0 0 0 0 4.2803968217 0 2.1587918421 0 0 0 4.488019352 0 2.1587918421 0 0 0 3.8812421057 0 1.5714430949 0 0 0 7.9968428743 3.0554716808 5.2339457306 0 0 4.488019352 1.5714430949 0 4.2105988177 1.5714430949 0 0 6.7977041211 0 1.5714430949 0 4.2105988177 4.6857260457 3.0554716808 3.2520791031 4.1792792163 3.2520791031 0 2.1587918421 3.9694499201 0 3.5631266638 3.4106999815 3.2520791031 2.5461994657 1.5714430949 0 0 5.032003047 4.7275022972 4.0059222145 8.4755067675 2.836608807 0 3.6318427824 0 6.1422858758 0 2.1587918421 1.5714430949 3.2520791031 4.0528738485 0 0 0 5.46218548 2.836608807 2.1587918421 2.1587918421 1.5714430949 0 0 1.5714430949 3.4106999815 5.144234003 1.5714430949 2.836608807 0 0 0 2.5461994657 0 0 0 6.290455157 0 8.0249137407 0 1.5714430949 1.5714430949 0 2.1587918421 6.1740178527 0 0 4.8757696105 6.2719755838 0 1.5714430949 5.3583186483 0 3.2520791031 0 0 0 5.063173386 4.5999345585 0 0 0 2.836608807 5.4297327094 1.5714430949 0 2.836608807 3.6830211068 2.1587918421 0 0 2.5461994657 3.6830211068 2.836608807 0 0 0 0 2.1587918421 1.5714430949 2.5461994657 1.5714430949 2.1587918421 2.1587918421 0 0 0 5.2151756837 8.0219525599 5.0915205774 0 2.5461994657 7.324880361 2.5461994657 2.1587918421 2.1587918421 3.4106999815 4.2803968217 0 3.2520791031 0 1.5714430949 3.7839399729 0 3.2520791031 3.0554716808 4.2105988177 0 0 0 1.5714430949 2.836608807 0 3.8812421057 2.5461994657 0 3.0554716808 0 0 0 1.5714430949 0 0 0 1.5714430949 0 3.9694499201 3.7839399729 4.9893779016 2.5461994657 1.5714430949 3.6830211068 2.5461994657 0 0 4.8361878645 3.4106999815 0 0 1.5714430949 2.1587918421 0 0 4.354126437 3.9694499201 0 4.0528738485 0 0 4.2105988177 4.8361878645 1.1807520195 2.5461994657 4.0976757996 0 3.0554716808 4.6857260457 5.9124631189 2.5461994657 0 7.7244199415 1.5714430949 0 6.2573649286 5.7042950544 0 0 1.5714430949 3.0554716808 1.5714430949 0 3.0554716808 3.0554716808 1.5714430949 5.2339457306 3.5631266638 3.0554716808 0 0 1.5714430949 4.2105988177 6.3865741625 1.5714430949 2.5461994657 1.5714430949 4.1379613296 6.6874664022 0 2.5461994657 2.1587918421 0 1.5714430949 0 2.5461994657 1.5714430949 0 1.5714430949 0 0 0 0 2.5461994657 0 0 0 2.5461994657 0 0 3.0554716808 0 0 1.5714430949 1.5714430949 5.539859481 3.5631266638 2.9652703335 2.1587918421 4.7673947694 0 2.836608807 0 2.836608807 1.5714430949 0 2.1587918421 0 2.1587918421 0 2.836608807 0 0 0 2.1587918421 1.5714430949 3.6830211068 0 0 5.171780918 0 1.5714430949 7.7735150676 2.1587918421 3.0554716808 0 0 2.1587918421 0 2.5461994657 0 0 0 3.6830211068 2.5461994657 2.1587918421 0 5.063173386 1.5714430949 2.1587918421 2.1587918421 0 0 0 0 0 0 2.836608807 0 0 3.6830211068 4.4196689238 0 0 0 1.5714430949 3.9694499201 0 4.7673947694 2.1587918421 2.5461994657 0 4.488019352 2.836608807 0 4.1379613296 1.5714430949 8.0970154317 0 1.9354473206 1.5714430949 1.5714430949 6.4153163951 4.7673947694 0 0 0 2.1587918421 0 0 1.5714430949 1.5714430949 0 0 3.2520791031 0 2.5461994657 1.5714430949 2.5461994657 2.5461994657 1.5714430949 0 0 0 0 0 2.1587918421 0 3.2520791031 3.0554716808 0 0 0 0 4.8757696105 0 0 0 2.5461994657 4.488019352 0 1.5714430949 4.0528738485 1.5714430949 2.5461994657 0 0 1.5714430949 0 5.8786659562 2.1587918421 0 0 0 0 4.354126437 1.5714430949 1.5714430949 3.0554716808 1.5714430949 2.836608807 1.5714430949 0 3.4106999815 2.3741844322 1.5714430949 0 2.1587918421 0 2.5461994657 1.5714430949 10.8931018396 0 0 4.2105988177 0 0 3.2520791031 3.4106999815 0 0 4.5493104161 0 5.6882650751 0 7.6488720793 0 0 0 3.7839399729 4.488019352 4.9893779016 2.5461994657 0 2.836608807 0 3.2520791031 0 0 2.836608807 0 2.5461994657 2.5461994657 0 0 0 0 1.5714430949 1.5714430949 7.0491503074 0 0 3.5631266638 2.836608807 4.354126437 0 0 4.2803968217 7.3996379487 1.5714430949 4.0528738485 0 0 0 1.5714430949 2.836608807 0 2.5461994657 0 0 2.1587918421 1.5714430949 0 2.5461994657 2.5461994657 0 1.5714430949 1.5714430949 1.5714430949 0 5.3237304416 0 0 2.836608807 0 0 0 1.5714430949 3.5631266638 2.1587918421 4.354126437 5.89887446 5.8088874181 4.4196689238 6.0559416835 0 1.5714430949 5.144234003 0 0 2.1587918421 2.1587918421 2.5461994657 0 0 0 1.5714430949 0 0 1.5714430949 3.6830211068 0 0 0 0 0 0 0 0 0 0 0 0 2.5461994657 2.836608807 6.0418378322 0 3.0554716808 2.836608807 1.5714430949 5.4956853115 0 0 0 0 0 2.836608807 2.1587918421 0 3.9694499201 2.836608807 2.5461994657 4.354126437 0 0 3.0554716808 2.1587918421 0 2.5461994657 0 2.5461994657 6.9158113612 2.1587918421 2.5461994657 6.6810313065 1.5714430949 0 2.1587918421 0 2.1587918421 3.2520791031 3.6830211068 0 1.5714430949 0 0 3.2520791031 1.5714430949 0 0 2.5461994657 5.7210072877 3.0554716808 0 1.5714430949 1.5714430949 2.836608807 0 1.5714430949 0 0 0 0 0 2.1587918421 0 1.5714430949 0 2.1587918421 0 2.1587918421 0 0 3.837163863 0 3.0554716808 0 0 0 0 0 0 2.5461994657 0 0 2.1587918421 3.8812421057 0 0 0 1.5714430949 0 1.5714430949 2.1587918421 4.9454580994 0 0 3.4106999815 1.5714430949 0 1.5714430949 1.5714430949 0 0 3.0554716808 2.1587918421 0 0 1.5714430949 3.4106999815 1.5714430949 3.6830211068 0 0 0 4.2105988177 2.5461994657 0 0 0 0 1.5714430949 1.5714430949 0 0 0 0 1.5714430949 0 0 1.5714430949 0 0 1.5714430949 0 0 2.836608807 0 11.4772199756 0 1.5714430949 1.5714430949 1.5714430949 0 2.1587918421 0 0 2.5461994657 1.5714430949 0 0 1.5714430949 0 0 4.2803968217 1.5714430949 2.1587918421 0 1.5714430949 2.1587918421 3.4106999815 2.5461994657 0 0 2.5461994657 1.5714430949 0 2.5461994657 1.5714430949 0 3.5631266638 3.0554716808 2.1587918421 0 3.4106999815 1.5714430949 0 0 0 0 9.7365366958 0 0 0 4.8361878645 0 1.5714430949 0 2.1587918421 0 4.0528738485 0 2.5461994657 4.7673947694 0 2.1587918421 1.5714430949 0 2.1587918421 0 0 1.5714430949 0 3.4106999815 1.5714430949 3.5631266638 1.5714430949 1.5714430949 0 2.1587918421 1.5714430949 0 0 0 0 1.5714430949 0 0 2.5461994657 0 0 1.5714430949 0 0 0 0 3.2520791031 0 2.1587918421 0 0 0 2.836608807 2.5461994657 2.5461994657 0 0 0 0 2.1587918421 2.1587918421 0 0 0 0 0 0 0 2.836608807 0 3.6830211068 0 0 5.89887446 0 3.6830211068 0 0 0 1.5714430949 1.5714430949 3.0554716808 0 2.1587918421 0 0 1.5714430949 0 3.0554716808 0 2.1587918421 0 0 0 2.1587918421 0 0 0 0 3.0554716808 1.5714430949 0 0 0 0 3.7839399729 0 2.1587918421 0 0 0 1.5714430949 0 0 4.9454580994 0 0 0 0 1.5714430949 0 0 0 0 1.5714430949 0 0 0 0 0 0 3.4106999815 0 0 0 0 1.5714430949 0 0 2.1587918421 2.1587918421 2.1587918421 0 0 1.5714430949 0 1.5714430949 0 0 0 1.5714430949 0 0 1.5714430949 3.0554716808 0 3.7291276027 4.354126437 1.5714430949 4.6442561528 0 0 0 2.836608807 4.488019352 2.836608807 1.5714430949 1.5714430949 3.5631266638 0 0 0 2.1587918421 0 0 1.5714430949 0 4.2803968217 0 2.1587918421 0 0 1.5714430949 0 0 0 3.7839399729 0 3.2520791031 0 0 0 0 0 0 1.5714430949 0 0 2.5461994657 0 0 0 3.0554716808 0 0 3.6830211068 0 0 0 0 0 0 0 0 0 3.2520791031 0 2.1587918421 0 0 0 0 1.5714430949 2.5461994657 0 3.5631266638 0 0 0 0 2.5461994657 0 2.836608807 5.144234003 1.5714430949 0 0 0 1.5714430949 0 0 0 0 1.5714430949 3.4106999815 3.0554716808 5.2929822396 0 0 0 0 1.5714430949 0 1.5714430949 0 0 0 0 0 0 0 1.5714430949 0 0 2.1587918421 0 0 0 0 0 0 0 0 0 0 0 0 3.7839399729 0 5.9450968807 0 1.5714430949 2.1587918421 0 1.5714430949 0 0 0 0 0 0 2.1587918421 2.836608807 0 0 1.5714430949 0 2.1587918421 4.5493104161 0 0 0 3.0554716808 2.5461994657 1.5714430949 1.5714430949 0 1.5714430949 0 2.1587918421 1.5714430949 3.4106999815 0 4.7275022972 0 0 4.1379613296 3.8812421057 0 0 1.5714430949 0 2.1587918421 2.1587918421 1.5714430949 0 0 0 0 0 0 0 1.5714430949 0 0 0 0 0 0 0 1.5714430949 1.5714430949 0 0 2.836608807 2.5461994657 0 3.2520791031 0 0 0 0 1.5714430949 0 0 1.5714430949 0 0 1.5714430949 0 0 0 0 0 0 0 0 2.1587918421 0 3.7839399729 2.5461994657 2.1587918421 1.5714430949 0 0 0 0 0 0 0 0 0 0 0 0 3.0554716808 0 0 0 0 0 2.1587918421 1.5714430949 0 0 6.9568080865 0 0 0 0 0 0 0 1.5714430949 0 4.9108947808 0 2.5461994657 0 1.5714430949 0 0 0 0 0 2.1587918421 2.1587918421 0 0 0 0 0 0 2.1587918421 0 0 0 0 0 0 0 0 0 0 0 0 0 0 0 0 0 0 0 0 0 0 0 0 0 0 0 0 1.5714430949 0 0 4.1379613296 1.5714430949 0 0 0 0 0 0 0 0 0 0 0 1.5714430949 0 0 1.5714430949 0 0 0 0 0 0 0 1.5714430949 0 0 0 0 0 0 2.1587918421 2.5461994657 0 0 0 0 0 0 0 1.5714430949 0 0 0 0 0 0 0 0 5.4956853115 0 0 0 0 1.5714430949 0 0 0 0 0 0 1.5714430949 0 1.5714430949 1.9362897304 0 0 0 0 0 0 0 0 2.1587918421 0 0 1.5714430949 0 1.5714430949 0 0 0 0 0 0 2.1587918421 0 1.5714430949 0 1.5714430949 0 0 0 0 1.5714430949 2.1587918421 3.0554716808 0 2.836608807 0 0 0 0 2.1587918421 0 0 0 0 0 0 0 2.1587918421 1.5714430949 0 0 0 1.5714430949 0 0 0 0 0 2.5461994657 0 0 0 0 0 0 0 0 0 0 0 0 2.5461994657 0 1.5714430949 1.5714430949 0 0 0 0 0 0 3.2520791031 0 0 0 0 1.5714430949 0 0 0 1.5714430949 2.836608807 3.9317989607 0 0 2.5461994657 0 1.5714430949 0 0 0 0 0 0 0 0 1.5714430949 1.5714430949 1.5714430949 0 0 0 2.5461994657 0 0 0 0 0 0 3.4830247547 1.5714430949 0 0 0 0 0 0 1.5714430949 0 0 0 0 0 0 0 0 0 0 1.5714430949 0 1.5714430949 0 0 0 0 0 0 1.5714430949 0 0 1.5714430949 0 0 0 0 0 0 0 0 0 0 0 1.1777187416 0 0 0 0 0 0 0 0 0 0 0 0 1.5714430949 1.5714430949 0 0 1.5714430949 0 0 0 0 1.5714430949 0 0 0 0 0 0 0 0 0 0 0 0 0 0 0 0 1.5714430949 0 0 1.5714430949 0 2.1587918421 0 3.5631266638 0 0 0 0 3.0554716808 9.0417567226 0 1.5714430949 0 0 2.7262590695 0 1.9447221951 0 0 0 0 0 0 0 0 0 0 1.5714430949 0 0 0 0 0 1.5714430949 0 0 0 0 0 1.5714430949 0 0 0 0 3.2520791031 0 0 0 0 0 0 2.1587918421 0 0 0 0 0 1.5714430949 0 0 1.5714430949 0 1.5714430949 0 0 0 0 0 0 0 0 1.5714430949 1.5714430949 0 0 0 0 0 0 0 0 0 0 0 0 0 0 0 0 0 0 3.2520791031 0 0 0 0 0 0 0 0 0 1.1802269828 0 0 1.5714430949 1.5714430949 0 0 1.5714430949 0 0 0 0 0 0 0 0 0 0 0 0 0 0 1.5714430949 0 0 0 0 0 0 0 1.5714430949 1.5714430949 0 0 0 1.5714430949 2.5461994657 2.1587918421 0 0 0 0 0 1.5714430949 0 0 0 0 1.5714430949 0 1.5714430949 0 0 0 1.5714430949 1.5714430949 0 0 1.5714430949 0 0 1.5714430949 0 1.5714430949 0 0 0 0 0 0 0 0 0 0 0 0 0 0 0 0 0 1.5714430949 0 0 0 0 0 0 0 0 0 2.7245880728 0 1.5714430949 0 0 0 0 0 0 0 0 0 0 1.5714430949 0 0 1.5714430949 0 0 0 0 2.1587918421 0 0 1.5714430949 0 0 1.5714430949 0 2.1587918421 0 0 0 2.3678508176 1.5714430949 0 1.5714430949 0 1.5714430949 0 0 0 0 0 0 0 0 0 0 1.5714430949 1.9437960423 0 1.5714430949 0 2.1587918421 2.1587918421 0 0 0 1.5714430949 0 0 0 0 0 0 0 0 0 0 0 0 0 0 0 0 0 0 0 0 0 0 2.1587918421 0 0 0 0 0 0 0 1.5714430949 0 0 0 0 0 0 2.1587918421 0 0 0 0 0 0 0 0 0 0 0 0 0 0 0 0 0 0 0 0 0 0 0 0 0 0 0 0 0 0 0 0 0 0 0 0 0 2.836608807 1.5714430949 0 0 2.1587918421 0 0 0 0 0 0 0 0 0 0 0 0 0 0 0 0 0 0 0 0 1.5714430949 0 2.1587918421 0 0 0 0 0 0 0 1.5714430949 0 0 0 2.1587918421 0 0 0 0 2.836608807 0 1.5714430949 0 0 0 0 1.5714430949 0 2.1587918421 0 0 0 0 0 0 0 0 0 0 0 0 1.9455050823 0 0 0 1.5714430949 0 0 0 0 0 0 0 0 0 0 1.5714430949 0 0 0 0 0 1.5714430949 0 1.5714430949 0 0 0 0 0 0 0 0 0 0 0 0 0 0 0 2.5461994657 1.5714430949 0 0 0 0 0 0 0 0 0 0 0 0 0 0 0 0 0 0 0 0 0 0 0 2.1587918421 0 0 0 0 0 0 1.5714430949 0 0 0 0 0 0 0 0 0 0 0 0 0 0 0 0 0 0 0 0 0 0 1.5714430949 0 0 0 0 0 1.5714430949 0 0 0 0 0 0 0 0 1.5714430949 0 0 0 2.1587918421 0 0 1.5714430949 0 0 0 0 0 0 0 0 0 0 1.5714430949 0 0 1.5714430949 0 0 0 0 0 0 0 0 0 0 0 1.5714430949 0 0 0 0 0 0 0 0 0 0 2.5461994657 0 0 0 0 0 0 0 0 0 0 0 2.5461994657 0 0 0 1.5714430949 1.5714430949 0 0 0 0 0 0 0 0 0 0 0 0 0 0 1.5714430949 0 0 0 0 0 0 0 0 0 0 1.5714430949 0 0 0 0 0 0 0 1.5714430949 0 0 2.5461994657 0 1.5714430949 0 0 0 0 3.2520791031 0 1.5714430949 0 0 0 0 0 0 0 0 0 0 0 0 0 0 0 0 0 0 0 0 0 0 0 1.5714430949 0 0 1.5714430949 0 0 0 0 1.5714430949 0 0 0 0 0 0 0 0 0 0 0 0 0 0 0 0 0 2.1587918421 0 0 2.836608807 0 0 0 0 0 0 0 0 0 3.0554716808 0 0 0 0 0 0 0 2.1587918421 2.5461994657 0 0 0 0 0 0 0 0 0 0 0 0 0 0 0 0 0 0 0 0 0 0 0 0 1.5714430949 0 0 0 0 0 0 0 0 0 0 0 0 0 0 0 0 2.9642471176 0 0 0 0 0 0 0 0 0 0 0 0 0 0 0 0 0 1.5714430949 1.5714430949 0 0 0 0 0 0 0 0 0 0 0 0 0 0 1.5714430949 0 0 0 0 0 0 0 0 1.5714430949 0 0 0 0 0 0 0 0 0 0 0 0 1.5714430949 0 0 0 0 0 0 0 0 0 0 0 0 0 0 0 0 0 0 0 0 0 1.5714430949 0 0 0 0 1.5714430949 0 0 0 0 0 0 0 0 0 0 0 0 0 0 0 0 1.5714430949 0 0 0 0 0 0 2.1587918421 0 0 0 1.5714430949 0 0 0 0 0 0 0 0 0 0 0 0 0 0 0 0 0 0 1.5714430949 0 0 0 0 1.5714430949 0 0 1.5714430949 0 0 0 0 0 0 0 3.0554716808 0 0 0 0 0 0 0 0 0 0 0 0 1.5714430949 0 0 0 0 0 0 0 0 0 0 0 0 0 0 0 0 0 0 0 0 0 0 0 0 0 0 0 0 0 0 0 0 0 0 0 0 0 0 0 0 1.5714430949 0 0 0 0 0 0 0 0 0 0 0 0 2.1587918421 0 0 0 0 0 0 1.5714430949 0 0 0 0 0 0 0 0 0 0 0 0 0 2.5461994657 0 0 0 0 0 0 0 0 0 0 0 0 0 0 0 0 0 0 0 0 0 0 0 0 0 0 0 0 0 0 0 0 0 0 1.5714430949 0 0 0 1.5714430949 0 0 0 0 0 0 0 0 0 0 0 0 0 0 0 0 0 0 0 0
TCGA-AB-2966-03 0 0 0 0 0 0 0 0 0 0 0 0 0 0 0 0 0 0 0 0 0 0 0 0 0 0 0 0 0 0 0 0 0 0 0 0 0 0 0 0 0 0 0 0 0 0 0 0 0 0 0 0 0 0 0 0 0 0 0 0 0 0 0 0 0 0 0 0 0 0 0 0 0 0 0 0 0 0 0 0 0 0 0 0 1 0 0 0 0 0 0 0 0 0 0 0 0 0 0 0 0 0 0 0 0 0 0 0 0 0 0 0 0 0 0 0 0 0 0 0 0 0 0 0 0 0 0 0 0 0 0 0 0 0 0 0 0 0 0 0 0 0 0 0 0 0 0 0 0 0 0 0 0 0 0 0 0 0 0 0 0 0 0 0 0 1 0 0 0 0 0 0 0 0 0 0 0 0 0 0 0 0 0 0 0 0 0 0 0 1 0 0 0 0 0 0 0 0 0 0 0 0 0 0 0 0 0 0 0 0 0 0 0 0 0 0 0 0 0 0 0 0 0 0 0 0 0 0 0 1 0 0 0 0 0 0 0 0 0 0 0 0 0 0 0 0 0 0 0 1 0 1 0 0 12.6510551932 9.3731773241 9.0031501896 0 2.2195655274 2.6254717263 12.6998391587 3.4722517731 1.6489036208 1.6489036208 2.6254717263 0 3.2553492647 2.6254717263 9.2799834589 9.3716891365 0 0 5.007189654 0 6.0287465745 8.6026208212 4.2642990762 9.6957763767 2.6254717263 0 2.6254717263 0 6.5675909688 0 0 0 6.721847032 2.2195655274 1.6489036208 3.2553492647 0 0 0 0 5.2610440506 7.6230611496 7.3254995893 2.6254717263 6.7113478796 1.6489036208 1.6489036208 2.2195655274 1.6489036208 2.6254717263 2.2195655274 0 3.2553492647 6.2912950124 0 0 0 3.4722517731 0 0 0 0 3.8418928642 7.684673869 0 10.0156571547 5.6945657211 0 8.0310340688 2.6254717263 0 0 0 10.4669128669 3.2553492647 3.9921066894 0 0 0 0 3.6734240744 2.2195655274 2.9755729361 4.3916911858 2.9755729361 0 7.0930191812 6.3449152935 0 0 0 2.2195655274 0 4.5146281485 2.6254717263 3.2553492647 7.7038948982 1.6489036208 0 0 8.0453202526 2.2195655274 0 4.1303676921 0 2.2195655274 1.6489036208 0 0 9.9516425717 4.2642990762 0 5.3149032746 3.8418928642 0 5.0845828442 0 0 0 5.1508910497 0 1.6489036208 3.6734240744 2.6254717263 2.2195655274 1.6489036208 0 0 6.5945256388 6.1894371703 4.6153225318 7.5599798993 1.6489036208 0 6.211938065 7.8418579331 0 2.6254717263 0 10.4551998485 11.1481514823 6.9038501283 0 2.2195655274 0 3.8418928642 7.612964333 8.366896277 5.6945657211 0 0 4.7887626749 2.6254717263 5.007189654 5.0845828442 3.9921066894 1.6489036208 4.7128637765 4.6153225318 9.1413981457 0 0 2.9755729361 2.4366804085 7.6230611496 2.9755729361 0 1.6489036208 0 6.1477145927 0 0 3.4722517731 2.2195655274 0 0 4.2642990762 0 7.8959400387 0 2.2195655274 1.6489036208 1.6489036208 0 5.0845828442 6.7017007953 7.9774143567 0 0 0 2.6254717263 5.368835201 0 7.4210139069 0 0 8.3035055218 0 0 3.4722517731 0 0 6.9038501283 2.9755729361 0 1.6489036208 4.2642990762 3.8418928642 0 8.0792301529 3.2553492647 3.8418928642 0 3.2553492647 2.2195655274 2.9755729361 7.1354809453 3.6734240744 0 8.7442747565 2.2195655274 0 8.0936602616 3.2553492647 5.4235355219 8.4645572022 5.4694840469 3.6734240744 3.9921066894 6.8298992677 2.2195655274 2.9755729361 2.6254717263 6.8883574582 2.2195655274 4.1992732751 0 7.779933432 0 0 5.8069926392 2.2195655274 0 7.2845648675 4.5146281485 0 4.5146281485 2.2195655274 4.7887626749 0 2.6254717263 0 6.2912950124 1.6489036208 10.1209963031 0 4.9342238745 1.6489036208 3.4722517731 2.6254717263 2.2195655274 0 3.8418928642 2.6254717263 5.6945657211 0 0 6.721847032 3.4722517731 5.8069926392 9.0127943644 1.6489036208 2.2195655274 0 1.6489036208 0 2.9755729361 4.2642990762 5.7317007115 5.4235355219 1.6489036208 0 0 8.1199578078 1.6489036208 2.2195655274 0 4.7128637765 0 0 6.1477145927 8.0936602616 0 0 0 4.9342238745 0 0 7.0271972587 0 6.3347142242 2.9755729361 3.9921066894 0 5.2610440506 0 3.4722517731 5.368835201 5.8786659562 0 0 3.2553492647 0 2.6254717263 1.6489036208 3.6734240744 0 5.2059243784 0 2.2195655274 6.3990641811 0 4.202919033 1.6489036208 0 2.6254717263 0 6.9913504105 3.2553492647 1.6489036208 9.2752762788 0 0 0 0 0 6.211938065 2.2195655274 0 2.6254717263 1.6489036208 4.1303676921 7.1354809453 6.7371211941 2.2195655274 5.3149032746 6.8298992677 5.4694840469 0 4.1303676921 4.7887626749 7.8959400387 7.2640919934 1.6489036208 9.8061022153 0 0 2.2195655274 0 6.8298992677 0 2.2195655274 2.6254717263 0 0 9.3875321117 0 4.5146281485 6.6274608133 0 5.368835201 0 6.9341448711 0 0 1.6489036208 2.6254717263 3.2553492647 4.5146281485 0 0 3.2553492647 1.6489036208 1.6489036208 0 2.9755729361 0 0 3.6734240744 0 4.3916911858 2.9755729361 2.6254717263 0 14.0014661728 6.9582731021 3.2553492647 0 1.6489036208 1.6489036208 0 3.4722517731 2.2195655274 0 0 0 0 0 0 1.6489036208 0 7.639162441 3.8418928642 0 0 3.6734240744 0 10.1092386539 0 0 2.2195655274 0 7.8172887272 0 6.0623179679 4.7128637765 2.2195655274 4.2642990762 2.2195655274 2.9755729361 3.4722517731 0 1.6489036208 2.6254717263 6.3553580174 0 2.2195655274 6.6431101486 0 0 2.2195655274 1.6489036208 5.5121018468 5.4474835898 3.8418928642 4.2642990762 0 4.1303676921 0 4.6153225318 0 2.6254717263 2.6254717263 0 4.2642990762 2.2195655274 6.3553580174 8.6604277323 6.0941375624 0 0 8.6587021514 3.2553492647 6.0623179679 1.6489036208 0 0 0 0 0 8.6148669714 10.2168116893 4.5146281485 0 1.6489036208 7.1504447927 4.2642990762 1.6489036208 0 1.6489036208 3.8418928642 0 1.6489036208 1.6489036208 4.5146281485 6.211938065 2.6254717263 0 1.6489036208 6.3135844012 0 2.9755729361 2.9755729361 0 4.2642990762 2.2195655274 0 0 0 0 7.612964333 3.9921066894 3.6734240744 2.6254717263 0 5.1508910497 2.2195655274 2.6254717263 2.2195655274 0 2.2195655274 3.2553492647 0 0 4.7128637765 4.7887626749 0 0 2.2195655274 9.6749054436 0 1.6489036208 0 8.1490411885 0 3.4722517731 0 1.6489036208 2.9755729361 2.9755729361 0 3.4722517731 3.6734240744 5.9719305774 3.4722517731 0 2.2195655274 0 1.6489036208 3.2553492647 4.5146281485 0 0 6.721847032 1.6489036208 0 1.6489036208 0 1.6489036208 0 0 3.8418928642 0 1.6489036208 2.2195655274 0 0 0 7.2640919934 6.1190947592 0 0 0 5.1508910497 0 0 2.2195655274 0 1.6489036208 7.1354809453 2.2195655274 8.1846777444 0 0 6.3764955129 2.9755729361 3.4722517731 5.5558618307 5.7661268362 1.6489036208 1.6489036208 2.6254717263 4.3916911858 0 2.6254717263 3.4722517731 10.8835087944 2.9755729361 7.3029273508 0 0 0 0 0 1.6489036208 3.9921066894 5.4235355219 2.6254717263 2.2195655274 6.1477145927 0 5.6473191684 0 3.2553492647 2.6254717263 0 3.2553492647 0 1.6489036208 0 1.6489036208 3.2553492647 0 2.9755729361 0 4.6153225318 4.7128637765 5.5978668247 4.1303676921 1.6489036208 5.5978668247 2.9755729361 7.0171894808 5.6473191684 4.5146281485 0 4.7128637765 8.243302792 0 1.6489036208 5.9147884307 0 0 7.3741810543 0 2.2195655274 0 1.6489036208 7.5084868152 8.6077589958 0 0 0 0 2.9755729361 0 0 5.8069926392 0 1.6489036208 4.1303676921 3.9921066894 3.8418928642 0 8.2912815136 5.6473191684 4.5146281485 0 0 5.5978668247 2.2195655274 3.2553492647 0 0 3.2553492647 4.5146281485 0 0 7.8550547892 2.9755729361 3.4722517731 4.1303676921 0 3.6734240744 5.2610440506 0 0 3.4722517731 1.6489036208 2.9755729361 3.8418928642 0 0 3.9921066894 5.4235355219 1.6489036208 7.3254995893 2.2195655274 2.2195655274 0 3.2553492647 4.6153225318 4.3916911858 4.2642990762 0 5.5978668247 0 3.8418928642 0 4.1303676921 6.2642882055 2.2195655274 3.2553492647 0 0 3.4722517731 6.2385769821 1.6489036208 1.6489036208 2.2195655274 0 4.1303676921 4.7887626749 0 0 2.6254717263 0 6.9190953813 0 6.5170703057 0 0 2.2195655274 3.4722517731 4.1303676921 3.2553492647 0 4.7887626749 5.0845828442 0 2.2195655274 0 7.8621675693 5.6945657211 6.6274608133 0 2.2195655274 5.0845828442 0 2.9755729361 5.1508910497 3.4722517731 4.6153225318 7.1354809453 0 8.0053900277 2.9755729361 4.7887626749 3.4722517731 3.2553492647 0 2.9755729361 5.6473191684 0 0 3.2553492647 0 4.8622094775 0 0 0 5.6945657211 0 2.9755729361 6.3135844012 6.4502060266 0 4.0656199738 2.9755729361 1.6489036208 0 7.3948717247 3.1430157612 2.2195655274 2.6254717263 4.3916911858 5.3149032746 6.1190947592 5.6473191684 2.6254717263 0 0 5.368835201 2.9755729361 1.6489036208 3.2553492647 3.4722517731 0 0 0 1.6489036208 2.2195655274 3.9921066894 4.9342238745 7.6012241305 0 2.2195655274 6.3135844012 7.1933439901 0 6.6141593042 0 2.2195655274 2.9755729361 0 0 3.6734240744 5.5978668247 4.7887626749 5.368835201 0 5.4694840469 5.2610440506 3.6734240744 0 0 3.9921066894 5.4235355219 0 5.007189654 6.0287465745 0 0 0 0 3.2553492647 4.5146281485 0 1.6489036208 3.6734240744 4.6153225318 0 0 0 3.8418928642 0 3.2553492647 0 2.9755729361 6.8750450907 6.721847032 4.3916911858 0 3.9921066894 2.4414819444 1.6489036208 10.15932205 1.6489036208 2.9755729361 6.7690278982 0 1.6489036208 2.9755729361 0 2.9755729361 0 3.9921066894 2.2195655274 2.6254717263 0 2.6254717263 0 2.9755729361 0 4.5146281485 0 2.2195655274 1.6489036208 0 2.6254717263 0 1.6489036208 8.1790293156 3.9921066894 2.2195655274 0 0 4.3916911858 3.4722517731 5.5558618307 0 0 3.6734240744 0 0 5.5121018468 1.6489036208 1.6489036208 2.6254717263 0 5.1508910497 1.6489036208 4.5146281485 0 1.6489036208 0 0 0 5.6473191684 1.6489036208 5.5558618307 0 5.7661268362 1.6489036208 2.2195655274 2.2195655274 0 3.2553492647 5.8416778265 2.2195655274 2.6254717263 0 0 1.6489036208 5.6473191684 0 0 0 0 7.2730436558 2.9755729361 0 0 3.6734240744 1.6489036208 0 0 0 2.2195655274 0 6.5411804311 0 0 0 6.6431101486 2.6254717263 1.6489036208 6.5945256388 0 2.2195655274 6.9038501283 5.7661268362 0 0 0 0 0 3.2553492647 0 3.2553492647 1.6489036208 0 0 3.4722517731 3.2553492647 0 6.8478234326 3.2553492647 2.9755729361 0 0 0 0 0 4.1303676921 5.8786659562 2.9755729361 0 2.2195655274 2.2195655274 0 2.6254717263 0 2.2195655274 4.5146281485 1.6489036208 3.6734240744 4.5146281485 6.3764955129 0 0 4.2642990762 4.9342238745 4.9342238745 0 0 0 4.7128637765 3.2553492647 2.6254717263 1.6489036208 2.6254717263 0 0 2.2195655274 6.1764360149 1.6489036208 2.9755729361 0 0 0 1.6489036208 0 0 0 0 0 0 2.9755729361 3.6734240744 0 0 0 2.2195655274 2.6254717263 0 0 1.6489036208 0 6.0623179679 0 3.6734240744 3.8418928642 0 0 3.9921066894 2.9755729361 0 0 0 2.2195655274 5.1508910497 1.6489036208 4.7887626749 0 3.2553492647 0 0 0 4.6153225318 4.3916911858 2.6254717263 1.6489036208 1.6489036208 1.6489036208 2.2195655274 6.0287465745 0 5.5978668247 0 6.6343759071 0 2.9755729361 5.3149032746 5.3149032746 3.4722517731 0 0 0 2.9755729361 6.9038501283 0 0 0 0 0 5.0845828442 1.6489036208 0 1.6489036208 2.2195655274 0 0 3.9921066894 0 0 5.0845828442 0 8.434419169 5.007189654 3.9921066894 2.9755729361 3.2553492647 0 2.6254717263 0 5.3149032746 0 1.6489036208 0 6.1190947592 1.6489036208 0 0 0 0 0 3.2553492647 7.0449457834 3.8418928642 0 1.6489036208 4.5146281485 0 4.5146281485 0 1.6489036208 3.8418928642 2.2195655274 0 0 4.3916911858 6.5411804311 0 0 0 5.6473191684 3.4722517731 0 5.5978668247 0 1.6489036208 1.6489036208 1.6489036208 2.9755729361 2.2195655274 0 0 5.2610440506 1.6489036208 3.4722517731 3.8418928642 0 0 0 7.586262371 0 3.4722517731 4.5146281485 4.2642990762 1.6489036208 0 1.6489036208 3.4722517731 0 0 3.4722517731 2.9755729361 0 0 2.2195655274 0 0 2.2195655274 5.2059243784 3.3627095471 5.2059243784 1.6489036208 4.6153225318 2.6254717263 0 2.2195655274 0 0 7.0171894808 0 0 0 8.0453202526 3.6734240744 0 0 3.2553492647 2.9755729361 2.9755729361 2.2195655274 0 0 4.2642990762 2.9755729361 0 0 4.6153225318 3.2553492647 4.7128637765 0 2.6254717263 4.7128637765 1.6489036208 1.6489036208 2.9755729361 3.2553492647 0 0 4.5146281485 2.6254717263 2.2195655274 0 3.5742731848 4.7887626749 6.7371211941 0 2.6254717263 6.5675909688 0 4.6153225318 0 2.6254717263 4.7128637765 0 4.5146281485 0 0 4.5146281485 0 0 4.7128637765 6.5170703057 0 0 0 2.6254717263 6.0941375624 0 3.8418928642 2.9755729361 3.8418928642 2.9755729361 0 0 0 3.4722517731 0 0 0 0 0 0 2.2195655274 4.4599773969 0 0 1.6489036208 6.9582731021 2.6254717263 1.6489036208 7.3348104802 3.4722517731 0 0 0 4.8622094775 0 4.8622094775 6.9913504105 3.6734240744 0 2.6254717263 0 1.6489036208 4.1303676921 5.8069926392 3.9133368334 6.8155877334 0 2.6254717263 2.6254717263 0 5.8786659562 4.7887626749 0 3.8418928642 0 0 3.2553492647 6.5675909688 0 0 5.8786659562 5.0845828442 0 0 0 4.5146281485 3.6734240744 5.8069926392 0 1.6489036208 0 3.6734240744 4.1303676921 8.1984317028 3.6734240744 4.7128637765 3.4722517731 0 4.6153225318 6.8155877334 1.6489036208 0 0 0 1.6489036208 1.6489036208 2.2195655274 0 1.6489036208 0 0 0 2.9755729361 0 2.2195655274 0 2.6254717263 0 5.6945657211 0 0 4.8622094775 3.4722517731 1.6489036208 3.2553492647 2.2195655274 4.3916911858 0 0 0 0 0 4.3916911858 0 4.3916911858 3.8418928642 0 3.6734240744 0 0 3.2553492647 2.2195655274 1.6489036208 0 3.1446502748 1.6489036208 1.6489036208 0 0 1.6489036208 3.8418928642 2.2195655274 0 7.9287810698 0 4.2642990762 3.6734240744 0 0 0 2.6254717263 1.6489036208 0 0 2.2195655274 3.2553492647 3.9921066894 0 5.5978668247 2.2195655274 2.2195655274 3.2553492647 0 0 0 0 0 0 0 2.6254717263 0 0 3.2553492647 1.6489036208 1.6489036208 2.6254717263 0 2.2195655274 0 6.9341448711 2.9755729361 0 0 2.2195655274 3.2553492647 1.6489036208 0 3.4722517731 4.9022069179 1.6489036208 0 1.6489036208 4.1303676921 5.5558618307 5.9415097268 0 0 0 0 0 1.6489036208 4.6153225318 2.2195655274 0 0 0 5.007189654 3.6734240744 8.7084236122 0 1.6489036208 0 0 0 4.2642990762 1.6489036208 0 3.4722517731 0 3.6734240744 1.6489036208 4.9342238745 0 0 0 6.1190947592 2.6254717263 0 0 4.2642990762 0 0 2.6254717263 0 0 0 0 0 1.6489036208 0 5.4235355219 0 1.6489036208 1.6489036208 0 0 2.9755729361 0 0 2.2195655274 0 2.2195655274 1.6489036208 0 8.0310340688 0 4.6153225318 0 0 2.2195655274 0 5.0845828442 7.293535018 0 1.6489036208 2.2195655274 0 1.6489036208 1.6489036208 3.2553492647 0 0 2.6254717263 0 4.6153225318 0 6.0941375624 3.9921066894 0 0 6.4709679737 5.8069926392 4.3916911858 0 0 4.1303676921 0 0 0 2.2195655274 5.1508910497 0 4.6153225318 4.2642990762 1.6489036208 4.3916911858 0 1.6489036208 0 0 8.4709062832 0 1.6489036208 2.2195655274 2.2195655274 1.6489036208 0 3.1361076307 5.0845828442 7.0393528455 1.6489036208 4.7128637765 0 0 0 0 2.2195655274 2.2195655274 2.2195655274 0 2.2195655274 0 0 0 4.1303676921 2.6254717263 0 1.6489036208 0 1.6489036208 0 6.2385769821 0 5.5978668247 3.4722517731 0 0 0 1.6489036208 2.9755729361 0 1.6489036208 0 2.6254717263 2.6254717263 1.6489036208 1.6489036208 0 0 0 0 0 2.9755729361 1.6489036208 0 0 2.6254717263 2.9755729361 3.8418928642 0 2.2195655274 1.6489036208 0 0 0 0 0 0 0 0 4.7887626749 0 1.6489036208 1.6489036208 1.6489036208 0 10.7830523503 0 4.6153225318 1.6489036208 0 7.4319528992 0 0 0 0 0 1.6489036208 0 0 2.9755729361 3.4722517731 0 0 1.6489036208 0 2.2195655274 0 1.6489036208 2.2195655274 0 2.2195655274 7.2439995999 2.2195655274 0 2.9755729361 3.8418928642 0 1.6489036208 0 4.3916911858 6.3990641811 0 0 0 0 0 2.2195655274 0 0 1.6489036208 2.9755729361 2.2195655274 4.7128637765 0 3.2553492647 0 1.6489036208 2.2195655274 2.9755729361 0 0 0 0 3.8418928642 0 0 0 0 0 0 0 1.6489036208 0 1.3197291871 0 0 0 0 0 2.2195655274 1.6489036208 0 2.2195655274 0 0 0 0 0 0 0 2.2195655274 0 5.6473191684 2.9755729361 0 0 0 3.4722517731 1.6489036208 2.2195655274 2.2195655274 2.2195655274 0 0 4.1303676921 0 0 1.6489036208 2.2195655274 0 3.9921066894 2.2195655274 0 0 2.6254717263 0 5.9977115103 0 0 2.2195655274 2.2195655274 3.6734240744 0 0 0 0 0 0 0 2.2195655274 2.6254717263 0 1.6489036208 0 0 0 2.2195655274 0 6.8750450907 0 3.4722517731 0 0 0 3.6734240744 2.6254717263 0 0 4.3916911858 0 4.7887626749 0 0 0 3.6734240744 0 0 1.6489036208 0 0 3.6734240744 0 0 0 0 1.6489036208 0 0 0 0 2.9755729361 3.8418928642 1.6489036208 0 1.6489036208 0 2.6254717263 1.6489036208 0 0 6.4709679737 0 3.2553492647 0 6.1477145927 0 0 0 0 0 4.8622094775 0 3.8418928642 0 1.6489036208 5.6945657211 2.2195655274 0 2.6254717263 1.6489036208 0 0 3.4722517731 2.2195655274 0 2.2195655274 0 0 0 1.6489036208 0 0 0 0 0 0 2.6254717263 0 2.2195655274 0 4.7128637765 1.6489036208 4.3916911858 2.2195655274 2.2195655274 2.6254717263 1.6489036208 2.6254717263 0 0 0 0 4.5146281485 0 1.6489036208 3.9921066894 0 1.6489036208 0 0 0 0 0 0 0 1.6489036208 1.6489036208 0 1.6489036208 0 0 0 0 0 0 0 0 0 1.6489036208 0 1.6489036208 1.6489036208 0 0 0 1.6489036208 1.6489036208 3.6734240744 3.2553492647 1.6489036208 2.9755729361 0 2.2195655274 0 0 2.9755729361 0 0 0 3.6734240744 1.6489036208 2.9755729361 0 0 2.2195655274 4.9342238745 0 0 0 0 2.2195655274 0 3.2553492647 0 0 1.6489036208 0 0 0 3.4722517731 0 0 0 0 0 0 0 0 0 2.2195655274 0 3.6734240744 0 0 0 0 4.6153225318 0 0 0 2.6254717263 2.6254717263 2.6254717263 0 3.2553492647 0 2.9755729361 0 0 0 0 0 1.6489036208 1.6489036208 1.6489036208 0 2.2195655274 0 0 3.8418928642 2.2195655274 0 0 1.6489036208 0 0 0 0 1.6489036208 0 0 0 2.6254717263 0 2.2195655274 2.6254717263 0 0 4.7887626749 0 2.9755729361 0 0 0 0 0 3.9921066894 0 3.8418928642 0 0 0 0 0 0 0 0 0 1.6489036208 0 0 3.2553492647 3.4722517731 2.2195655274 0 1.6489036208 0 2.6254717263 0 0 0 0 0 0 0 0 0 0 0 0 0 2.6254717263 2.9755729361 0 0 0 0 0 0 0 0 0 0 5.007189654 2.6254717263 0 0 0 0 0 0 3.4722517731 0 0 3.2553492647 2.9755729361 6.5945256388 3.4722517731 1.6489036208 1.6489036208 0 0 0 0 5.007189654 0 0 0 0 0 0 0 1.6489036208 0 0 2.2195655274 1.6489036208 0 0 0 0 2.2195655274 0 0 0 2.2195655274 0 2.2195655274 2.6254717263 2.2195655274 2.6254717263 0 2.6254717263 1.6489036208 2.2195655274 0 0 0 0 0 0 2.9755729361 0 0 0 0 4.7128637765 1.6489036208 0 0 0 0 2.6254717263 1.6489036208 0 0 0 0 0 0 2.6254717263 0 0 0 3.2553492647 0 8.5321504074 2.2195655274 3.2553492647 0 2.9755729361 0 0 0 2.6254717263 0 0 0 2.2195655274 1.6489036208 0 2.2195655274 1.6489036208 0 0 0 0 0 0 0 0 0 0 0 2.6254717263 3.2553492647 2.6254717263 0 0 0 0 0 0 0 0 0 0 0 0 0 0 0 0 3.2553492647 0 0 0 0 0 2.2195655274 1.6489036208 0 2.6254717263 0 0 0 0 0 0 0 0 0 3.4722517731 2.2195655274 2.2195655274 2.6254717263 0 0 2.2195655274 0 0 2.9755729361 2.2195655274 0 0 8.1199578078 0 0 0 1.6489036208 0 0 0 2.2195655274 1.6489036208 5.4694840469 0 0 0 0 0 0 1.6489036208 0 0 0 0 0 0 0 0 0 0 0 0 0 1.6489036208 0 0 1.9948640896 0 0 0 0 0 2.9755729361 0 0 0 0 3.6734240744 0 2.6254717263 0 0 0 0 2.2195655274 0 0 0 1.6489036208 0 0 0 0 0 0 0 0 0 1.6489036208 3.6734240744 0 0 0 0 0 0 0 0 2.2195655274 0 0 0 0 0 0 1.6489036208 0 0 0 1.6489036208 0 0 0 0 0 0 0 0 0 0 0 0 0 0 2.2195655274 2.2195655274 0 0 0 0 0 0 0 0 0 0 0 0 0 1.6489036208 0 0 0 0 0 1.6489036208 0 0 0 0 0 2.9755729361 0 2.2195655274 0 0 0 0 2.2195655274 0 3.4722517731 0 0 0 1.6489036208 0 0 1.6489036208 0 2.2195655274 0 0 0 3.4722517731 0 0 0 0 3.4722517731 0 0 0 0 0 3.4722517731 0 0 0 0 0 0 1.6489036208 0 3.6734240744 1.6489036208 0 0 0 0 0 0 0 0 0 0 1.6489036208 3.2553492647 0 0 0 0 0 0 0 0 0 0 0 0 0 0 0 0 0 0 0 0 0 0 0 0 2.9755729361 0 0 0 0 0 3.2553492647 0 0 3.4722517731 1.6489036208 0 0 0 0 0 0 0 0 2.2195655274 0 0 0 0 0 0 0 0 0 0 0 0 0 0 0 0 0 0 0 0 1.6489036208 0 0 0 0 1.6489036208 0 0 0 0 0 0 0 0 1.6489036208 0 0 0 0 0 0 0 0 0 0 0 0 0 0 0 0 0 0 0 0 0 0 0 0 0 0 0 0 0 0 0 0 0 0 0 0 2.9755729361 0 0 0 0 2.9755729361 2.2195655274 0 0 0 0 2.9755729361 0 2.2195655274 0 0 2.2195655274 0 0 2.6254717263 0 0 0 2.2195655274 0 0 0 0 0 0 0 0 0 0 0 0 0 0 8.5649369424 0 3.9921066894 2.6254717263 0 0 0 0 0 0 0 0 1.6489036208 2.2195655274 0 2.6254717263 0 0 0 3.9921066894 0 0 0 2.6254717263 0 4.2642990762 0 0 0 0 1.6489036208 0 0 0 0 0 0 1.6489036208 0 0 0 0 0 0 2.2195655274 0 0 0 0 0 0 0 0 0 0 0 0 0 0 0 0 0 0 0 0 0 0 0 0 0 0 0 3.6734240744 0 1.6489036208 0 0 0 0 0 0 0 1.6489036208 0 0 1.6489036208 0 2.6254717263 2.2195655274 3.8418928642 3.4722517731 0 0 0 0 0 0 0 0 0 0 1.6489036208 0 0 0 0 0 0 0 0 0 0 0 0 0 0 0 0 3.2553492647 0 2.9755729361 2.9755729361 0 0 0 1.6489036208 0 0 0 0 0 0 0 0 0 0 0 0 0 0 1.6489036208 0 2.2195655274 0 1.6489036208 0 2.2195655274 0 3.4722517731 0 1.6489036208 0 0 0 0 0 0 0 0 3.2553492647 0 0 0 0 0 0 0 0 0 1.6489036208 0 4.7128637765 2.2195655274 0 0 0 0 0 0 0 0 0 0 0 0 0 0 0 0 0 0 0 0 0 0 0 0 0 0 0 0 0 0 2.6254717263 0 0 0 2.9755729361 0 0 0 0 0 0 0 0 0 0 3.2553492647 0 0 0 0 0 0 0 1.6489036208 0 0 0 0 0 0 1.3138967391 0 0 0 0 0 0 0 2.6254717263 0 1.6489036208 0 0 0 0 1.6489036208 1.6489036208 0 0 0 0 0 0 0 0 0 3.6734240744 0 0 0 0 0 0 0 0 0 0 0 0 0 0 0 1.6489036208 0 0 0 0 0 0 0 0 0 0 0 0 0 0 0 0 0 0 0 0 0 0 0 0 1.6489036208 0 0 0 0 0 0 0 0 0 1.6489036208 0 0 0 0 0 0 0 0 0 0 0 0 0 0 0 0 0 0 0 0 0 0 0 0 0 0 0 0 0 0 0 0 0 0 0 0 0 0 0 0 0 0 2.6254717263 0 0 0 0 0 0 0 3.2553492647 0 0 0 0 0 0 0 0 0 1.6489036208 0 1.6489036208 0 0 2.6254717263 0 0 0 0 0 0 0 0 0 2.6254717263 1.6489036208 0 0 0 0 0 0 0 0 0 0 0 0 0 0 0 2.6254717263 0 0 0 0 0 0 1.6489036208 4.1303676921 0 0 0 0 2.2195655274 1.6489036208 0 0 0 0 0 0 0 0 0 0 0 0 0 0 0 0 0 0 0 0 0 0 0 0 0 0 0 0 0 0 0 0 0 0 0 0 0 0 0 0 0 0 0 0 0 0 0 0 0 0 0 0 0 0 0 0 0 0 0 0 0 0 0 0 0 0 0 0 0 0 0 1.6489036208 0 0 0 0 0 0 0 0 0 0 2.2195655274 0 0 0 0 0 0 0 0 0 0 1.6489036208 0 0 0 0 0 0 0 0 0 0 0 2.2195655274 1.6489036208 0 0 0 0 0 0 0 0 0 1.6489036208 0 0 0 0 0 0 0 0 0 0 0 0 0 0 0 0 0 0 0 0 0 0 0 0 0 0 0 2.6254717263 0 0 0 0 0 0 1.6489036208 0 0 0 0 0 0 0 0 0 0 0 0 0 0 0 0 0 0 1.6489036208 0 0 1.6489036208 0 0 0 0 0 0 0 0 0 0 0 0 0 0 0 0 0 0 0 0 0 0 0 0 0 0 0 0 1.6489036208 0 0 0 0 1.6489036208 0 0 0 0 0 3.2553492647 0 0 0 0 0 0 0 0 0 0 0 0 0 0 2.2195655274 0 0 0 2.6254717263 0 0 0 0 0 0 0 0 0 0 0 0 0 0 0 0 0 0 0 0 0 0 0 0 0 2.2195655274 0 0 0 0 0 0 0 0 0 0 0 0 0 0 0 0 0 0 0 0 0 0 0 0 0 0 0 1.6489036208 0 0 0 0 0 0 0 0 0 0 2.2195655274 0 0 0 0 0 1.6489036208 1.6489036208 3.2553492647 0 0 0 0 0 0 0 0 0 0 0 0 0 0 0 0 0 0 0 2.6254717263 0 0 0 0 0 0 1.6489036208 0 1.6489036208 0 0 0 0 0 0 0 0 0 1.6489036208 0 0 0 0 0 0 0 0 0 0 0 1.6489036208 0 0 0 0 0 0 0 0 0 0 0 0 0 0 0 0 1.6489036208 0 0 0 0 0 0 0 0 0 0 0 0 1.6489036208 0 0 0 0 0 0 0 0 0 0 0 0 0 0 0 0 2.2195655274 0 0 0 0 0 0 3.2553492647 0 0 0 0 0 1.6489036208 1.6489036208 0 2.2195655274 0 0 0 0 0 2.6254717263 0 0 0 0 0 0 0 0 0 0 0 0 1.6489036208 0 2.2195655274 0 0 0 0 0 0 0 0 0 0 0 0 0 0 0 0 0 0 0 0 0 0 0 0 0 0 0 0 0 0 0 2.2195655274 0 0 0 0 0 0 0 0 0 0 0 0 0 0 0 0 0 0 0 0 0 0 1.6489036208 0 0 0 0 0 0 0 1.6489036208 0 0 0 0 0 0 0 1.6489036208 0 0 0 0 0 0 0 0 0 0 1.6489036208 0 0 0 0 0 0 0 0 0 0 0 0 0 0 0 0 0 0 0 0 0 0 0 0 0 0 0 0 0 0 0 0 0 0 0 0 0 0 0 0 0 0 0 0 0 0 0 0 2.6254717263 0 0 0 0 0 0 0 0 0 0 0 0 0 0 0 0 0 0
TCGA-AB-2908-03 0 0 0 0 0 0 0 0 0 0 1 0 0 0 0 0 0 0 0 0 0 0 0 0 0 0 0 0 0 0 0 0 0 0 0 0 0 0 0 0 0 0 0 1 0 0 0 0 0 0 0 0 0 0 0 0 0 0 0 0 0 0 0 0 0 0 0 0 0 0 0 0 0 0 0 0 0 0 0 0 0 0 0 0 0 0 0 0 0 0 0 0 0 0 0 0 0 1 0 0 0 0 0 0 0 0 0 0 0 0 0 0 0 0 0 0 0 0 0 0 0 0 0 0 0 0 0 0 0 0 0 0 0 0 0 0 0 0 0 0 0 0 0 0 0 0 0 0 0 0 0 0 0 0 0 0 0 0 0 0 0 0 0 0 0 0 0 0 0 0 0 0 0 0 0 0 0 0 0 0 0 0 0 0 0 0 0 0 0 0 0 0 0 1 0 0 0 0 0 0 0 0 0 0 0 0 0 0 0 0 0 0 0 0 0 0 0 0 0 0 0 0 0 0 0 1 0 1 1 0 1 0 0 0 0 1 0 0 0 0 0 0 0 1 0 1 0 0 0 0 0 1 0 0 8.5258542229 10.472395078 4.8749191508 1.4336930771 9.963062036 1.1315548479 13.4110151066 6.26282586 3.1075923321 1.1315548479 8.0433055404 4.3411344004 11.7833874724 9.3291711535 10.1742712196 9.7121662831 0.2393245721 1.4336930771 7.9070198938 6.9107137716 0.7831526051 1.4336930771 7.577157549 5.9008556633 0.7831526051 2.6056897168 7.2013223085 3.3391719118 5.4505821932 0 2.4857142058 2.6056897168 4.971448503 9.1613292074 3.2605257518 6.8534135177 3.0240542349 4.1587507326 1.6631434622 0 9.580087357 5.5634924036 9.8986286337 0.2393245721 8.6507132324 8.3000691809 3.559210061 10.8151722282 9.7065565547 11.5328262548 2.3392270376 0 4.2489789326 6.8710380197 0 9.6420652246 4.4174320955 1.6631434622 11.4544803355 2.3392270376 1.4336930771 5.2528192607 7.7183617766 3.837163863 0 1.4336930771 5.6666450087 3.6324492808 1.8466149362 9.4652434841 2.6056897168 4.4533493756 7.5665579638 3.1886639044 5.3278165175 7.9290040973 0.7831526051 0.7831526051 5.3037391884 0 6.1415168523 0.7831526051 2.2087135497 6.5663548809 8.2915902005 8.7686473768 6.6943942595 0 8.099327051 0 2.0475797416 7.8266078015 8.3513756071 3.6324492808 5.882537377 3.6324492808 11.4171237395 7.0513046139 5.0276838288 2.8286492486 10.2119229746 2.4857142058 2.7307988803 9.9347064059 3.837163863 0 0 6.3085772823 10.387401541 11.4267297325 7.9290040973 0.2393245721 7.5309724083 3.1075923321 2.6056897168 4.4874617388 0 1.4336930771 6.5102938223 6.5102938223 0 1.6631434622 4.4174320955 4.4533493756 6.7683425788 2.7307988803 0 3.2605257518 9.828522121 9.7573969862 10.7669341382 10.623348627 8.1275597829 0.7831526051 5.1683534312 2.0475797416 1.4336930771 6.8289724376 4.521651178 5.3901984653 5.1215340563 6.8800842664 5.8424539284 7.2264758901 6.2759550165 0.2393245721 4.7892250832 6.5005882005 5.9740716406 0.7831526051 5.7210072877 0 6.4606539042 1.4336930771 6.0627201621 7.1292529595 6.0773243021 1.8466149362 6.9663156456 10.5443963975 7.073534607 0 4.4174320955 2.6742055129 11.6114911279 0 0.7831526051 7.3860922422 5.276782961 2.8286492486 3.1075923321 2.3392270376 1.8466149362 5.5995772547 4.8749191508 2.8286492486 9.3862509026 4.8749191508 8.1719064337 1.4336930771 9.2237916088 1.6631434622 6.8988853614 5.6823736913 0 9.2453722107 3.837163863 0 4.0337471148 7.5665579638 6.6056573232 11.5008738882 0 5.6545510523 1.8466149362 3.1886639044 4.4874617388 1.6631434622 1.1315548479 8.5389551839 2.0475797416 1.6631434622 10.2845714037 7.1872181408 6.5203136294 6.1415168523 8.1275597829 5.1215340563 4.0337471148 4.1247065566 4.2057269856 6.6665295503 6.1245729849 5.0544085908 3.4213190469 0.2393245721 10.4840085252 7.3461337016 6.6203934967 4.9460952964 5.4135846326 0 6.1032127105 1.8466149362 6.5750351341 4.5567648968 2.4857142058 5.7406754264 10.1243382542 11.9855954518 0 5.9547855282 4.6829758841 8.0625940919 6.7591131898 9.4830067605 1.6631434622 11.8329939266 0.7831526051 2.9288583279 7.9547390112 4.622057458 7.3276570883 8.0717045719 7.2845648675 4.4874617388 7.4436089773 2.3392270376 9.637674897 7.0439833135 2.4857142058 0 9.883814764 0.2393245721 7.2676307159 0.2393245721 1.8466149362 4.0337471148 4.0812633167 3.1886639044 4.3411344004 3.1886639044 7.5424324728 4.2489789326 2.3392270376 5.8127744931 2.7307988803 6.4663987053 5.1215340563 0.7831526051 5.276782961 2.3392270376 2.4857142058 3.0240542349 4.9460952964 3.9768789206 6.225114335 4.2057269856 6.4559859536 10.2186603451 4.6556722926 5.9868266357 6.3977356339 9.3389963321 2.4857142058 4.0337471148 0.2393245721 9.8870266706 9.3449677247 0 0.2393245721 10.7426433507 0.2393245721 5.8424539284 0 6.4663987053 4.8148513647 0 2.4857142058 0 11.9073430699 0.2393245721 7.9723806609 0.7831526051 4.8148513647 6.6380923911 8.4705400365 3.2605257518 10.3895990311 7.0039180445 1.8466149362 3.6324492808 0 5.0776072776 2.4857142058 6.8060842422 1.1315548479 0.7831526051 1.6631434622 1.8466149362 9.7368900445 7.3189371716 6.4292560534 0 7.0185156633 1.6631434622 4.6556722926 6.1415168523 7.5897766512 0.7831526051 12.0392559251 3.559210061 5.4787092154 2.3392270376 4.8148513647 8.748331593 7.8650930119 6.9282107827 3.1075923321 5.9977115103 4.8977399542 6.3977356339 5.4505821932 3.0240542349 1.1315548479 6.1245729849 11.5833755375 4.9460952964 6.2494153071 6.26282586 5.3727865002 7.5853004755 3.4839148389 4.4533493756 7.9467112709 4.9212800434 0.7831526051 0.7831526051 1.4336930771 2.4857142058 0.2393245721 3.9292409328 8.1136533184 0.7831526051 2.4857142058 11.2422028048 7.4112129866 9.9271803942 4.9212800434 3.0240542349 6.9792593453 0 0.7831526051 0.2393245721 4.1247065566 4.6829758841 2.3392270376 6.489393889 7.7066989172 5.8282031382 0.7831526051 1.1315548479 2.0475797416 5.9547855282 5.2528192607 2.6056897168 3.559210061 4.1792792163 0 2.0475797416 3.7337229774 2.0475797416 2.2087135497 2.7307988803 10.6570710699 3.9768789206 0.2393245721 5.882537377 1.4336930771 3.1075923321 0 4.8573493435 1.4336930771 2.6056897168 5.0544085908 0 5.095159564 3.7337229774 4.7180378389 2.6056897168 0.7831526051 2.6056897168 1.1315548479 7.9880327987 6.2394547085 3.4213190469 1.8466149362 8.1490411885 5.4787092154 5.1987643941 3.2605257518 0.2393245721 9.9892631176 3.9768789206 8.2347932615 6.5203136294 4.7573616199 4.622057458 4.6829758841 7.0876694872 2.0475797416 2.8286492486 3.0240542349 3.559210061 6.6056573232 2.6056897168 3.6324492808 1.1315548479 0.2393245721 0 5.3537370236 1.8466149362 0.2393245721 5.9311295037 0.7831526051 8.9125233789 2.9288583279 4.0337471148 1.1315548479 5.095159564 6.37799061 1.4336930771 1.6631434622 7.5559423046 6.0246031494 1.8466149362 8.1719064337 0 0 3.4213190469 4.7180378389 5.6422918775 0.2393245721 0 8.3513756071 0 2.0475797416 3.6876847043 3.1075923321 6.1415168523 8.4487021422 7.5179655352 4.8977399542 2.7307988803 0.2393245721 7.8266078015 2.9288583279 4.2900758833 0.2393245721 3.8778252011 8.1370985603 3.9768789206 3.1075923321 4.2057269856 5.7789995272 1.1315548479 2.3392270376 0 2.0475797416 1.1315548479 4.4174320955 6.6943942595 2.4857142058 3.3391719118 4.4174320955 6.090884525 0 0 0 0 5.8127744931 6.26282586 4.7892250832 8.45400784 0 3.9768789206 4.1247065566 1.1315548479 5.1683534312 2.7307988803 3.1075923321 2.9288583279 2.7307988803 3.1075923321 4.9212800434 3.1075923321 2.3392270376 1.8466149362 3.1886639044 0.7831526051 0.7831526051 5.5510593655 6.1245729849 2.7307988803 0.7831526051 4.521651178 1.1315548479 2.0475797416 1.5731780805 3.1075923321 2.3392270376 3.3391719118 4.2489789326 4.9460952964 0.7831526051 6.9198135743 5.1683534312 2.8286492486 1.8466149362 3.1075923321 8.1891121173 1.8466149362 5.4787092154 7.7744239279 3.3391719118 5.6902441953 2.2087135497 2.3392270376 3.9292409328 8.5188293896 3.559210061 8.3865793281 0.2393245721 0.2393245721 7.7853559542 2.7307988803 5.9868266357 0 3.559210061 8.0676451635 3.7621504292 4.3411344004 2.4857142058 9.629863347 0.2393245721 0.2393245721 1.6631434622 2.4857142058 2.2087135497 5.0276838288 3.0240542349 9.889451356 6.6575937981 1.1315548479 1.6631434622 6.1510900811 1.6631434622 0 4.4174320955 3.2605257518 2.8286492486 0.7831526051 2.8286492486 2.4857142058 2.7307988803 12.4288337871 12.6461541004 2.7307988803 4.9989050022 0 1.6631434622 1.1315548479 4.8435711185 5.276782961 3.9292409328 6.862170648 1.6631434622 5.1215340563 3.4839148389 6.785180067 4.5888049309 5.6277648271 3.1075923321 1.4336930771 5.3901984653 1.4336930771 5.5995772547 1.8466149362 2.2087135497 2.0475797416 3.7902013714 4.9989050022 4.5567648968 3.9768789206 1.6631434622 1.8466149362 4.4533493756 3.2605257518 6.5470511228 2.9288583279 4.2489789326 2.0475797416 2.4857142058 5.5510593655 4.8435711185 2.0475797416 5.3727865002 8.6992565692 2.6056897168 3.0240542349 3.1886639044 2.3392270376 4.622057458 5.095159564 0 3.0240542349 0.2393245721 2.0475797416 8.0433055404 9.6024380028 1.1315548479 2.0475797416 7.3012691215 2.0475797416 12.0867987902 5.9369562805 0.7831526051 3.1886639044 2.3392270376 4.8977399542 5.2528192607 7.6931485325 5.8282031382 0 2.8286492486 3.9768789206 4.8148513647 0 0 7.194831536 2.8286492486 0.7831526051 0.2393245721 1.4336930771 0.7831526051 1.6631434622 2.4857142058 1.8466149362 9.0962239765 5.9868266357 2.0475797416 7.3672491354 1.6631434622 2.7307988803 5.6823736913 0.7831526051 4.1247065566 0.7831526051 2.9288583279 0 7.0368393939 0.7831526051 3.4213190469 4.2489789326 7.7853559542 5.9868266357 5.0544085908 2.3392270376 5.5343419478 0 4.6829758841 3.7902013714 8.931014064 8.45400784 0 8.0433055404 3.1886639044 7.8068105922 2.2087135497 7.9587908555 3.8778252011 5.5142312688 1.8466149362 2.6056897168 5.7406754264 4.6556722926 10.6045532419 3.1075923321 1.4336930771 2.2087135497 2.4857142058 5.0544085908 7.9384420667 8.9224781012 4.9989050022 0.2393245721 2.0475797416 5.276782961 1.1315548479 8.8767032003 3.559210061 0 1.6631434622 2.2087135497 1.4336930771 7.4624464699 2.6056897168 4.3851018176 0.2393245721 0 4.0812633167 2.0475797416 1.4336930771 5.9868266357 1.6631434622 2.6056897168 0.2393245721 3.559210061 1.4336930771 4.4533493756 7.3860922422 3.9768789206 1.6631434622 5.7210072877 3.9768789206 6.1890903443 0.7831526051 4.8435711185 5.5634924036 0 2.0475797416 4.2057269856 7.6863257824 3.2605257518 1.6631434622 2.7307988803 1.1315548479 3.2605257518 1.4336930771 2.0475797416 0 6.8289724376 0.2393245721 1.8466149362 4.1247065566 6.2394547085 6.5102938223 4.3608968121 3.6876847043 5.8682422455 3.1075923321 5.1463920768 6.2070815973 4.8977399542 0.2393245721 6.3259682539 2.9288583279 8.0084479027 3.6324492808 0.2393245721 4.0812633167 1.1315548479 9.4745622922 3.0240542349 0.7831526051 2.7307988803 3.4213190469 0 1.1315548479 1.1315548479 0.2393245721 0.2393245721 4.0337471148 3.8778252011 9.0297915797 2.2087135497 1.4336930771 3.9292409328 5.7210072877 3.9292409328 7.5015461803 1.6631434622 1.6631434622 4.8435711185 3.3391719118 1.1315548479 7.6479356828 8.3139269815 8.0084479027 2.9288583279 0 6.5005882005 2.8286492486 1.1315548479 6.489393889 0.7831526051 3.3391719118 3.2605257518 5.0147011045 0.7831526051 5.2249722292 3.1886639044 0.2393245721 1.4336930771 3.4213190469 8.9914478163 5.3901984653 1.4336930771 0.2393245721 5.4787092154 0.7831526051 3.6876847043 1.6631434622 1.6631434622 2.2087135497 1.8466149362 4.3851018176 1.4336930771 4.3851018176 8.1490411885 6.8902542593 6.2070815973 2.2087135497 2.0475797416 0.962768748 3.559210061 7.3860922422 6.4356879678 4.622057458 3.0240542349 2.0475797416 0.7831526051 6.26282586 3.2605257518 2.8286492486 0 3.1483620878 4.0337471148 0.7831526051 0.2393245721 1.1315548479 1.1315548479 2.6056897168 0 2.6056897168 1.1315548479 1.8466149362 3.7902013714 0.2393245721 4.7180378389 0 3.4213190469 4.3851018176 7.6863257824 3.6324492808 0.2393245721 0.2393245721 8.3355501966 6.6465460914 4.1247065566 0 1.8466149362 1.6631434622 0 3.9292409328 2.6056897168 0 3.4213190469 0 0 4.521651178 1.8466149362 1.6631434622 0 6.9355224137 0.2393245721 0.2393245721 3.1886639044 6.489393889 1.6631434622 8.0134124621 2.1259210901 6.1415168523 5.3901984653 4.521651178 4.0337471148 2.8286492486 6.5750351341 3.559210061 1.4336930771 5.7789995272 1.4336930771 0 6.7181097469 4.8435711185 3.9292409328 3.9292409328 6.5470511228 4.0812633167 4.7892250832 2.0475797416 2.0475797416 0.2393245721 4.622057458 4.2057269856 0.2393245721 1.8466149362 3.2605257518 4.2900758833 0.2393245721 4.3411344004 0 0 0.2393245721 4.5567648968 3.4213190469 0 4.3851018176 0.2393245721 4.5888049309 4.6829758841 5.9977115103 3.7337229774 0.7831526051 0 1.1315548479 0 4.9460952964 3.2605257518 6.707473232 0 2.0475797416 1.4336930771 3.4839148389 0.2393245721 1.6631434622 2.6056897168 0.7831526051 1.6631434622 0 0 2.3392270376 0 1.8466149362 4.7180378389 2.9288583279 4.9212800434 0 1.6631434622 1.4336930771 0 1.6631434622 0.7831526051 5.9868266357 7.6579757963 2.9288583279 2.4857142058 1.8466149362 7.4624464699 0 1.6631434622 3.3391719118 1.1315548479 2.3392270376 0.2393245721 0 4.9989050022 6.2759550165 4.2489789326 4.6829758841 5.5634924036 1.4336930771 3.7902013714 1.4336930771 0 5.3383961566 4.6556722926 3.8778252011 1.1315548479 3.837163863 0 0.2393245721 0 3.4839148389 0 3.1075923321 2.0475797416 0 2.6056897168 4.0337471148 1.6631434622 2.2087135497 0.2393245721 3.0240542349 3.2605257518 3.0240542349 0 3.0240542349 3.7902013714 2.8286492486 3.6324492808 3.1886639044 3.4839148389 0 0.7831526051 2.3392270376 5.4135846326 1.4336930771 2.0475797416 6.158306273 6.534281307 4.7573616199 3.559210061 2.3392270376 0.2393245721 1.1315548479 0.2393245721 3.1075923321 0 3.559210061 5.5343419478 5.2249722292 4.0812633167 2.7307988803 2.9288583279 2.7307988803 7.8266078015 2.4857142058 5.0544085908 1.6631434622 6.0554401333 1.8466149362 3.6324492808 7.15658109 5.1215340563 1.8466149362 0.2393245721 2.2087135497 0.2393245721 3.0240542349 7.5309724083 0.7831526051 0 2.6056897168 5.3537370236 1.8466149362 4.521651178 2.0475797416 2.0475797416 3.0240542349 2.9288583279 1.1315548479 3.1075923321 3.0240542349 2.0475797416 0 2.9288583279 1.6631434622 5.4505821932 4.9989050022 2.6056897168 2.8286492486 4.2057269856 4.1247065566 1.1315548479 2.2087135497 5.7789995272 2.4857142058 0 0.5390438859 4.0812633167 1.1315548479 2.9288583279 1.1315548479 1.6631434622 1.6631434622 0 3.1075923321 0 2.2087135497 0 3.0240542349 6.2070815973 0.7831526051 2.3392270376 2.0475797416 4.6829758841 5.5634924036 0.7831526051 1.4336930771 2.4857142058 5.1463920768 0.7831526051 1.1315548479 0.7831526051 2.0475797416 2.4857142058 5.8623750057 6.6728716614 0 0 0.2393245721 2.9288583279 1.1315548479 3.4839148389 5.1368202756 0 3.0240542349 5.5786403175 5.3901984653 4.4174320955 4.3851018176 1.6631434622 3.6324492808 0 1.1315548479 0.7831526051 4.622057458 3.4213190469 2.2087135497 2.4857142058 0.2393245721 2.9288583279 3.7902013714 8.6317347741 0 2.3392270376 2.7307988803 1.8466149362 1.6631434622 1.6631434622 1.1315548479 1.6631434622 5.2139755129 1.8466149362 4.4688993388 0.7831526051 1.1315548479 4.9989050022 2.7307988803 2.8286492486 5.1056892673 4.9460952964 2.6056897168 5.9008556633 0 0 0 9.0480300093 2.0475797416 0.7831526051 4.521651178 2.6056897168 5.4787092154 4.4174320955 0.7831526051 0 0.2393245721 4.622057458 4.3851018176 0.2393245721 1.4336930771 10.7249760693 2.8286492486 2.3392270376 1.8466149362 2.2087135497 3.8778252011 2.0475797416 0 0.2393245721 2.3392270376 3.0240542349 1.4336930771 3.559210061 4.9212800434 2.0475797416 1.4336930771 4.6421223799 4.5888049309 2.7307988803 1.1315548479 1.6631434622 2.4857142058 5.5142312688 3.3391719118 2.0475797416 3.837163863 1.4336930771 2.4857142058 2.6056897168 2.3392270376 2.0475797416 2.2087135497 2.2087135497 0.2393245721 8.6317347741 7.6171383071 0 4.0337471148 2.8286492486 0.2393245721 3.3391719118 2.4857142058 3.1886639044 0 0 1.6631434622 0 2.3392270376 3.8778252011 0 1.4336930771 0.7831526051 0.7831526051 3.0240542349 0 1.4336930771 2.8286492486 2.6742055129 0 1.8466149362 0 3.9768789206 0.7831526051 0.2393245721 4.5567648968 6.090884525 0.7831526051 0.7831526051 0 2.8286492486 1.4336930771 0.2393245721 5.5343419478 1.8466149362 0.7831526051 0.2393245721 1.8466149362 1.8466149362 2.6056897168 4.8749191508 3.5972189945 3.8778252011 4.5750797986 3.7337229774 2.3392270376 0.2393245721 3.3391719118 2.4857142058 0 3.1886639044 1.4336930771 1.1315548479 0.2393245721 4.5888049309 1.4336930771 5.6193712797 6.0246031494 4.1587507326 2.0475797416 0.2393245721 0.2393245721 3.1886639044 3.7337229774 3.1886639044 2.4857142058 3.3391719118 0 2.4857142058 2.7307988803 4.0337471148 2.8286492486 0 2.3392270376 0 2.2087135497 9.4391785978 0.7831526051 0 0.2393245721 0 2.2087135497 0 2.9288583279 3.0240542349 3.5940914046 3.559210061 2.0475797416 1.6631434622 1.1315548479 0.2393245721 3.3391719118 0 11.9310092008 1.1315548479 2.0475797416 0 2.8286492486 3.6324492808 3.559210061 1.4336930771 2.3392270376 0.2393245721 3.1075923321 1.6631434622 2.5489985968 1.4336930771 2.3392270376 0.2393245721 5.1987643941 3.3391719118 0.2393245721 3.1886639044 1.4336930771 2.2087135497 1.4336930771 3.8778252011 3.8778252011 1.4336930771 0.7831526051 0 0.9655531681 0 0.2393245721 0.2393245721 2.3392270376 2.2087135497 1.1315548479 1.6631434622 1.1315548479 3.4213190469 0 3.2605257518 2.2087135497 0.2393245721 2.4857142058 2.6056897168 0.7831526051 1.1315548479 0.7831526051 0.7831526051 1.4336930771 7.2332776871 1.8466149362 1.8466149362 7.2537333068 4.2057269856 0.2393245721 3.0240542349 0 0 0.7831526051 0.2393245721 3.4583886046 0.2393245721 4.4174320955 4.7573616199 0 0 3.0240542349 0.7831526051 3.4839148389 0.7831526051 0.7831526051 6.158306273 0 4.4874617388 3.3391719118 0 0 2.0475797416 0.7831526051 0.7831526051 3.3391719118 1.1315548479 7.3641026642 1.4336930771 0.2393245721 3.0240542349 1.4336930771 4.1247065566 2.4857142058 0 0 0 2.4857142058 1.1315548479 2.8286492486 2.4857142058 0.7831526051 0 2.0475797416 3.6324492808 1.6631434622 0 4.3851018176 3.4213190469 2.3392270376 0.2393245721 0 0.2393245721 1.4336930771 2.7307988803 1.6631434622 10.5633838712 2.3392270376 6.5750351341 0 3.6876847043 0.7831526051 0.2393245721 0.2393245721 3.3391719118 1.6631434622 0.7831526051 0 0.2393245721 2.2087135497 2.8286492486 3.6876847043 0.2393245721 3.3391719118 1.4336930771 4.2900758833 0.2393245721 1.1315548479 2.3392270376 6.1102895027 0 3.559210061 2.7307988803 0 1.4336930771 3.1886639044 0.2393245721 0.7831526051 0.2393245721 2.8286492486 0.7831526051 1.1315548479 0.7831526051 3.0240542349 2.6794327805 0.2393245721 1.1315548479 0.2393245721 0 0.7831526051 0 7.0606854623 1.6631434622 0.7831526051 2.7307988803 0.2393245721 4.622057458 3.5163880336 1.4336930771 1.1315548479 0 3.9292409328 1.6631434622 3.2605257518 0.2393245721 6.2494153071 3.3391719118 0 0 4.0812633167 3.7337229774 4.7892250832 1.8466149362 0 3.4839148389 0.2393245721 2.4857142058 0 1.1315548479 2.0475797416 1.1315548479 2.2087135497 4.3411344004 0.2393245721 1.8466149362 0.7831526051 0.7831526051 0 0 4.7892250832 0.7831526051 1.1315548479 2.3392270376 2.0475797416 4.2900758833 1.1315548479 0 0 9.801563522 2.8286492486 1.6631434622 0.2393245721 1.6631434622 0 2.2087135497 4.521651178 1.6631434622 2.4857142058 3.1886639044 2.6056897168 0.2393245721 0.7831526051 0 2.2087135497 2.2087135497 1.8466149362 0 1.1315548479 1.1315548479 0 10.0173586716 1.4336930771 0.2393245721 2.7307988803 1.1315548479 0.2393245721 0.2393245721 0.2393245721 1.4336930771 0 4.8148513647 2.8286492486 5.3537370236 0.2393245721 3.9292409328 0 0.2393245721 0 3.559210061 0.2393245721 0.7831526051 2.2087135497 0 0.2393245721 7.9218521099 0 0.2393245721 0 0.2393245721 2.3392270376 0.7831526051 0 0.7831526051 0.7831526051 3.0240542349 0.2393245721 2.2087135497 1.1315548479 1.1315548479 0 0.2393245721 0 2.4857142058 1.4336930771 1.1315548479 4.2057269856 0 5.4135846326 1.8466149362 0.2393245721 4.1247065566 0 0 1.4336930771 2.7307988803 1.8466149362 3.3391719118 1.1315548479 0.2393245721 3.559210061 3.2605257518 0 0.2393245721 0 1.1315548479 2.2087135497 0.7831526051 0.2393245721 2.8286492486 1.4336930771 0 3.4213190469 1.6631434622 1.4336930771 3.7337229774 5.1683534312 3.9292409328 5.9147884307 1.6631434622 3.2605257518 0 2.7307988803 0.7831526051 0.7831526051 0 1.6631434622 0.7831526051 1.1315548479 0 0 0 2.7307988803 0.7831526051 3.4213190469 3.0240542349 1.4336930771 1.6631434622 2.0475797416 0.2393245721 0 2.7307988803 2.2087135497 0 0 0.2393245721 1.8466149362 0.2393245721 1.8466149362 0 1.6631434622 4.6023814249 2.7307988803 0.2393245721 2.2798589212 1.1315548479 0.2393245721 0 0.7831526051 0 0 0.2393245721 0 1.4336930771 0.2393245721 0.2393245721 0 3.4839148389 4.7573616199 2.9288583279 1.1315548479 3.3391719118 3.6324492808 4.2489789326 1.8466149362 3.0240542349 2.4857142058 0.2393245721 3.3391719118 0 0.2393245721 0.7831526051 1.4336930771 4.3982623402 0.2393245721 2.7307988803 1.1315548479 1.4336930771 1.1315548479 3.4213190469 0.2393245721 0.7831526051 4.2489789326 0 1.8466149362 0 2.0475797416 2.8286492486 1.6631434622 0 1.6631434622 1.1315548479 0 0.2393245721 2.0475797416 0 1.4336930771 1.8466149362 2.6056897168 2.0475797416 1.8466149362 2.4857142058 2.4857142058 0 0 0.7831526051 0 3.7337229774 1.4336930771 10.5523989235 2.2087135497 0.2393245721 0.2393245721 2.8286492486 0 2.9288583279 1.8466149362 0 0 4.1587507326 0 1.4336930771 0 2.0475797416 0 1.8466149362 0 1.6631434622 1.8466149362 2.4857142058 1.1315548479 1.6631434622 1.4336930771 0 0 0.2393245721 1.6631434622 4.2900758833 1.1315548479 0 1.6631434622 2.3392270376 1.8466149362 0.7831526051 0 2.2087135497 0.2393245721 5.9369562805 2.4857142058 0 1.1315548479 9.3683972671 0 0.2393245721 0.2393245721 2.3392270376 0.2393245721 2.9288583279 2.9288583279 0.7831526051 0.2393245721 0.7831526051 1.4336930771 2.3392270376 0.2393245721 0.2393245721 4.2900758833 3.6876847043 0 0.7831526051 1.8466149362 0.2393245721 0 0.2393245721 0.7831526051 1.4336930771 1.6631434622 0.7831526051 1.6631434622 0 0 0 2.6056897168 0 2.0475797416 0 0 1.1315548479 0 1.8466149362 0.2393245721 2.6056897168 0.7831526051 1.6631434622 0.7831526051 1.1315548479 1.6631434622 1.6631434622 0 0.2393245721 0 0 0 1.8466149362 2.6804978971 4.8749191508 5.9008556633 0 0 0 0 0.7831526051 0.2393245721 0 1.1315548479 0 2.550604775 1.1315548479 0.2393245721 0.2393245721 0 0.7831526051 0 0.7831526051 0 0 1.1315548479 0 1.6631434622 2.0475797416 1.4336930771 0.2393245721 0 0 0.7831526051 0 0.2393245721 0.7831526051 1.1315548479 3.0240542349 0 0 0 0.2393245721 0.2393245721 0 1.4336930771 0 0 0 1.4336930771 0 2.2087135497 1.1315548479 0 1.4336930771 0 0.7831526051 0.7831526051 0 1.1315548479 1.4336930771 0 0 0 0 0.7831526051 1.6631434622 0 1.4336930771 0 0 0.2393245721 3.0240542349 0.7831526051 0.7831526051 0 0.2393245721 0.7831526051 1.4336930771 0.2393245721 0 0.7831526051 0 0 0.2393245721 0 0 0 0 0 0.2393245721 1.1315548479 1.1315548479 0.7831526051 0 0.2393245721 0 0 1.4336930771 3.4213190469 3.9768789206 0 0 2.3392270376 0 0 4.0016975033 2.2087135497 0.2393245721 3.1075923321 0.7831526051 0.2393245721 0 0.2393245721 1.1315548479 1.1315548479 0.7831526051 0 0 0 0 0 0.2393245721 0.2393245721 2.2087135497 0 0.2393245721 2.4857142058 0.2393245721 2.9288583279 0 0 0 0.7831526051 0 2.0475797416 0 0.2393245721 0 0 2.6056897168 0.7831526051 0.2393245721 0.2393245721 1.4336930771 1.4336930771 0 0 0.2393245721 0 0.2393245721 1.8466149362 1.4336930771 0.2393245721 1.4336930771 0.7831526051 1.1315548479 2.3392270376 0.2393245721 1.8466149362 0 0.2393245721 0 0 0 3.0240542349 0.2393245721 0.2393245721 0 0 0.2393245721 1.6631434622 0 2.2087135497 0 1.1315548479 0.2393245721 1.6631434622 0 1.6631434622 0.7831526051 0.7831526051 0.2393245721 6.9504305606 2.8286492486 0 0 0 1.1315548479 0.7831526051 1.1315548479 1.1315548479 1.6631434622 0.7831526051 3.0240542349 1.4336930771 3.4213190469 0 0.2393245721 4.3851018176 0 2.2087135497 0 1.8466149362 0 0 0 1.6631434622 1.4336930771 0 1.8466149362 2.2087135497 2.6056897168 0 1.4336930771 0.7831526051 0 0 0.2393245721 0.2393245721 1.1315548479 3.2605257518 0 1.1315548479 1.1315548479 0.2393245721 2.3392270376 1.4336930771 0.2393245721 4.1247065566 0 0 0 5.2528192607 0.2393245721 3.0240542349 0 0.2393245721 2.3392270376 1.4336930771 0 2.9288583279 0.7831526051 2.6056897168 1.8466149362 1.1315548479 0 0.7831526051 2.4857142058 0 0.2393245721 1.4336930771 2.6720844051 0 0 0 3.2605257518 0 0 0.2393245721 2.3392270376 0.2393245721 0 0.7831526051 0 1.1315548479 6.4356879678 1.4336930771 0.2393245721 1.8466149362 0.2393245721 2.6056897168 0.2393245721 0.7831526051 0 0 0 0 0.2393245721 0 0.2393245721 1.4336930771 1.4336930771 1.1315548479 0 0 0.2393245721 0 0.7831526051 1.1315548479 0 0.2393245721 0 0.7831526051 0.7831526051 1.6631434622 0 0 0 0 0 0.2393245721 0 0 0 2.3392270376 1.4336930771 0 0.2393245721 0 0.2393245721 0.2393245721 0.7831526051 2.2087135497 3.1075923321 0 1.1315548479 0 0.2393245721 0 1.4336930771 0.7831526051 1.6631434622 1.4336930771 1.4336930771 0 0 0 0 0 0 2.7307988803 0.7831526051 0.2393245721 0.7831526051 1.1315548479 0 0.2393245721 2.3392270376 0 0 1.6631434622 0.2393245721 0 0 5.2528192607 0 7.6995783023 0 1.1315548479 1.1315548479 0 0 0.2393245721 0.7831526051 3.837163863 0 0 0 0.2393245721 0 0.7831526051 1.8466149362 0 1.4336930771 0 0 0 0.2393245721 0.7831526051 4.7892250832 0 0 0.2393245721 1.1315548479 0.2393245721 1.1315548479 0 1.8466149362 2.7864626855 0.2393245721 0 0 0 1.6631434622 0.7831526051 0.2393245721 0 0 0 0 0.7831526051 1.1315548479 0 0 0 0 0.7831526051 0 0 0 0 0.7831526051 0 0 0.2393245721 0.2393245721 0.2393245721 2.6056897168 0 0 0.2393245721 0 0.7831526051 0.7831526051 0 0 0 0.2393245721 0 0 1.4336930771 1.4336930771 0 1.6631434622 0 0.2393245721 0.2393245721 0.7831526051 1.1315548479 0 0.7831526051 0 0.2393245721 0 1.1315548479 0 0 2.2087135497 0.2393245721 0.2393245721 1.1315548479 0 2.2087135497 0.2393245721 0 0.2393245721 0 0 1.4336930771 0.7831526051 1.4336930771 0.2393245721 0 0.7831526051 0 0.2393245721 0 0 1.1315548479 0 0 0.2393245721 0.7831526051 0 1.6631434622 1.1315548479 0.2393245721 0.2393245721 0.0608470927 0.2393245721 0 0 0 0 0.2393245721 0.2393245721 0.2393245721 0 2.7307988803 0 1.1315548479 0 2.3392270376 0 0.7831526051 0 0 1.7633513929 0 0.2393245721 0.2393245721 0 0 0.2393245721 0.2393245721 1.1315548479 0 0 0 0 0.2393245721 0 1.1315548479 0 0 0 0 0 0 0.7831526051 0 0 0 0 0.7831526051 0.2393245721 1.8466149362 0.2393245721 0 0 0.2393245721 0 1.2958422492 0 0 0.7831526051 0 0 0.7831526051 0 0 0 2.7307988803 1.1315548479 1.1315548479 1.8466149362 0.7831526051 0.2393245721 0 0.2393245721 0 0.2393245721 0 4.0337471148 0 0 0 0.7831526051 0 0 1.1315548479 0 0 0 2.9288583279 1.2882745695 0.2393245721 0.2393245721 0.2393245721 0.2393245721 0 0 0.2393245721 0 0.7831526051 0.2393245721 0.2393245721 0 0 0 0 0 0.2393245721 0 1.1315548479 0.2393245721 2.0475797416 0.2393245721 0.2393245721 0 0 0 0.7831526051 0 0.2393245721 0 0 1.5741017882 1.1315548479 0 1.4336930771 0 2.3392270376 0 0 0.2393245721 0.7831526051 0 1.4336930771 0 0 1.1315548479 0 6.3085772823 1.6631434622 0 0.7831526051 0 0 0 0 1.1315548479 1.1315548479 0 0 0.2393245721 1.6631434622 6.6665295503 0 0.2393245721 0.2393245721 0 0 0 1.8466149362 0.7831526051 0 1.6631434622 0.7831526051 1.1315548479 0 0.2393245721 0.2393245721 0.2393245721 0 0.2393245721 0 0 1.1315548479 0.2393245721 0.2393245721 0 0 0.2393245721 3.6876847043 0 0 0.7831526051 0 0.2393245721 0 0 0 0 0 0 0.2393245721 0 1.4336930771 1.1315548479 2.4857142058 0 0 0 1.8466149362 0 1.1315548479 0 0 0 0 0 0 0 0 0 0.7831526051 0.2393245721 0 0.2393245721 0 0 9.2821707119 0 0 0 0 0 0 0 0 0.7831526051 0.2393245721 0 0.2393245721 0 0 0.2393245721 0 0 0.7831526051 0 2.3392270376 1.1315548479 0.2393245721 0 0 3.4213190469 0.2393245721 0 0.2393245721 0.2393245721 1.9515847765 1.6631434622 0 0.2393245721 0.2393245721 0.7831526051 0 1.1315548479 0.2393245721 0 0 1.1315548479 1.4336930771 2.8286492486 0.2393245721 0 0 0 0 6.0393276638 0 0 0 0 0 0 0 0 0 0 0 0 0 2.2087135497 0 0 0 0 0 0 0 0.7831526051 0.7831526051 0 0 0 0.7831526051 1.4336930771 0 0.2393245721 0 0 0 0 0 0 0 0 0 0.7831526051 0.2393245721 0 0 0.7831526051 0 1.8466149362 0 1.8466149362 0 0 0 1.1315548479 0 0.7831526051 0.2393245721 0.2393245721 0 0.7831526051 0 0 0 0 0.7831526051 0.7831526051 0 0.2393245721 0 0 0.7831526051 0 0 0 0 0.7831526051 0 0 0.2393245721 0.7831526051 0 0 0 0.2393245721 0.2393245721 0 0 0 0 0 0 0 0 4.3851018176 0.2393245721 1.4336930771 1.1315548479 0 0 0 0.2393245721 0 0.7831526051 1.4336930771 0 0 0.2393245721 0 0 0.7831526051 0 0 0 0 0 0 0 0 0.2393245721 0.2393245721 3.0240542349 1.8466149362 0.2393245721 0 0 0.7831526051 0.2393245721 0.2393245721 0 0.2393245721 0 0 0 0 0 0 0 0.2393245721 0 0 1.1315548479 0.2393245721 0.2393245721 0 0 0.7831526051 0 0 0 0 0.7831526051 1.4336930771 0 0 0 0 0 0.2393245721 0 0 0 0.7831526051 0 0 0 0 0 1.6631434622 0 0 0 0.2393245721 0 0 0 0.2393245721 0 0 0 0 0 0.7831526051 0 0 0.2393245721 0 0 0 0 0 0 0 0 0 0 0.2393245721 0.2393245721 0 0 0.2393245721 0 0 0 0.2393245721 1.4336930771 0 0 0.2393245721 0 0 0 0 0 0.7831526051 0.2393245721 0.2393245721 0 0.2393245721 0.7831526051 0 0.2393245721 0 0.2393245721 0.7831526051 1.8466149362 0 0.7831526051 0 0 0 0.2393245721 0 0.2393245721 1.4336930771 0 0.7831526051 0.7831526051 0 0 0 0 1.1315548479 0 0 0 0.7831526051 0.7831526051 0 0 0 0.7831526051 2.4857142058 0.2393245721 0.2393245721 0.2393245721 0 0 0.2393245721 0 0 0 0.2393245721 0 0 0 0.2393245721 1.4336930771 0 0.7831526051 0 1.1315548479 0.2393245721 0 1.4336930771 0 0.2393245721 0 0 0 0 0 0 0 0 0 1.1315548479 0 0.7831526051 0.7831526051 0 0 0 0 0 0 0.2393245721 0 0 0 0 0.2393245721 0 0 0.2393245721 0 0 0 0.2393245721 0 0.2393245721 0 0.2393245721 0 0.2393245721 0.2393245721 0.5381499977 0.2393245721 0.2393245721 0 0 0 0.2393245721 0 0 0 0.7831526051 0 0.2393245721 0 0.7831526051 0 0 1.4336930771 0 0.2393245721 0 0 0.2393245721 0 0 0 0.7831526051 0.2393245721 0 0 0.2393245721 0 1.1315548479 0 0.2393245721 0 0 0 0 0.2393245721 0 0 0 0 0 0.7831526051 0.7831526051 0 0 0 0 0 0.7831526051 0 0.2393245721 0.7831526051 0.2393245721 0 0 0 0.7831526051 0.7831526051 0 1.1315548479 1.4336930771 0 0 0 0.2393245721 0 0 0 0 0 0 1.1315548479 0.7831526051 1.1315548479 0 0 0 0 0 0 0 0.7831526051 0 0 0.2393245721 0 0 0.2393245721 0 0 0 0 0.2393245721 1.1315548479 0 0 0.7831526051 0 0.2393245721 0 0 0.2393245721 0 0.2393245721 0 1.1315548479 0.2393245721 0 0 0 0 0 1.1315548479 0 0 0 0 0 0 0 0 0 0.2393245721 0 0 0 0.2393245721 0 0.7831526051 0 0 0 0 0.2393245721 0 0 0 1.8466149362 0 0 0 0 0.2393245721 0 0 0.2393245721 0 0.2393245721 0 0 0 0 0 0 0 0 0 0 0.2393245721 0 0 0 1.8466149362 0 0 0 0 1.6631434622 0 0.2393245721 0 0 0 0 0.2393245721 0 0 0 0 0.7831526051 0 0 0.2393245721 0 0 1.4336930771 0 0 0 0 0 0.2393245721 0.2393245721 0 0 0.2393245721 0 0.7831526051 0 0 0.2393245721 0 0 0 0 0 0 0 0 0 0 0 0 0.2393245721 0 0 0 0.2393245721 0.2393245721 0 0 0 0 0.2393245721 0 0.2393245721 0 0.2393245721 0.2393245721 0 0 0.2393245721 0 0.2393245721 0 0.2393245721 0 0.2393245721 0 0.2393245721 0 0 0 0 0 0.7831526051 0 0 0.2393245721 0 0 0.2393245721 0 0.2393245721 0.2393245721 0 0 0 0 0 0 0 0 0 0 0 0 0 0 0 0 0 0 0 2.2087135497 0 4.622057458 0 0.2393245721 0 0 0 0 0.2393245721 0 0.7831526051 1.4336930771 0 0 0 0 0 1.1315548479 0 0 0.2393245721 0.2393245721 0 0 0.7831526051 0.2393245721 0.2393245721 0 0 0 0 0 0 0 0.2393245721 0 0 0 0 0 0 0 0 0 0 0 0 0 0 0.2393245721 0.2393245721 0 0 0 0 0.7831526051 0 0 0 0 0 0 0 0 0 0 0 0 0 0 0.2393245721 0 0 0 0 0 0 0 0 0 0 0 0.2393245721 0 0.2393245721 0 0.7831526051 0 0.2393245721 0.2393245721 0.7831526051 0 0 0 0 0 0.2393245721 0.2393245721 1.6631434622 0.2393245721 0 0 0 0 0 0 0 1.1315548479 0 0 0.2393245721 0 0 0.7831526051 0 0 0 0 0 0 0.2393245721 0.2393245721 0 0.7831526051 0 0 0 0 0 0 0.2393245721 0 0 0 0.2393245721 0 0 0 1.1315548479 0 0 0 0.7831526051 0.7831526051 0 0 0 0 0 0 0 0 0 0 0.2393245721 0 3.837163863 0 0 0 0 0 0.2393245721 0 0 0 0.2393245721 0.7831526051 0 0 0 0 0.2393245721 0 0 0.7831526051 0 0 0 0.2393245721 0 0 0 0.2393245721 0.2393245721 0 0 0 0 0 0 0 0.2393245721 0 0 0 0 0 0 0 0.7831526051 0 0 0 0 0 0 1.4336930771 0 0 0 0 0 0 0 0 0 0 0 0 0.2393245721 0 0 0 0 0.2393245721 0 0.7831526051 0 0 1.4336930771 0 0 0 0 0 0 0 0 1.4336930771 0.7831526051 0 0 0.2393245721 0 0 0 0 0 0.7831526051 0 0 0 0 0.7831526051 0 0 0 0 0 0 0 0 0 0 0 0 0 0 0.2393245721 0 0 0.2393245721 0 0 0 0 0 0.2393245721 0 0 0.2393245721 0 0.7831526051 0 0 0 0 0 0.2393245721 0 0.2393245721 0 0 0.7831526051 0 0 0 0 0 0.2393245721 0 0.2393245721 0 0 0 0 0 0 0 0 0 0 0 0 0 0 0 0 0.2393245721 0 0 0 0.7831526051 0 0 0 0 0.2393245721 0 0 0.2393245721 0 0 0 0 0 0 0 0 0.2393245721 0 0 0 0 0 0 0 1.8466149362 0 1.1315548479 0.2393245721 0 0 0 0 0 0 0.2393245721 0 0 0.2393245721 0 1.4336930771 0 0
TCGA-AB-2941-03 0 0 0 0 0 0 0 0 0 0 0 0 0 0 0 0 0 0 0 0 0 0 0 0 0 0 0 0 0 0 0 0 0 0 0 0 0 0 0 0 0 0 0 0 0 0 0 0 0 0 0 0 0 0 0 0 0 0 0 0 0 0 0 0 0 0 0 0 0 0 0 0 0 0 0 0 0 0 0 0 0 0 0 0 0 0 0 0 0 0 0 0 0 0 0 0 0 0 0 0 0 0 0 0 0 0 0 0 0 0 0 0 0 0 0 0 0 0 0 0 0 0 0 0 0 0 0 0 0 0 0 0 0 0 0 0 0 0 0 0 0 0 0 0 0 0 0 0 0 0 0 0 0 0 0 0 0 0 0 0 0 0 0 0 0 0 0 0 0 0 0 0 0 1 0 0 0 0 0 0 0 0 0 0 0 0 0 0 0 0 0 0 1 0 0 0 0 0 0 0 0 0 0 0 0 0 0 0 0 0 0 0 0 0 0 0 0 0 0 0 0 0 0 0 0 0 0 0 0 0 0 0 0 0 0 0 0 0 0 0 0 0 0 1 0 0 0 0 0 0 0 0 0 0 2.4719273533 0.2068130346 0.7447604033 0.2068130346 7.3421901592 3.9933084446 5.2533983699 2.8390821825 10.3146980028 0.7447604033 9.5479018708 11.7038615507 6.3168105753 7.7530082348 4.156937128 3.8615118345 0 0.7447604033 10.5441726311 4.0731601701 0.2068130346 4.849056156 11.7018242129 0 3.559210061 6.870715536 2.6139359559 1.0995104331 0.2068130346 0 5.9344721048 0.7447604033 9.9543007842 8.7504072909 2.3261936611 7.8754724129 1.6257914312 0 2.7336616698 0 0.2068130346 1.3858287141 0.7447604033 0 10.0487470132 6.9365315463 4.120449609 7.6512188114 5.8534609635 9.9967600082 3.093753014 0 3.0225216581 10.3387998733 5.8534609635 0 2.0560105904 8.1790293156 9.3333279889 7.9553094552 3.3432862198 1.6257914312 2.4719273533 3.6085741516 0 1.2553578668 1.0995104331 9.5324173497 0.2068130346 9.5016250549 2.7336616698 6.4946492319 0.7447604033 0 11.7929135186 1.0995104331 4.8250473714 1.3858287141 8.3361825893 0 6.6473532645 2.0560105904 0 5.1123663784 1.3858287141 2.8390821825 6.8262185962 1.2543570567 12.4921761239 0 2.8390821825 8.355026075 6.2444839927 5.6188669696 1.8451471571 4.1981230171 1.3858287141 1.6257914312 0 2.8390821825 6.3825963562 8.7199104607 7.9436042407 12.7129876131 9.6574182779 1.0995104331 1.0995104331 8.7464159308 5.2359122693 15.5866264313 5.3657214894 0.2068130346 8.9252619078 1.3858287141 8.3673563385 0.7447604033 4.5627975986 7.4935019038 7.0791364714 10.6262072004 0 6.5339340762 0 0.2068130346 0 4.0373929889 0.2068130346 0 10.0192533792 2.6139359559 12.2044664634 2.8390821825 5.6735334679 3.9574548455 7.0791364714 0 0.2068130346 9.7579781824 8.3299721845 5.3657214894 0.7447604033 6.3927012664 3.265397003 0.2068130346 0 0.2068130346 0 2.7336616698 1.8451471571 4.6437368665 4.5627975986 0 12.1074442412 13.6290718424 5.7406754264 4.1981230171 8.1542651441 0.2068130346 8.3236278342 3.4289271031 4.4493702074 0 6.0031234351 9.0801890134 3.6654067048 11.2264749786 3.093753014 8.3182822585 6.7872520699 1.8451471571 4.9601804954 5.5991789281 5.2139755129 0.7447604033 2.4719273533 1.6257914312 11.4274817252 0 6.427127796 1.8451471571 2.0560105904 0 8.373732718 0.2068130346 0 0.2068130346 3.093753014 11.2735570243 0.2068130346 1.8451471571 7.2867064588 6.520765626 0 7.4355544529 5.2944545062 3.7599506793 9.9553921916 3.093753014 7.6230611496 11.7750868193 1.0995104331 0.2068130346 2.8390821825 9.3341096324 2.6139359559 7.3330741144 10.2760594953 7.2469880953 3.190905016 4.9886445395 0.2068130346 7.6750564321 1.3858287141 6.5854478519 10.4171801094 2.9452154743 12.5901829321 9.4449345078 5.7294456729 2.7336616698 2.8390821825 0.2068130346 5.8113914666 4.5347425715 8.0462016511 0 0 1.8451471571 2.4719273533 5.2755757379 0 5.964960923 11.3812860895 1.0995104331 14.433823213 8.2850754319 0 14.4552748602 0 2.7336616698 10.9703096078 3.265397003 4.5083934044 10.3626808869 11.4136987405 7.6475103516 0.2068130346 5.9344721048 5.8113914666 2.4719273533 9.7899566044 0.7447604033 4.811636292 0.7447604033 4.5083934044 1.3858287141 0.2068130346 2.1947435115 4.2647840282 4.4109393465 1.0995104331 4.4791710738 1.0995104331 4.7143255725 2.0560105904 9.9733151819 1.0995104331 1.6257914312 6.4663987053 3.9933084446 0 2.0560105904 0 3.6085741516 0.7447604033 3.911974674 10.1874997517 7.3752965747 6.2245112117 10.2449585378 0.2068130346 4.6814578126 1.3858287141 3.8615118345 3.7118331807 0.7447604033 1.3858287141 2.9452154743 4.873076597 0.2068130346 4.120449609 4.7730938708 5.7163720539 1.3858287141 0 2.4719273533 4.9347920696 0 1.8451471571 2.0560105904 11.6897152556 0.7447604033 8.4940400212 3.8045496034 1.8451471571 0.2068130346 7.8577602785 1.3858287141 10.0947742294 6.6183676183 2.9452154743 0.2068130346 0 0.2068130346 1.6257914312 8.3629472785 0.2068130346 0 0.2068130346 5.429297895 11.9032355175 8.126825714 6.0242049532 0 6.097327254 7.3590816009 3.4289271031 2.3261936611 13.3654079828 4.9347920696 6.2676827671 0.7447604033 5.1710438607 0 6.3069958708 8.0983474588 13.7929893297 8.7794584706 4.296862283 6.1502728445 12.9308436571 10.992558923 1.3858287141 8.1119783969 0 2.0560105904 3.7118331807 7.6750564321 1.8451471571 0.7447604033 8.2659076218 2.0560105904 9.9182761998 0.7447604033 5.8113914666 2.7336616698 9.0649441244 5.0120833741 1.0995104331 0 2.0560105904 8.965124557 8.5348882417 0 2.7336616698 9.3696113244 7.2867064588 6.1588500495 0.7447604033 7.9347136904 2.7336616698 0 0.2068130346 5.5475027689 2.7336616698 3.190905016 3.093753014 4.873076597 1.8451471571 7.9062003101 2.0560105904 5.429297895 0.2068130346 2.7336616698 2.1947435115 0 0 6.582125488 6.7214191444 0.7447604033 9.3775555923 2.9452154743 3.7599506793 0 7.046744187 3.3432862198 1.3858287141 0.2068130346 8.6867869631 11.2122189769 0 2.0560105904 0.2068130346 3.265397003 2.8390821825 0 6.9365315463 1.3858287141 7.2009820436 0.7447604033 2.7336616698 2.7336616698 0.2068130346 4.3729071005 7.5362730071 9.2268878507 3.7599506793 2.6139359559 10.9084456666 1.8451471571 1.3858287141 0.2068130346 5.9136474645 6.0168715103 14.0357477309 2.4719273533 1.3858287141 9.5106916367 5.8909522747 8.4894533601 9.566986071 0 1.6257914312 1.0995104331 3.7118331807 3.559210061 4.0731601701 0.2068130346 2.4719273533 0 2.7336616698 3.8615118345 1.3858287141 6.5297575161 1.8451471571 1.8451471571 2.3261936611 1.0995104331 9.4924412082 4.8250473714 2.1947435115 0.2068130346 5.3484834396 4.4109393465 1.0995104331 7.2273785682 6.7784500351 3.1470888822 0 2.3261936611 8.2414597393 8.656692364 0.7447604033 0.2068130346 7.9512832156 2.6139359559 0.7447604033 1.3858287141 7.8270309092 9.7193818893 12.0602673254 11.0086208976 10.0664485756 4.6033845757 0 3.190905016 0 2.4719273533 0.2068130346 1.7394736605 0.2068130346 0 0.7447604033 6.8565413059 9.0588605922 0.2068130346 8.8082286845 1.6257914312 2.0560105904 0.7447604033 0.2068130346 8.156916807 1.6257914312 0.7447604033 9.5519023443 3.911974674 0 0 0.2068130346 0 8.5512827213 0 8.7232397489 0 4.9601804954 4.5347425715 6.8793135169 6.0031234351 8.9429259256 0 7.9882560023 3.7599506793 0 2.1947435115 7.7473305705 6.6278551059 1.0995104331 0.2068130346 1.8451471571 0 5.1123663784 3.190905016 2.0560105904 4.3323603115 2.4719273533 3.6085741516 1.8451471571 0.7447604033 2.1313041851 4.2647840282 6.8793135169 10.3933551096 1.3858287141 6.9582731021 2.8390821825 1.3858287141 2.7336616698 1.0995104331 2.0560105904 4.6437368665 1.3858287141 0.2068130346 0.7447604033 5.4505821932 3.4870074083 8.2211118131 2.4719273533 0 1.3858287141 2.0560105904 0 7.7790685797 2.6139359559 3.7599506793 9.3253358831 3.3432862198 5.1942353646 0 8.4968513858 6.6765005617 1.6257914312 2.6139359559 0 13.027614917 4.4109393465 0.2068130346 0 3.0225216581 0 1.6257914312 0.7447604033 13.5090533023 5.7526791782 0 0.7447604033 10.259848496 6.6183676183 3.190905016 2.4719273533 1.6257914312 8.1401712268 2.0560105904 3.0225216581 0.2068130346 1.3858287141 2.0560105904 6.8262185962 0 6.1078101115 0.7447604033 1.6257914312 0.2068130346 2.8390821825 0 9.6473449766 5.0588852413 3.4870074083 7.0300453322 1.3858287141 3.4870074083 7.7687828383 10.4514266178 0.2068130346 9.0588605922 1.8451471571 4.1981230171 4.6033845757 0.2068130346 1.0995104331 6.1949640407 3.4289271031 5.0120833741 0.7447604033 9.4835930845 0 0 9.5375357722 0.7447604033 13.7312634412 7.6976214105 9.0629016842 0.7447604033 3.265397003 5.979532139 0.7447604033 5.0938884564 5.8909522747 12.0175938885 0.7447604033 2.1947435115 0.7447604033 1.0995104331 0 3.9933084446 1.0995104331 4.296862283 0 1.0995104331 10.0363830117 4.9601804954 5.5210240499 4.7463981141 7.471379485 4.7143255725 0.2068130346 5.1710438607 0.2068130346 2.3261936611 8.2618289011 1.8451471571 8.1842735801 3.7118331807 5.4163154551 0 2.4719273533 0.7447604033 2.7336616698 4.6437368665 0 4.7965954586 3.6085741516 6.4663987053 0.2068130346 2.3261936611 0.2068130346 4.849056156 8.1611313673 4.2647840282 9.8353562243 0.7447604033 9.9778973008 10.2224577124 1.0995104331 0 2.0560105904 0 0 7.0049250809 8.7425634847 0 0.2068130346 1.0995104331 3.4289271031 1.6257914312 1.3858287141 7.3421901592 2.6139359559 4.120449609 6.1180659992 0 2.8390821825 4.9601804954 1.8451471571 9.8755426015 6.1305265522 2.1947435115 0 9.2896903499 0 9.9448549746 0 8.8726734286 10.7118459357 5.6353061945 2.6139359559 9.356458517 0 2.4719273533 0.2068130346 1.3858287141 3.190905016 2.3261936611 5.9037452631 1.0995104331 4.0373929889 0 0 0 4.4109393465 5.2755757379 2.8390821825 1.8451471571 5.3107409093 3.4289271031 0.7447604033 2.4719273533 0 3.559210061 4.4493702074 0 10.4402229941 1.6257914312 4.0731601701 0 5.5692084494 3.3432862198 0 3.559210061 3.190905016 7.2596981683 1.8451471571 5.5692084494 1.8451471571 6.8565413059 10.3641474473 9.7538978132 1.8451471571 9.4695898305 1.0995104331 5.0776072776 6.3069958708 2.0560105904 2.4719273533 5.0120833741 0.2068130346 1.6257914312 1.6257914312 4.3729071005 4.6033845757 1.8451471571 4.9140284262 4.0731601701 0.2068130346 2.7336616698 9.2554633328 4.4109393465 10.8094664207 9.0895356655 1.0995104331 4.9347920696 6.819644168 11.0233852642 1.8451471571 6.2339817776 6.4472828676 1.8451471571 6.32904184 0.7447604033 6.972928465 11.5737062321 3.265397003 0.2068130346 12.3336554348 0.7447604033 2.9452154743 9.830984924 3.6654067048 0 10.6448249612 0.2068130346 4.120449609 0.2068130346 11.0313715324 5.5692084494 6.1362909406 9.1814565036 2.6139359559 6.1691707831 3.911974674 1.8451471571 5.5074371433 0.2068130346 9.6633655106 0.7447604033 1.3858287141 7.3996379487 9.650305388 6.7686852792 9.4489356041 1.6257914312 0 3.3432862198 9.4184574337 3.3432862198 9.5257154593 5.4505821932 1.0995104331 8.8688588413 5.6277648271 0 2.9452154743 4.6642227077 3.8615118345 0.2068130346 9.0063538813 2.4719273533 11.2230255363 0.7447604033 0 8.7877918673 3.3432862198 7.278496101 1.6257914312 7.8791413277 0.2068130346 0 6.3737789567 0.2068130346 0 1.0995104331 14.768483944 3.559210061 8.3463902336 10.5860780428 2.7869955043 0 9.3543684987 11.8014606471 5.2139755129 0 3.3432862198 0 2.8390821825 0 5.8714650418 0.7447604033 10.2615034972 6.4472828676 10.3080995799 1.0995104331 1.6257914312 8.7794584706 4.6033845757 2.0560105904 6.5658779124 5.2255867051 4.7965954586 2.3261936611 0 2.0560105904 0 4.7463981141 3.4870074083 11.4433334362 2.8390821825 0.2068130346 0.7447604033 7.5693501003 10.3746966171 8.2570562175 4.296862283 1.6257914312 1.3858287141 0 2.3261936611 2.0560105904 0.2068130346 1.3858287141 1.8451471571 0.2068130346 1.3858287141 3.190905016 2.0560105904 0 0 0.7447604033 0.7447604033 5.0120833741 5.1710438607 0 5.8113914666 1.8451471571 8.3673563385 6.5444477114 1.8451471571 6.9553662334 10.0887873711 10.9634222239 4.120449609 2.3261936611 1.0995104331 6.0471011862 0 4.8946527343 7.073534607 1.6257914312 8.6646661095 4.6033845757 0.7447604033 1.8451471571 0 1.6257914312 0.2068130346 1.8451471571 6.8565413059 0 9.4114735918 2.8390821825 5.8534609635 1.0995104331 5.768469584 0 0.7447604033 0 4.9140284262 8.523826475 0.2068130346 3.8045496034 0 9.1574867152 3.093753014 5.3107409093 0.2068130346 4.2647840282 11.1278212516 0 8.1225132548 0 4.7463981141 8.8538597004 0 0.2068130346 0.2068130346 5.1942353646 0 9.1814565036 7.6183317692 0 0 2.7336616698 0 4.4109393465 2.7853296861 0.2068130346 8.1516891278 7.6940292229 6.3069958708 7.8439014471 1.6257914312 0 0 0.2068130346 0 0.7447604033 12.5968986215 1.8451471571 1.0995104331 1.0995104331 10.8133737146 0 0 4.4791710738 3.093753014 2.8390821825 1.0995104331 1.0995104331 4.6656483228 3.093753014 8.2874488663 1.8451471571 10.7085635516 1.0995104331 8.1611313673 3.6085741516 13.2045314912 8.915940054 1.8451471571 8.0842563357 1.3858287141 6.7686852792 0 0.2068130346 2.4719273533 0 0 0 0 0.7447604033 4.4791710738 0 0.2068130346 0 7.6976214105 1.0995104331 0 6.6183676183 3.4289271031 3.911974674 9.0463886435 5.2533983699 0 0.2068130346 0.2068130346 0 0 0 9.698126888 3.4289271031 0.2068130346 0 0.7447604033 3.0225216581 2.1947435115 5.5382469054 0 0.2068130346 0 0.2068130346 0 6.972928465 4.4493702074 4.3729071005 1.6257914312 2.3261936611 1.8451471571 3.9933084446 9.46411489 0.2068130346 2.7336616698 0 5.2838103779 2.6139359559 0 2.3261936611 5.979532139 7.0582152794 2.3261936611 4.9886445395 0 5.2533983699 7.3590816009 4.8250473714 3.265397003 0.2068130346 1.3858287141 0.2068130346 3.6085741516 1.0995104331 5.429297895 2.9452154743 2.8390821825 1.8451471571 4.4791710738 0 0.2068130346 0 1.0995104331 0 4.296862283 2.4719273533 1.8451471571 11.3264978267 7.4112129866 0.2068130346 0 0 7.8439014471 0 2.8390821825 6.889811864 4.849056156 4.8946527343 6.214996869 0 6.4946492319 1.0995104331 0 5.1942353646 0 9.6949550401 0 7.8678204268 8.1476608614 6.7510418349 6.5658779124 0 1.0995104331 3.3432862198 3.3432862198 0 7.5084868152 3.7118331807 2.4719273533 0.7447604033 2.0560105904 2.4719273533 5.3265090848 0 0 0.2068130346 1.3858287141 0.7447604033 1.6257914312 1.6257914312 3.9933084446 8.4657836178 0 0 4.4109393465 4.9140284262 5.7406754264 0.7447604033 7.0995545489 0 0 2.6139359559 0.7447604033 7.4355544529 2.4719273533 0 1.3858287141 2.7336616698 5.4781528276 3.4289271031 0 0.2068130346 6.6473532645 5.768469584 0 3.265397003 4.1981230171 0 0 1.0995104331 5.7526791782 1.7334852551 0.7447604033 2.1347046887 4.6814578126 6.214996869 4.6814578126 6.3532076525 6.204033203 0 11.1266334753 0.2068130346 0.2068130346 0 13.8700639991 2.6139359559 8.9475520403 8.4679715697 5.8113914666 4.3729071005 2.0560105904 0.7447604033 3.3432862198 2.7336616698 0.7447604033 0 0.2068130346 2.4719273533 9.3836422584 0.2068130346 2.4719273533 2.8390821825 8.6466497786 8.344526872 7.4935019038 0 0 2.8390821825 0 0 2.8390821825 0 4.6033845757 0.2068130346 3.5218971287 5.429297895 1.3858287141 0.7447604033 0 2.6139359559 0.7447604033 2.4719273533 5.979532139 1.6257914312 2.4719273533 4.296862283 5.5991789281 0.7447604033 0 5.4163154551 5.7012114722 4.3323603115 2.8390821825 2.2400020801 0.2068130346 0.7447604033 3.9933084446 1.8451471571 10.2956089242 7.6660181676 2.6139359559 0.2068130346 2.3261936611 0 0 2.9452154743 0 0.2068130346 0.2068130346 0 2.0560105904 3.6085741516 3.2425851489 7.144178805 4.0373929889 0 0.2068130346 0.7447604033 0 5.0588852413 6.8565413059 0.2068130346 1.3858287141 3.559210061 0 1.0995104331 1.3858287141 5.429297895 0 0 4.8946527343 1.0995104331 0.7447604033 9.1028153891 2.4719273533 8.9777252723 1.8451471571 4.6437368665 3.8877140754 0.7447604033 0 6.6183676183 6.0031234351 0.7447604033 5.2139755129 4.0731601701 0 3.7599506793 2.6139359559 3.8045496034 2.1947435115 4.296862283 7.6230611496 6.32904184 6.8871700823 4.3729071005 4.9601804954 2.4719273533 0 2.3261936611 0.2068130346 8.1813611762 3.4870074083 3.6654067048 0.2068130346 10.2430200193 1.8451471571 3.093753014 1.8451471571 2.0560105904 1.8451471571 0 3.093753014 12.7521377559 0 1.8451471571 0.7447604033 1.6257914312 0.2068130346 0 2.6139359559 6.1415168523 2.3757330925 0.7447604033 3.4870074083 8.9311896708 6.1691707831 0.2068130346 1.0995104331 0 0 0 3.9574548455 1.3858287141 5.1710438607 5.1123663784 13.3884105616 3.559210061 0 1.3858287141 3.6654067048 0.2068130346 0.2068130346 0.2068130346 1.0995104331 1.0995104331 3.3432862198 3.4870074083 1.6257914312 0.7447604033 7.6066935485 3.265397003 0 0.2068130346 2.7336616698 8.7280435913 2.1947435115 2.1947435115 1.7338791807 0.2068130346 6.7686852792 0.7447604033 0 2.1947435115 3.3432862198 10.6773398073 0.2068130346 4.8250473714 3.190905016 8.3988380154 0.7447604033 3.911974674 8.5377276643 7.5127045938 3.8045496034 1.8451471571 5.1530092542 5.0366575843 0.2068130346 6.9184309498 5.6526141399 0.2068130346 14.2679905168 0.2068130346 0.2068130346 1.0995104331 0 0 2.8390821825 6.4946492319 0 3.6654067048 0 1.3858287141 0 2.7336616698 2.1947435115 0 0 3.7322047553 0 11.0748914032 1.8451471571 5.4026810161 5.5210240499 3.8045496034 0 1.8451471571 1.3858287141 0.2068130346 6.9891016889 0.2068130346 4.3955417925 10.2983776249 1.0995104331 0.2068130346 2.4719273533 6.9891016889 3.4289271031 1.3858287141 0 2.1947435115 5.3107409093 0 8.2460719794 2.7336616698 0.7447604033 3.093753014 0 4.6814578126 1.3858287141 0.7447604033 1.0995104331 4.2647840282 5.7163720539 0 0.7447604033 0 4.6033845757 0.7447604033 2.8390821825 0 0.2068130346 1.6257914312 1.3858287141 0 0 0 8.9834628926 4.6437368665 2.3261936611 4.6033845757 0.2068130346 0 4.4109393465 0.7447604033 3.9933084446 6.097327254 1.0995104331 1.0995104331 0 0 1.0995104331 2.4719273533 2.4719273533 0.2068130346 2.0560105904 0.7447604033 3.0225216581 0 9.0659432302 0 2.0560105904 3.3432862198 2.6139359559 0.2068130346 9.528366605 0.2068130346 1.3858287141 2.3777949089 3.8615118345 0.2068130346 0 0 0.7447604033 0 8.8993498262 4.3729071005 0 3.265397003 3.7118331807 3.3432862198 0.2068130346 5.3657214894 0 3.093753014 2.7336616698 0.2068130346 4.156937128 0.2068130346 12.133879282 2.0560105904 0.7447604033 0 3.6654067048 5.2944545062 8.8665974938 5.3265090848 0 5.5210240499 5.3854722143 0 0.2068130346 0 4.1981230171 0.2068130346 2.4719273533 4.6437368665 6.401022692 1.0995104331 1.6257914312 4.296862283 0 1.6257914312 2.9452154743 5.3657214894 0 1.6257914312 7.8577602785 2.4719273533 4.5627975986 0 3.4289271031 11.2444286946 1.3858287141 2.1947435115 1.0995104331 3.190905016 2.0560105904 0.2068130346 4.156937128 10.8295143501 1.0995104331 6.7181097469 2.4719273533 0.2068130346 6.0471011862 0 1.8451471571 0.2068130346 0 0 0 3.4289271031 0 8.9038345078 5.6353061945 1.3858287141 2.9452154743 4.9601804954 3.4870074083 0 0.7447604033 0.7447604033 0 7.1308864953 0 9.9855839663 5.7163720539 0.2068130346 4.6033845757 1.6257914312 1.3858287141 1.3858287141 2.7336616698 0 3.190905016 0.7447604033 1.6257914312 0.2068130346 0 1.3858287141 0.7447604033 2.8390821825 0 1.0995104331 1.0995104331 0 0 3.9574548455 2.3261936611 1.6257914312 0.2068130346 1.3858287141 0 1.0995104331 0 1.3858287141 2.0560105904 6.1949640407 5.8714650418 1.3858287141 4.1981230171 4.4791710738 1.3858287141 7.2137342476 0 0.2068130346 7.5938461543 6.2676827671 2.3261936611 5.4922385974 0.2068130346 1.8451471571 3.7599506793 7.9148307627 0 5.3107409093 0 0.2068130346 1.0995104331 1.0995104331 9.7479909842 3.8045496034 1.3858287141 3.911974674 3.7599506793 0 2.4719273533 2.7336616698 4.6814578126 0 0 1.8451471571 7.4479954554 3.9933084446 4.1981230171 0 3.9574548455 7.046744187 0 1.3858287141 0 0 0.7447604033 0.2068130346 0.2068130346 0.7447604033 0 0.2068130346 0.2068130346 2.9452154743 0.7447604033 1.8451471571 0 0 7.1308864953 0 0.2068130346 0.2068130346 0 0.2068130346 4.3323603115 1.0995104331 9.185116247 0 3.093753014 0 2.1325810266 4.4791710738 1.3858287141 3.3432862198 0 2.1947435115 3.265397003 0 3.0225216581 1.0995104331 0.7447604033 3.0225216581 0 0.7447604033 0.2068130346 2.4719273533 0.2068130346 3.190905016 6.4663987053 6.8793135169 0 1.0995104331 7.234351015 2.8390821825 3.4870074083 0 4.4109393465 0.7447604033 1.0995104331 0 0.7447604033 4.3323603115 1.6257914312 0 3.093753014 0.2068130346 1.0995104331 0 5.979532139 2.0560105904 1.0995104331 0 0 5.0120833741 2.4719273533 0.7447604033 0 1.3858287141 1.0995104331 0 0.2068130346 1.8451471571 0 0 1.0995104331 1.0995104331 1.8451471571 0 0 3.7118331807 0 0 0 3.0225216581 3.190905016 7.8891252569 0 6.5658779124 2.8390821825 0.7447604033 0 2.3261936611 0.7447604033 5.7294456729 5.6735334679 1.3858287141 1.3858287141 0.7447604033 6.5444477114 3.4289271031 0 4.0731601701 6.9298042569 0.7447604033 0.7447604033 3.7599506793 0 3.093753014 1.0995104331 0 1.6257914312 0.2068130346 1.6257914312 0.7447604033 0.7447604033 0 8.2030241353 3.190905016 1.8451471571 1.6257914312 0 2.0560105904 3.3432862198 0 0.2068130346 0 7.0995545489 8.4679715697 0 1.6257914312 1.6257914312 6.1180659992 0 3.265397003 6.4946492319 0.2068130346 0.7447604033 0.2068130346 6.1305265522 1.0995104331 0 3.7118331807 6.2955276391 1.0995104331 0 3.265397003 1.6257914312 0 1.0995104331 0.2068130346 0 1.6257914312 0 1.6257914312 9.5778207307 0 0.2068130346 0 0.2068130346 0 0 0.2068130346 1.8451471571 0 0 2.4719273533 0 3.8045496034 1.8451471571 1.0995104331 0 0 1.8451471571 2.4719273533 0.2068130346 1.3858287141 1.3858287141 2.6785301017 0 2.4719273533 4.120449609 0.7447604033 0.2068130346 0 1.0995104331 0 2.8390821825 0 2.3261936611 0 2.1947435115 0 0.7447604033 5.8534609635 0 0 0 0.7447604033 4.4109393465 3.265397003 0 0 0 0 5.768469584 0.7447604033 0.7447604033 0 4.120449609 0.2068130346 0.7447604033 0 0.2068130346 0.2068130346 4.849056156 1.0995104331 1.3858287141 1.3858287141 0 0 6.8430238908 0.2068130346 0.2068130346 3.9574548455 0 3.8045496034 2.6139359559 1.0995104331 0.7447604033 1.0995104331 0 0 0.7447604033 1.0995104331 0 5.5210240499 0 0.7447604033 0 3.190905016 0 0 3.093753014 0 0 0 1.0995104331 0 7.7754050619 5.5382469054 0.7447604033 2.3261936611 0 0 0 2.0560105904 2.4719273533 0 1.0995104331 5.4505821932 4.120449609 1.6257914312 4.3729071005 0 0 0.2068130346 0 0.7447604033 1.0995104331 1.6257914312 0 0 0 0 2.1947435115 5.1710438607 0 0 2.0560105904 1.8451471571 2.3261936611 5.5991789281 0 4.4599773969 0 0 2.4719273533 0.7447604033 2.0560105904 0 0.2068130346 0.7447604033 0.7447604033 1.6257914312 0.2068130346 0 0 0 0 1.3858287141 0.2068130346 0 0 1.6257914312 0.2068130346 0 0 3.093753014 0 1.6257914312 0.2068130346 0 0.7447604033 3.265397003 0.2068130346 0 0 0.2068130346 0.7447604033 5.768469584 5.2359122693 1.0995104331 6.8632886738 0 1.6257914312 1.3858287141 10.6688256205 0 4.6437368665 1.3858287141 1.0995104331 0.2068130346 1.0995104331 3.8615118345 0 0.2068130346 0 9.0547825966 0 0 1.0995104331 0 0 1.0995104331 4.7965954586 0 6.7784500351 0.7447604033 0 0 0.2068130346 8.9311896708 0 0 0 0 3.559210061 0 8.6435281937 0.7447604033 3.6654067048 0.2068130346 0.2068130346 2.1947435115 2.0560105904 0 0 0 2.1947435115 0 0.7447604033 6.6575937981 1.3858287141 4.9140284262 0.2068130346 0 0 5.7163720539 1.0995104331 1.0995104331 2.1947435115 0.2068130346 0 0 0.7447604033 0 0.2068130346 0 1.8451471571 2.4719273533 0 4.5347425715 3.190905016 2.0560105904 1.6257914312 0 3.6085741516 0.7447604033 0.7447604033 0 0.2068130346 0 0.2068130346 0 7.3232816724 2.1947435115 3.093753014 0.2068130346 0.7447604033 4.4493702074 0 0.2068130346 0.2068130346 1.0995104331 0 0.2068130346 0.2068130346 3.4289271031 2.7336616698 0 6.3456917561 0 0 0 0.7447604033 0.2068130346 2.4719273533 0 0 3.4289271031 0.2068130346 5.0120833741 0.7447604033 0.2068130346 3.0225216581 0 0.7447604033 1.0995104331 0 1.0995104331 1.6257914312 0.7447604033 0 4.120449609 0.7447604033 0.2068130346 8.0337476717 1.8451471571 3.9574548455 0 0 0.2068130346 0.2068130346 0 0 0 0.2068130346 0 3.911974674 0.2068130346 0 1.0995104331 4.3493079194 0.7447604033 8.2932629299 0.2068130346 0 0 4.156937128 1.8451471571 0.7447604033 1.3858287141 0 0 0 0 0.2068130346 0.2068130346 0 1.0995104331 0.2068130346 0 0 1.3858287141 0 0.2068130346 0 0.7447604033 0 0 0.2068130346 4.120449609 1.6257914312 2.0560105904 0 2.0560105904 0.2068130346 1.0995104331 0 0.2068130346 0 0.2068130346 0 2.3261936611 0 0 0 8.6104523438 4.120449609 1.8451471571 0 0 1.3858287141 0.7447604033 0 2.6139359559 7.1742681494 0 0.7447604033 0 0 2.9452154743 7.1849361324 4.3323603115 0 2.6139359559 0 0.7447604033 6.2955276391 0 4.873076597 0 4.6814578126 0.2068130346 0.2068130346 0 0 0.7447604033 3.4289271031 1.3858287141 5.1710438607 0 3.190905016 0.7447604033 1.0995104331 0 3.093753014 2.7336616698 0 1.0995104331 0 0.2068130346 1.3858287141 0.2068130346 2.0560105904 0 0.2068130346 2.4719273533 5.7163720539 1.0995104331 0 3.265397003 0.7447604033 0 0.2068130346 0.7447604033 0 0 3.093753014 0 0 0 0 0 0 3.3432862198 0 1.0995104331 0 0.2068130346 0.2068130346 3.5207923269 0 0 0.7447604033 0.2068130346 7.9882560023 0 1.6257914312 0.7447604033 2.6139359559 0 0 0 0 0 0 0 1.0995104331 0.7447604033 0.7447604033 0 0 1.8451471571 0.0524914845 0 0.7447604033 7.2945010567 0 0.7447604033 0.7447604033 0 0 2.3261936611 0 0.2068130346 1.0995104331 0.2068130346 0 0 1.6257914312 2.8390821825 3.8045496034 1.8451471571 0.2068130346 0 0 5.9136474645 0 0.7447604033 1.6257914312 0 2.1947435115 0 5.429297895 0.2068130346 2.4719273533 0 6.9365315463 2.1947435115 4.6033845757 0.7447604033 0.2068130346 0.7447604033 1.0995104331 0.2068130346 0 0.2068130346 0 0 0.7447604033 1.3858287141 0 0.2068130346 0.2068130346 0 0.2068130346 2.6139359559 1.0995104331 0 1.6257914312 5.1123663784 0 0 1.6257914312 0 0 0.2068130346 1.0995104331 0.2068130346 7.6551823485 0.7447604033 0 0 4.296862283 0 0 0 0 1.0995104331 0.2068130346 0 0 0 0 0.2068130346 0 0.2068130346 0.7447604033 5.7163720539 0 0 0.7447604033 0 0.2068130346 3.7599506793 0 0.2068130346 0.2068130346 0 0 0 6.2554700118 0 0.2068130346 1.3858287141 0 0 0.7447604033 3.093753014 0 0 0 0 0.7447604033 0 4.7730938708 0 0 1.0995104331 0 1.0995104331 0 0 10.8116141265 0 0 9.3308308211 0.7447604033 0 1.0995104331 0.2068130346 0 0.4920467028 0.7447604033 1.0995104331 1.6257914312 0 0 0 0 0 0 0.2068130346 0 0.2068130346 0.2068130346 0 0 0 0 0 0 0 0 0 0 0.2068130346 0 3.8045496034 1.6257914312 0 0 3.093753014 0 1.2560654231 2.9452154743 4.156937128 1.8451471571 0.2068130346 3.7118331807 0 0 0.2068130346 0 2.3261936611 0 0 0 1.8451471571 0.7447604033 1.3858287141 0 0 3.8045496034 0 3.8045496034 0 1.8451471571 4.3729071005 0 0.2068130346 0.7447604033 0.7447604033 0 4.2322623238 0.7447604033 0 2.4719273533 0 1.6257914312 1.2543570567 4.7730938708 0 1.3858287141 0.7447604033 0 0 0.0533902232 0 4.0373929889 4.849056156 0 0.2068130346 1.6257914312 0.7447604033 1.0995104331 0 3.559210061 0 6.4472828676 0 0 0.2068130346 0.7447604033 0.2068130346 0 2.9452154743 0 0.2068130346 0 3.190905016 0.2068130346 0 0 0.2068130346 0 0 0 5.0776072776 0.7447604033 0 0 0 0.7447604033 0 3.9574548455 0 0 0 1.3858287141 2.6139359559 0 0 0 0.2068130346 3.6085741516 0.7447604033 0 0 14.0014661728 0 0.2068130346 0 8.5077036327 0 6.4113971922 0 3.559210061 4.6814578126 0 0.2068130346 0 0 1.0995104331 1.0995104331 0 0.4902145544 0.7447604033 0.2068130346 2.7336616698 0 1.0995104331 0.7447604033 1.0995104331 0 0 0.2068130346 1.8451471571 0 0 0 0 0 0.7447604033 0.2068130346 0.7447604033 0 0.2068130346 0 1.6257914312 0 0.2068130346 0 0 1.0995104331 0 0.2068130346 0 0 3.265397003 0.2068130346 0 0.2068130346 1.0995104331 0.2068130346 0.7447604033 0 1.0995104331 0.2068130346 0 1.0995104331 0 0 1.0995104331 0 1.6257914312 0 0 0 0.7447604033 5.5210240499 1.3858287141 0 0 0 0.2068130346 3.4870074083 0 0 0 0.2068130346 0 0 0.2068130346 1.3858287141 1.6257914312 0 0.2068130346 0.2068130346 0.2068130346 0 0 0 0 1.0995104331 0 2.0560105904 0 0.2068130346 0 0.7447604033 0 0 0 2.3261936611 0.7447604033 3.9574548455 0 0 1.0995104331 0 0 0 1.8451471571 0 1.3858287141 1.6257914312 1.8451471571 0 0 0 0 0 0 0.2068130346 0 0 0 0 0.2068130346 0 0 0 7.5029785173 3.8615118345 0.2068130346 5.4505821932 0 0 0 0 0.2068130346 0 0 0 0 0 0 0 0 2.6139359559 7.4797929107 0.2068130346 0 0 4.2322623238 1.0995104331 0 0.2068130346 0.2068130346 0 0 0 0.2068130346 0 0 0 0 0.7447604033 0 0 0.2068130346 0.2068130346 1.3858287141 0 3.4870074083 0.7447604033 0 0 0 1.0995104331 0 0 2.0560105904 0 5.0366575843 0 0 0 0 0 0.2068130346 0 0 0 0.2068130346 0.7447604033 0 0.2068130346 1.0995104331 1.8451471571 0 0 1.6257914312 0.7447604033 0 1.6257914312 1.8451471571 0 0.7447604033 0 0.2068130346 0 0 0 0 2.8390821825 0 0 0.2068130346 0.2068130346 5.2139755129 0 0.2068130346 0 3.6085741516 0 0 0 0 0 2.0560105904 0 0 0 0 0.7447604033 0 4.120449609 0.2068130346 0 1.3858287141 0 0 0 0 1.3858287141 3.093753014 0 0 2.6139359559 0 0 0 0.7447604033 0.2068130346 0 0 0 0 3.559210061 1.3858287141 0 5.5553968788 0 0.2068130346 0 0 0 0.2068130346 0 0 0 0 0 0 0 0 0 0 1.0995104331 0.2068130346 0 0 0.9357653799 0 0 0 0 0.2068130346 0 0 0 1.6257914312 1.3858287141 0.7447604033 0 0 0 0.7447604033 0 0 0 0 1.3858287141 0 0.7447604033 0 0 0.7447604033 2.1947435115 0 0 0 0 1.6257914312 0 0 0.2068130346 0 0 0.2068130346 0 6.4946492319 0.2068130346 1.0995104331 0 0 0 0 2.1947435115 1.0995104331 0 0.2068130346 0 0 6.9441136075 0.2068130346 2.6139359559 0 0.2068130346 0 0.2068130346 0 0.7447604033 0 0 0 0 0.7447604033 0.2068130346 0 0 0.2068130346 2.7336616698 0.7447604033 1.3858287141 0 0.2068130346 1.5017709109 0 0 0 1.8451471571 0 0 0 0 1.3858287141 0 2.0560105904 1.0995104331 0 0 1.0995104331 0 2.4719273533 0 0 0 1.3858287141 1.6257914312 4.5083934044 0 0.7447604033 1.6257914312 1.8451471571 0 0 0.2068130346 0 0 0 1.0995104331 0.2068130346 0 0 0 0.2068130346 0 0 0 0 0.7447604033 0 1.3858287141 0 0 0.2068130346 0 0.2068130346 0 0 0 0.7447604033 0.2068130346 0.2068130346 0 0 1.0995104331 2.1947435115 0 0.2068130346 0.2068130346 0 1.8451471571 0 1.0995104331 0.2068130346 0 0.2068130346 2.0560105904 0 0.7447604033 0 0 0 0.7447604033 0 0.7447604033 0 1.0995104331 0 0 1.6257914312 1.6257914312 0 0.7447604033 0 0 2.8390821825 0 1.9716694815 0 0.7447604033 0 0.7447604033 4.2647840282 0.2068130346 0 3.4289271031 0 0 0 0.2068130346 0 0.2068130346 2.0560105904 0.2068130346 0 0 0 0.2068130346 0 4.120449609 0 0.7447604033 0.7447604033 0 0.2068130346 0.7447604033 0 0 0 0 0.7447604033 0 0 0 0 0 0 0 0 0 0 0 0 0 0 0 6.5854478519 0.2068130346 0 0.0518568854 4.9886445395 0.2068130346 0 0.7447604033 0.7447604033 0 0 0.2068130346 0 0 0 1.0995104331 0 0 0.2068130346 0 0 0 0.2068130346 1.0995104331 3.559210061 3.8615118345 0.7447604033 0.7447604033 2.4719273533 0.2068130346 0 0 0 0.7447604033 0 0 0 0 2.1947435115 0 0 0 0 0 0 0 0 0 0 0 0 0 0 5.0366575843 0 1.3858287141 0.2068130346 0.7447604033 0.2068130346 0 0.2068130346 3.7599506793 0.2068130346 0 2.0560105904 0.2068130346 0.7447604033 0 0 0.7447604033 6.1588500495 0 0 0 0 0 0 0 0.2068130346 1.0995104331 1.3858287141 0 0 1.3858287141 0 0 0.2068130346 0 0 0 0 0.7447604033 0 0 0 0 0 0.2068130346 0 1.0995104331 0 0 0.2068130346 0.2068130346 0 0 2.8390821825 1.6257914312 1.6257914312 0 0 0.2068130346 0 0 2.7336616698 0 0 5.3484834396 2.4719273533 0 0 1.3858287141 0.2068130346 0 0.2068130346 1.8451471571 0.2068130346 0 0 0 0 1.0995104331 0 0 0 0 0 0 0 0 0.2068130346 0 0 0 0 0.7447604033 2.8390821825 0 0.2068130346 0.2068130346 0.7447604033 0 0 2.4719273533 2.4719273533 0 2.4719273533 0 0 0 0.7447604033 0 0.2068130346 0 0 0.2068130346 0.2068130346 0 0.7447604033 0.2068130346 0.2068130346 0 1.3858287141 0 0 0 0 1.6257914312 0 1.3858287141 0 0 3.8045496034 0 0 0 1.8451471571 0 0.2068130346 0 0 2.1947435115 0 0 0 0 0 0.2068130346 3.190905016 0 0 0 0 0 0.2068130346 0 0 0.2068130346 0.2068130346 0 0 0 0 0 1.0995104331 0 0 0 0 0.2068130346 0.2068130346 0.2068130346 0 0 0 0 0 0.7447604033 0.2068130346 0.7447604033 0 0 0 0 0 0 0.2068130346 2.0560105904 0.2068130346 0.7447604033 0 0 0 0.2068130346 0 0 0 2.4719273533 0 0 0.2068130346 4.6033845757 1.8451471571 0 0.7447604033 0 0 0.7447604033 0 0.2068130346 0 0 0 0 0 0 0 0.7447604033 0.2068130346 0.0503750677 0 0 0.2068130346 3.7118331807 0 0 1.3858287141 0 0 0 0 0.7447604033 1.0995104331 0 0 0.7447604033 0 0.7447604033 0 0 0.2068130346 0 0.2068130346 0 0.2068130346 0.2068130346 0 0 0 0 0 0.2068130346 0 0.7447604033 0 0 0 0.2068130346 0 0 0 0 0 0 0 0 0.2068130346 0 0 0 0 0.2068130346 0 0 0 0 0 0 0 0 0 0 0 0 0 1.6257914312 0 2.9452154743 0 1.9758975358 2.8390821825 0.2068130346 0 0.2068130346 0.2068130346 4.296862283 0 0 5.2944545062 0.2068130346 0 0.2068130346 0.7447604033 0 0 0 0.2068130346 0.7447604033 0 0.2068130346 0 0 0 0 0 0.2068130346 1.0995104331 0 0 1.0995104331 0 0 0.2068130346 0 0.2068130346 0 0.7447604033 0 0 0.7447604033 0 0.2068130346 0.2068130346 0 0 0 0 0 0 0 0 0 0 0 0.2068130346 0.2068130346 0 1.0995104331 0 0.2068130346 0 0 0 0 1.3858287141 0 0 0 0 3.8045496034 2.6139359559 0.2068130346 0 1.3858287141 0 0 0 0 0 0 0 0 0 0 0.2068130346 0 0 0.2068130346 2.0560105904 1.0995104331 1.0995104331 2.9452154743 0 0 0 3.4870074083 0 3.6654067048 0 0 1.0995104331 0 0 0 0 0 0.2068130346 0.5007466533 0 0 0 0.2068130346 0 0.2068130346 3.3432862198 0 0 2.8390821825 0 0 0 0 0 0.2068130346 0 0 0 0 0.2068130346 0 0.7447604033 0 0 2.8390821825 0 0 3.265397003 0 0 0 0 0 0 0.2068130346 0 0 0 0 2.8390821825 0 0 0 0 1.3858287141 0.2068130346 0 0 0 0 0 0 0 0 0 0 0
[truncated: 4,362,076 more chars]
